# Supplementary material for: Molecular tracking of insulin resistance and inflammation development on visceral adipose tissue
Source: Front Immunol. 2023 Mar 21;14:1014778. doi: 10.3389/fimmu.2023.1014778 (PMC10070947; doi:10.3389/fimmu.2023.1014778)
Supplement: Supplementary file 1 [file DataSheet_1.xlsx]

## Sheet: Index
	Description
	This file shows the data used to validate our algorithm to identify cell types. This algorithm was used to classify attractors according to their gene expression patterns
	The "CD4+ T cells RNA seq" tab shows data obtained by Kanno et al (accession number: GSE210222) from purified CD4+ T cells populations
	The "TPM" tab shows normalized data from Kanno et al with Transcripts Per Million convention
	The "xCell Analysis" tab shows the outcome of xCell R package on analyzing TPM dataset
	The "xCell Scores" tab shows the classification of CD4+ T cells performed by xCell R package
	The "Boolean TPM" tab shows discretized the TPM data, in which "1" is assigned to high gene expression level and "0" to low gene expression level
	The "Boolean Scores" tab shows the cell type classification according to our algorithm

## Sheet: CD4+T cells RNA seq
Gene_id	symbol	type	Length	Day2 Th0 cell (n=1)	Day2 Th0 cell (n=2)	Day2 Th0 cell (n=3)	Day2 Th0 cell (n=4)	Day2 Th1 cell (n=1)	Day2 Th1 cell (n=2)	Day2 Th1 cell(n=3)	Day2 Th1 cell (n=4)	Day2 Th2 cell (n=1)	Day2 Th2 cell (n=2)	Day2 Th2 cell (n=3)	Day2 Th2 cell (n=4)
ENSMUSG00000000001	Gnai3	protein_coding	3262	66.489	73.206	54.559	64.806	90.052	77.967	94.633	119.242	68.173	71.013	73.45	71.986
ENSMUSG00000000028	Cdc45	protein_coding	3506	60.129	45.42	56.698	66.029	73.311	55.104	49.114	62.407	55.063	71.513	68.296	66.181
ENSMUSG00000000056	Narf	protein_coding	4806	19.657	12.29	17.117	11.005	15.586	8.207	10.781	18.945	14.683	18.003	20.618	11.611
ENSMUSG00000000078	Klf6	protein_coding	4391	442.872	470.229	387.261	430.411	503.365	553.388	582.175	492.569	248.046	245.545	212.619	164.872
ENSMUSG00000000085	Scmh1	protein_coding	7731	13.298	22.443	22.465	22.01	20.781	13.483	14.375	21.174	12.586	16.003	15.463	22.06
ENSMUSG00000000088	Cox5a	protein_coding	2101	374.649	289.618	334.842	264.116	380.41	402.144	325.826	295.319	404.845	436.58	305.399	341.355
ENSMUSG00000000131	Xpo6	protein_coding	16920	54.925	53.435	67.396	67.252	48.489	37.518	64.686	76.894	55.588	50.509	64.43	49.926
ENSMUSG00000000134	Tfe3	protein_coding	9261	16.189	28.321	27.814	19.564	30.017	20.518	15.573	25.631	20.452	22.504	24.483	18.577
ENSMUSG00000000142	Axin2	protein_coding	5506	1.156	2.137	6.419	7.337	1.155	1.172	0	3.343	1.573	3.001	5.154	4.644
ENSMUSG00000000148	Brat1	protein_coding	6179	9.829	4.275	8.558	12.228	6.35	7.035	11.979	8.915	4.72	9.502	12.886	4.644
ENSMUSG00000000149	Gna12	protein_coding	3416	5.782	4.275	4.279	6.114	1.732	7.621	9.583	1.114	7.866	3.501	6.443	2.322
ENSMUSG00000000168	Dlat	protein_coding	4886	62.441	63.053	57.768	53.801	53.685	56.863	39.53	49.034	61.356	57.511	32.215	59.215
ENSMUSG00000000171	Sdhd	protein_coding	1231	42.784	67.863	60.978	55.024	62.921	46.897	55.103	55.72	80.759	60.511	90.202	83.597
ENSMUSG00000000184	Ccnd2	protein_coding	9409	2028.19	2080.76	1893.51	1983.31	2094.28	2171.93	2157.4	2147.47	2535.53	2782.51	2784.67	2859.72
ENSMUSG00000000194	Gpr107	protein_coding	12766	23.705	25.649	24.605	22.01	16.163	17.586	27.551	26.746	15.208	24.004	16.752	15.094
ENSMUSG00000000244	Tspan32	protein_coding	6234	25.439	26.718	33.163	30.569	26.554	20.518	29.947	27.86	21.501	21.504	30.926	30.188
ENSMUSG00000000247	Lhx2	protein_coding	4393	5.203	8.015	3.209	8.559	4.618	5.276	4.792	4.458	3.146	4.001	0	1.161
ENSMUSG00000000275	Trim25	protein_coding	5754	95.975	129.313	98.42	94.152	91.783	100.829	61.092	80.238	45.624	56.51	57.987	56.893
ENSMUSG00000000276	Dgke	protein_coding	8387	15.61	13.893	14.977	31.792	12.122	15.242	25.156	15.602	12.586	17.503	19.329	8.128
ENSMUSG00000000278	Scpep1	protein_coding	2097	64.754	84.962	65.257	75.811	74.466	62.139	47.916	54.606	29.367	52.01	45.101	42.96
ENSMUSG00000000282	Mnt	protein_coding	4627	21.97	17.099	19.256	13.45	15.586	14.655	22.76	11.144	25.172	24.004	28.349	22.06
ENSMUSG00000000290	Itgb2	protein_coding	3052	83.255	78.015	105.908	99.043	91.783	74.449	101.821	94.725	84.43	89.516	99.222	83.597
ENSMUSG00000000295	Hddc2	protein_coding	3508	43.362	36.87	41.721	31.792	31.172	36.932	45.52	23.403	38.282	44.508	54.121	31.349
ENSMUSG00000000301	Pemt	protein_coding	2104	3.469	1.069	3.209	1.223	4.618	4.69	1.198	2.229	1.049	2	7.732	3.483
ENSMUSG00000000326	Comt	protein_coding	2532	172.87	138.931	208.607	140.617	163.363	136.002	188.069	144.873	187.215	140.026	150.766	159.067
ENSMUSG00000000339	Rtca	protein_coding	1880	42.784	49.16	47.07	50.133	38.099	47.484	35.937	33.432	41.953	52.51	38.658	45.282
ENSMUSG00000000340	Dbt	protein_coding	3348	43.94	36.336	22.465	20.787	30.017	28.138	39.53	27.86	44.575	34.506	24.483	38.315
ENSMUSG00000000346	Dazap2	protein_coding	2900	149.744	131.985	152.979	118.608	143.159	152.416	126.976	112.555	163.092	178.033	143.035	163.711
ENSMUSG00000000355	Mcts1	protein_coding	1571	53.769	57.176	59.908	61.138	69.848	72.691	61.092	59.064	78.662	71.513	37.369	68.503
ENSMUSG00000000374	Trappc10	protein_coding	8128	39.893	24.58	34.233	41.574	38.099	29.311	47.916	35.661	47.721	37.007	38.658	44.121
ENSMUSG00000000378	Ccm2	protein_coding	3666	52.035	58.244	51.35	51.356	50.798	48.07	65.884	46.805	36.184	45.508	30.926	45.282
ENSMUSG00000000384	Tbrg4	protein_coding	3696	76.317	66.26	74.885	64.806	58.88	76.794	58.697	61.293	74.991	74.514	77.316	61.537
ENSMUSG00000000392	Fap	protein_coding	5662	8.094	3.206	7.488	3.668	4.618	6.448	3.594	3.343	3.671	0	2.577	0
ENSMUSG00000000399	Ndufa9	protein_coding	2101	92.506	77.481	92.001	83.148	80.238	80.312	77.863	89.153	104.358	82.015	68.296	114.946
ENSMUSG00000000409	Lck	protein_coding	2929	303.535	290.153	324.144	295.908	271.309	296.039	264.734	294.204	283.706	332.061	283.492	276.335
ENSMUSG00000000420	Galnt1	protein_coding	5519	105.804	97.252	86.652	138.172	91.783	120.174	107.81	96.954	84.955	83.515	103.088	102.174
ENSMUSG00000000439	Mkrn2	protein_coding	7005	18.501	29.924	23.535	30.569	31.172	29.311	32.343	21.174	26.745	31.006	23.195	22.06
ENSMUSG00000000441	Raf1	protein_coding	6845	23.705	27.786	48.14	46.465	30.594	29.897	31.145	32.318	38.282	30.006	57.987	74.309
ENSMUSG00000000486	2023-09-01	protein_coding	2763	93.662	95.114	84.513	78.257	61.189	62.725	62.29	80.238	59.258	71.513	65.719	70.825
ENSMUSG00000000489	Pdgfb	protein_coding	4161	38.159	60.382	82.373	91.707	65.23	54.518	81.457	93.61	46.148	52.51	81.182	92.886
ENSMUSG00000000530	Acvrl1	protein_coding	4265	2.313	1.603	1.07	0	1.732	3.517	0	5.572	2.098	1.5	1.289	1.161
ENSMUSG00000000531	Grasp	protein_coding	2033	9.829	10.153	8.558	11.005	8.659	7.035	7.187	4.458	2.098	4.501	5.154	10.45
ENSMUSG00000000532	Acvr1b	protein_coding	4418	3.469	2.137	2.14	1.223	6.35	4.69	4.792	5.572	5.244	5.501	9.02	6.966
ENSMUSG00000000538	Tom1l2	protein_coding	8764	5.203	3.206	6.419	4.891	4.618	8.793	5.989	3.343	4.72	5.001	7.732	5.805
ENSMUSG00000000561	Wdr77	protein_coding	4841	39.893	49.695	42.791	34.237	46.18	43.966	49.114	40.119	49.819	45.508	39.947	41.799
ENSMUSG00000000563	Atp5f1	protein_coding	4105	400.088	288.015	305.958	267.784	375.215	362.282	309.056	297.547	447.847	387.071	346.634	306.523
ENSMUSG00000000568	Hnrnpd	protein_coding	7354	282.143	298.168	266.376	269.007	276.504	256.763	282.702	280.831	318.317	305.056	371.117	358.771
ENSMUSG00000000581	C1d	protein_coding	3995	55.503	80.153	63.117	72.143	72.157	65.656	50.311	63.521	63.978	70.513	69.584	55.731
ENSMUSG00000000594	Gm2a	protein_coding	4127	61.285	47.023	59.908	57.47	47.912	37.518	43.124	28.975	59.783	52.01	51.544	60.376
ENSMUSG00000000600	Krit1	protein_coding	21853	76.317	77.481	49.21	128.39	61.189	59.794	88.644	106.983	51.917	46.509	99.222	77.792
ENSMUSG00000000605	Clcn4	protein_coding	8575	28.908	30.458	23.535	28.123	23.667	22.862	28.749	28.975	29.367	31.506	36.081	25.544
ENSMUSG00000000627	Sema4f	protein_coding	5290	5.203	4.275	5.349	7.337	12.7	9.379	3.594	4.458	6.293	6.501	5.154	0
ENSMUSG00000000628	Hk2	protein_coding	5969	300.644	261.832	200.049	224.988	352.702	374.006	285.098	281.946	364.465	372.068	287.358	260.08
ENSMUSG00000000631	Myo18a	protein_coding	16037	33.533	39.008	46.001	44.019	34.635	42.208	28.749	55.72	24.123	33.506	38.658	38.315
ENSMUSG00000000632	Sez6	protein_coding	5779	2.891	1.603	2.14	1.223	7.504	3.517	2.396	1.114	3.146	2.5	1.289	6.966
ENSMUSG00000000673	Haao	protein_coding	4681	2.313	3.206	1.07	1.223	4.041	1.172	0	0	1.049	2.5	0	0
ENSMUSG00000000682	Cd52	protein_coding	1187	333.599	340.916	317.725	262.893	308.831	303.66	275.515	236.255	407.991	449.582	327.305	361.093
ENSMUSG00000000708	Kat2b	protein_coding	4867	20.814	24.046	13.907	22.01	18.472	14.655	20.364	22.288	10.488	13.502	19.329	18.577
ENSMUSG00000000711	Rab5b	protein_coding	4201	7.516	9.084	20.326	20.787	10.968	11.138	10.781	13.373	9.439	9.002	14.175	16.255
ENSMUSG00000000732	Icosl	protein_coding	4620	0	0	1.07	0	0	0	0	0	0	0	0	0
ENSMUSG00000000738	Spg7	protein_coding	4518	58.972	52.901	65.257	61.138	57.725	60.966	70.676	60.178	53.49	64.012	50.255	48.765
ENSMUSG00000000740	Rpl13	protein_coding	2595	1613.65	1426.18	1252.71	1022.23	1556.28	1626.16	1247	988.481	1457.34	1447.27	1088.87	1011.29
ENSMUSG00000000743	Chmp1a	protein_coding	3272	58.972	60.382	39.582	28.123	49.644	59.208	38.332	35.661	54.014	59.011	57.987	32.51
ENSMUSG00000000751	Rpa1	protein_coding	5578	121.992	118.092	138.002	127.167	101.019	129.554	107.81	118.127	129.005	131.524	109.531	123.074
ENSMUSG00000000753	Serpinf1	protein_coding	2359	2.313	2.137	3.209	2.446	4.618	5.276	0	2.229	5.769	8.502	11.597	12.772
ENSMUSG00000000759	Tubgcp3	protein_coding	8568	23.705	20.305	36.373	31.792	21.358	26.38	28.749	36.776	23.074	24.504	29.638	45.282
ENSMUSG00000000766	Oprm1	protein_coding	8037	2.313	2.137	0	6.114	0	1.759	5.989	0	0	5.001	1.289	0
ENSMUSG00000000776	Polr3d	protein_coding	2854	90.193	67.863	75.955	67.252	77.929	80.312	58.697	112.555	60.832	67.512	63.141	87.08
ENSMUSG00000000782	Tcf7	protein_coding	3019	130.664	107.405	164.746	118.608	90.052	93.208	128.174	102.526	97.016	95.518	97.934	130.04
ENSMUSG00000000787	Ddx3x	protein_coding	5277	493.75	494.809	261.027	492.772	500.479	536.974	421.657	478.082	569.51	656.12	536.058	463.268
ENSMUSG00000000791	Il12rb1	protein_coding	4105	78.052	61.985	78.094	66.029	76.775	75.622	79.061	53.492	54.539	74.514	78.605	61.537
ENSMUSG00000000804	Usp32	protein_coding	7680	14.454	6.947	2.14	18.341	7.504	7.621	10.781	12.259	8.391	10.002	2.577	6.966
ENSMUSG00000000811	Txnrd3	protein_coding	2836	17.345	10.153	7.488	14.673	10.391	11.724	5.989	7.801	9.439	12.502	19.329	18.577
ENSMUSG00000000817	Fasl	protein_coding	1937	8.094	11.221	11.768	9.782	8.082	5.862	9.583	2.229	5.244	3.501	6.443	8.128
ENSMUSG00000000823	Zfp512b	protein_coding	6810	8.094	15.496	32.093	15.896	14.431	9.379	16.77	20.059	13.11	14.503	33.504	19.738
ENSMUSG00000000826	Dnajc5	protein_coding	6953	95.975	97.252	87.722	90.484	101.597	87.932	116.195	82.466	128.481	125.023	77.316	91.725
ENSMUSG00000000827	Tpd52l2	protein_coding	4982	65.332	57.71	64.187	48.91	47.912	49.828	35.937	45.691	46.673	57.511	45.101	47.604
ENSMUSG00000000838	Fmr1	protein_coding	8966	50.878	50.763	27.814	51.356	37.521	55.104	37.135	44.576	60.307	58.511	68.296	45.282
ENSMUSG00000000861	Bcl11a	protein_coding	13175	0	0	0	1.223	0	0	0	0	0.524	0	0	0
ENSMUSG00000000869	Il4	protein_coding	1227	0.578	0	1.07	1.223	0	0	0	0	3.671	1.5	7.732	10.45
ENSMUSG00000000876	Pxmp4	protein_coding	3114	17.345	18.168	14.977	20.787	23.667	21.104	14.375	20.059	26.221	19.003	27.061	19.738
ENSMUSG00000000881	Dlg3	protein_coding	5844	10.985	12.824	11.768	23.232	15.009	11.724	17.968	16.716	14.683	9.002	18.04	12.772
ENSMUSG00000000884	Gnb1l	protein_coding	4219	12.141	8.015	2.14	4.891	12.7	12.897	9.583	7.801	10.488	10.002	7.732	11.611
ENSMUSG00000000902	Smarcb1	protein_coding	7930	64.754	100.992	115.536	79.479	88.897	82.656	64.686	90.267	81.284	96.018	99.222	101.013
ENSMUSG00000000915	Hip1r	protein_coding	7369	21.392	23.511	34.233	23.232	9.813	20.518	13.177	22.288	14.159	17.003	12.886	32.51
ENSMUSG00000000916	Nsun5	protein_coding	4317	28.908	18.168	33.163	20.787	18.472	19.345	21.562	13.373	18.354	22.504	24.483	19.738
ENSMUSG00000000934	Top1mt	protein_coding	2043	17.923	18.702	24.605	18.341	19.049	13.483	26.354	18.945	13.635	20.004	14.175	10.45
ENSMUSG00000000957	Mmp14	protein_coding	5960	1.156	1.603	1.07	0	2.886	0.586	0	1.114	1.573	3.001	0	0
ENSMUSG00000000959	Oxa1l	protein_coding	4457	47.987	44.351	55.629	53.801	42.717	48.07	57.499	49.034	38.282	44.008	42.524	38.315
ENSMUSG00000000976	Heatr6	protein_coding	6419	63.02	71.069	59.908	53.801	65.23	53.346	47.916	42.348	43.002	48.509	50.255	51.087
ENSMUSG00000000982	Ccl3	protein_coding	766	53.191	51.832	52.419	64.806	84.279	69.174	88.644	72.437	5.769	4.501	6.443	5.805
ENSMUSG00000001014	Icam4	protein_coding	1110	2.313	0.534	2.14	1.223	0	1.172	1.198	0	2.098	5.001	3.866	1.161
ENSMUSG00000001016	Ilf2	protein_coding	8580	90.771	97.252	114.467	125.944	86.011	89.691	106.612	81.352	97.54	100.018	96.645	102.174
ENSMUSG00000001017	Chtop	protein_coding	3637	171.714	182.214	187.212	155.29	151.24	185.244	131.768	152.674	158.372	180.533	184.27	164.872
ENSMUSG00000001018	Snapin	protein_coding	2290	26.595	25.649	22.465	15.896	19.049	16.414	20.364	14.487	19.403	18.003	16.752	9.289
ENSMUSG00000001020	S100a4	protein_coding	584	1.156	0	1.07	1.223	1.732	0	1.198	1.114	0	0.5	0	1.161
ENSMUSG00000001025	S100a6	protein_coding	1367	1.734	1.603	4.279	1.223	2.309	1.759	1.198	18.945	2.622	4.001	7.732	3.483
ENSMUSG00000001029	Icam2	protein_coding	1904	20.236	18.702	32.093	13.45	17.318	16.414	23.958	7.801	17.83	22.004	11.597	19.738
ENSMUSG00000001034	Mapk7	protein_coding	4394	7.516	11.221	13.907	9.782	16.74	15.828	9.583	10.03	11.013	8.001	11.597	8.128
ENSMUSG00000001036	Epn2	protein_coding	5228	11.563	11.756	6.419	4.891	19.049	19.345	10.781	6.686	9.964	13.502	10.309	0
ENSMUSG00000001039	B9d1	protein_coding	1593	1.734	2.672	2.14	1.223	3.464	4.104	1.198	1.114	4.72	4.501	3.866	2.322
ENSMUSG00000001052	Sec24b	protein_coding	6020	41.049	25.649	39.582	30.569	42.717	38.104	37.135	27.86	41.428	40.507	36.081	45.282
ENSMUSG00000001053	N4bp3	protein_coding	2728	6.938	6.412	11.768	8.559	7.504	11.138	7.187	5.572	14.159	13.502	10.309	6.966
ENSMUSG00000001054	Rmnd5b	protein_coding	2161	17.345	17.634	47.07	31.792	19.627	22.276	22.76	28.975	15.208	18.503	34.792	23.221
ENSMUSG00000001056	Nhp2	protein_coding	1146	126.617	133.588	151.909	125.944	139.118	128.968	159.319	131.5	137.396	163.53	140.458	164.872
ENSMUSG00000001062	Vps9d1	protein_coding	5153	9.251	10.687	11.768	11.005	4.618	9.379	3.594	8.915	3.146	5.501	9.02	10.45
ENSMUSG00000001065	Zfp276	protein_coding	5530	4.625	4.275	5.349	4.891	5.773	11.138	3.594	1.114	2.622	4.001	3.866	8.128
ENSMUSG00000001082	Mfsd10	protein_coding	2894	57.238	49.695	78.094	70.92	65.23	53.346	38.332	72.437	39.855	46.509	63.141	73.148
ENSMUSG00000001089	Luzp1	protein_coding	8112	21.392	25.649	25.675	19.564	35.212	25.207	31.145	27.86	25.172	21.504	29.638	15.094
ENSMUSG00000001098	Kctd10	protein_coding	4039	33.533	22.977	32.093	34.237	36.367	32.828	27.551	35.661	25.172	29.005	41.235	23.221
ENSMUSG00000001100	Poldip2	protein_coding	3783	35.268	26.183	42.791	30.569	37.521	32.242	37.135	30.089	31.465	47.509	32.215	41.799
ENSMUSG00000001105	Ift20	protein_coding	1525	78.63	67.863	51.35	55.024	88.32	89.105	81.457	62.407	70.795	74.014	51.544	47.604
ENSMUSG00000001120	Pcbp3	protein_coding	2933	5.203	1.069	7.488	1.223	1.732	0.586	3.594	3.343	3.146	2	3.866	1.161
ENSMUSG00000001123	Lgals9	protein_coding	2137	171.714	218.015	95.211	59.915	218.202	228.624	104.216	76.894	62.929	62.011	67.007	49.926
ENSMUSG00000001127	Araf	protein_coding	6541	43.94	58.779	68.466	78.257	42.717	55.104	53.905	49.034	47.721	54.51	52.833	58.054
ENSMUSG00000001128	Cfp	protein_coding	1736	1.156	0	1.07	1.223	0.577	0	1.198	0	1.573	1	0	2.322
ENSMUSG00000001131	Timp1	protein_coding	888	0	1.603	0	0	105.637	117.243	39.53	30.089	0.524	0	1.289	0
ENSMUSG00000001134	Uxt	protein_coding	1639	21.392	11.221	12.837	17.119	9.236	17	11.979	18.945	11.013	12.002	10.309	6.966
ENSMUSG00000001138	Cnnm3	protein_coding	6420	30.643	19.771	36.373	25.678	15.586	24.621	17.968	16.716	23.074	24.504	14.175	15.094
ENSMUSG00000001143	Lman2l	protein_coding	7359	8.672	11.756	13.907	12.228	11.545	7.621	9.583	13.373	6.293	11.502	12.886	9.289
ENSMUSG00000001150	Mcm3ap	protein_coding	7197	35.268	39.542	42.791	37.906	46.18	46.311	58.697	37.89	55.588	54.01	34.792	51.087
ENSMUSG00000001151	Pcnt	protein_coding	12154	101.756	100.992	111.257	117.385	89.474	103.174	104.216	86.924	117.468	109.02	143.035	114.946
ENSMUSG00000001156	Mxd1	protein_coding	7072	32.955	30.992	17.117	22.01	45.026	47.484	28.749	34.547	18.879	9.502	19.329	16.255
ENSMUSG00000001157	Gmcl1	protein_coding	6493	59.551	58.779	37.442	59.915	66.961	55.104	59.895	79.123	44.575	57.01	51.544	54.57
ENSMUSG00000001158	Snrnp27	protein_coding	1837	233.577	241.527	204.328	231.101	259.187	258.521	209.631	230.683	197.178	222.541	215.196	206.671
ENSMUSG00000001166	Oas1c	protein_coding	2405	5.782	5.878	2.14	1.223	2.886	5.862	1.198	4.458	2.622	3.501	5.154	1.161
ENSMUSG00000001173	Ocrl	protein_coding	9486	9.829	13.893	6.419	18.341	9.813	10.552	15.573	15.602	7.342	13.002	14.175	20.899
ENSMUSG00000001175	Calm1	protein_coding	4706	2064.04	2093.59	1720.21	1615.26	2083.31	2047.65	1649.49	1486.62	2123.34	2103.39	1610.75	1627.82
ENSMUSG00000001211	Agpat3	protein_coding	7790	83.255	78.015	72.745	79.479	113.719	100.829	110.206	71.322	103.833	102.019	82.471	91.725
ENSMUSG00000001227	Sema6b	protein_coding	3968	1.156	1.069	1.07	0	0.577	0.586	1.198	2.229	1.573	0	0	1.161
ENSMUSG00000001228	Uhrf1	protein_coding	4259	98.287	89.771	104.839	70.92	84.856	80.312	100.623	100.297	95.967	113.021	101.8	118.429
ENSMUSG00000001229	Dpp9	protein_coding	7883	31.799	25.649	29.954	20.787	24.245	29.897	26.354	16.716	32.513	31.506	21.906	33.671
ENSMUSG00000001247	Lsr	protein_coding	2172	5.782	8.015	5.349	2.446	6.35	8.793	5.989	5.572	9.439	8.502	5.154	5.805
ENSMUSG00000001248	Gramd1a	protein_coding	5239	77.474	70.534	94.141	106.38	99.288	99.071	98.227	108.098	57.161	66.012	69.584	81.275
ENSMUSG00000001270	Ckb	protein_coding	2895	33.533	49.16	67.396	63.583	38.099	35.173	34.739	50.148	67.125	89.516	65.719	117.268
ENSMUSG00000001280	Sp1	protein_coding	8262	153.213	163.511	155.118	218.874	155.858	160.623	190.465	196.136	168.336	194.536	170.095	193.899
ENSMUSG00000001281	Itgb7	protein_coding	2770	37.002	36.87	66.326	52.579	28.285	39.276	44.322	35.661	24.123	32.506	57.987	62.698
ENSMUSG00000001285	Myg1	protein_coding	2823	37.58	44.885	41.721	33.014	46.18	49.242	32.343	37.89	32.513	41.008	42.524	38.315
ENSMUSG00000001288	Rarg	protein_coding	4261	9.829	8.015	9.628	6.114	5.773	6.448	5.989	7.801	12.586	10.002	7.732	8.128
ENSMUSG00000001289	Pfdn5	protein_coding	1394	157.26	166.718	169.026	123.499	170.29	140.692	125.778	130.386	147.359	156.529	131.437	133.523
ENSMUSG00000001305	Rrp15	protein_coding	3239	70.536	80.687	79.164	72.143	84.279	60.966	79.061	85.81	85.479	74.514	82.471	92.886
ENSMUSG00000001323	Srr	protein_coding	4560	2.891	1.603	2.14	2.446	3.464	3.517	3.594	2.229	0	3.001	1.289	6.966
ENSMUSG00000001348	Acp5	protein_coding	2030	8.672	11.221	14.977	8.559	16.74	11.138	8.385	15.602	16.257	15.503	21.906	15.094
ENSMUSG00000001366	Fbxo9	protein_coding	3103	27.174	23.511	32.093	39.128	39.253	38.104	29.947	30.089	23.074	34.006	28.349	37.154
ENSMUSG00000001376	Vps50	protein_coding	10856	9.251	11.756	6.419	19.564	7.504	9.966	17.968	6.686	19.403	14.503	6.443	15.094
ENSMUSG00000001380	Hars	protein_coding	2447	95.397	75.878	80.234	79.479	101.597	98.484	89.842	104.755	93.869	102.019	90.202	97.53
ENSMUSG00000001383	Zmat2	protein_coding	2592	162.463	167.252	158.328	140.617	162.208	138.933	153.33	142.644	177.251	170.531	164.941	154.423
ENSMUSG00000001403	Ube2c	protein_coding	2600	312.207	358.015	366.935	317.917	334.807	304.832	317.441	306.463	350.306	320.559	295.09	308.845
ENSMUSG00000001415	Smg5	protein_coding	6956	25.439	19.237	42.791	26.901	16.74	22.862	26.354	26.746	27.794	17.003	38.658	27.866
ENSMUSG00000001416	Cct3	protein_coding	6370	471.78	498.015	486.751	478.099	495.284	529.353	469.573	565.006	385.442	518.595	447.145	531.771
ENSMUSG00000001418	Glmp	protein_coding	6291	18.501	14.962	19.256	19.564	20.781	18.759	17.968	12.259	15.732	20.504	18.04	19.738
ENSMUSG00000001419	Mef2d	protein_coding	5985	50.3	53.435	35.303	50.133	55.416	48.656	61.092	37.89	46.673	45.008	55.41	67.342
ENSMUSG00000001424	Snd1	protein_coding	9757	120.258	106.336	115.536	96.598	136.232	119.588	87.446	84.695	103.309	121.022	91.491	77.792
ENSMUSG00000001436	Slc19a1	protein_coding	4644	66.489	91.374	113.397	73.366	79.084	58.035	58.697	83.581	66.6	72.013	78.605	94.047
ENSMUSG00000001440	Kpnb1	protein_coding	6590	213.342	211.069	171.165	157.736	262.073	218.072	220.412	176.077	297.341	232.543	229.371	217.12
ENSMUSG00000001441	Npepps	protein_coding	7206	160.729	205.191	186.142	176.077	181.258	167.072	178.486	163.818	222.35	218.04	170.095	152.1
ENSMUSG00000001444	Tbx21	protein_coding	2488	58.972	80.153	46.001	50.133	144.891	144.795	92.238	134.844	18.879	37.007	32.215	54.57
ENSMUSG00000001445	Mrpl10	protein_coding	1708	38.737	72.137	84.513	55.024	67.539	53.932	58.697	74.665	69.222	69.513	76.027	74.309
ENSMUSG00000001467	Cyp51	protein_coding	4415	366.554	341.45	410.796	344.818	307.099	345.281	333.013	336.552	404.321	466.086	422.661	412.181
ENSMUSG00000001472	Tcf25	protein_coding	5390	217.389	181.679	246.05	232.324	208.389	256.763	210.829	150.445	201.374	231.542	170.095	202.027
ENSMUSG00000001473	Tubb6	protein_coding	2437	12.72	14.427	8.558	4.891	10.968	4.69	8.385	4.458	13.11	17.003	12.886	12.772
ENSMUSG00000001482	Def8	protein_coding	4408	7.516	10.687	10.698	9.782	10.968	5.862	7.187	15.602	13.635	13.002	11.597	10.45
ENSMUSG00000001507	Itga3	protein_coding	5710	19.657	29.389	16.047	14.673	8.082	8.793	7.187	6.686	9.964	12.002	18.04	6.966
ENSMUSG00000001517	Foxm1	protein_coding	5754	31.799	35.802	38.512	53.801	34.635	28.138	37.135	24.517	34.087	39.007	24.483	37.154
ENSMUSG00000001518	Itfg2	protein_coding	7096	10.407	11.221	12.837	18.341	19.049	12.897	29.947	12.259	21.501	18.003	19.329	15.094
ENSMUSG00000001521	Tulp3	protein_coding	9342	11.563	10.687	10.698	12.228	12.7	16.414	20.364	10.03	17.306	18.503	19.329	18.577
ENSMUSG00000001524	Gtf2h4	protein_coding	3313	30.064	34.198	44.931	37.906	34.635	36.932	40.728	30.089	40.38	37.007	28.349	33.671
ENSMUSG00000001525	Tubb5	protein_coding	3327	1633.88	2467.63	2845.62	2896.72	2132.38	2081.07	2001.67	2762.62	1878.96	2473.45	2387.78	3181.34
ENSMUSG00000001542	Ell2	protein_coding	9828	24.861	19.237	14.977	19.564	24.822	22.276	31.145	25.631	94.918	82.015	67.007	53.409
ENSMUSG00000001552	Jup	protein_coding	6436	0	0	1.07	0	0	1.172	2.396	0	1.049	3.001	1.289	0
ENSMUSG00000001569	Nom1	protein_coding	9232	57.238	64.656	46.001	41.574	53.107	46.311	62.29	43.462	73.942	69.513	77.316	51.087
ENSMUSG00000001576	Ergic1	protein_coding	8888	116.21	125.038	125.164	111.271	89.474	68.001	97.029	84.695	61.356	80.015	59.276	77.792
ENSMUSG00000001588	Acap1	protein_coding	4878	23.126	19.771	21.396	23.232	26.554	29.311	17.968	17.831	27.269	22.004	29.638	22.06
ENSMUSG00000001627	Ifrd1	protein_coding	5858	202.935	225.496	238.561	237.215	260.341	301.315	271.921	273.03	191.934	248.046	176.538	179.966
ENSMUSG00000001630	Stk38l	protein_coding	4880	24.861	27.252	27.814	18.341	44.449	42.794	43.124	62.407	14.159	19.003	15.463	15.094
ENSMUSG00000001632	Brpf1	protein_coding	6779	44.518	41.145	38.512	45.242	45.026	48.656	41.926	49.034	46.673	50.509	64.43	52.248
ENSMUSG00000001642	Akr1b3	protein_coding	8384	5.203	5.344	12.837	7.337	4.041	7.621	9.583	4.458	4.195	4.001	1.289	1.161
ENSMUSG00000001665	Gstt3	protein_coding	3842	8.672	10.153	9.628	13.45	10.391	7.621	5.989	8.915	17.306	17.003	16.752	18.577
ENSMUSG00000001666	Ddt	protein_coding	773	84.99	99.924	113.397	91.707	114.873	104.933	86.248	73.551	157.848	163.53	134.015	125.396
ENSMUSG00000001674	Ddx18	protein_coding	2483	82.099	78.015	131.583	133.281	93.515	113.14	129.372	145.988	106.455	137.025	149.478	128.879
ENSMUSG00000001687	Ubl3	protein_coding	8098	47.409	64.122	65.257	51.356	62.343	71.518	50.311	59.064	113.797	124.523	92.779	101.013
ENSMUSG00000001700	Gramd3	protein_coding	5679	63.02	52.901	29.954	36.683	49.067	60.966	34.739	43.462	15.732	24.504	18.04	16.255
ENSMUSG00000001707	Eef1e1	protein_coding	3257	78.63	94.58	93.071	88.039	104.483	100.243	92.238	101.411	76.564	80.015	78.605	87.08
ENSMUSG00000001729	Akt1	protein_coding	4098	65.332	110.076	145.49	155.29	90.629	85.588	137.757	176.077	96.492	117.021	103.088	156.745
ENSMUSG00000001741	Il16	protein_coding	7865	59.551	52.366	39.582	41.574	40.408	51.001	23.958	31.203	46.673	46.509	34.792	30.188
ENSMUSG00000001750	Tcirg1	protein_coding	4603	19.079	18.702	16.047	30.569	17.895	19.345	17.968	21.174	14.683	13.002	19.329	18.577
ENSMUSG00000001751	Naglu	protein_coding	2658	8.672	10.153	4.279	8.559	11.545	5.276	8.385	6.686	5.769	14.503	12.886	9.289
ENSMUSG00000001755	Coasy	protein_coding	2867	49.144	55.573	40.652	40.351	53.107	57.449	32.343	36.776	53.49	56.51	41.235	30.188
ENSMUSG00000001761	Smo	protein_coding	5621	5.203	3.74	6.419	2.446	5.773	3.517	2.396	0	7.342	3.001	9.02	3.483
ENSMUSG00000001767	Crnkl1	protein_coding	3844	90.193	75.343	46.001	62.361	78.506	63.311	73.071	55.72	79.71	70.013	59.276	66.181
ENSMUSG00000001774	Chordc1	protein_coding	7498	160.151	150.153	97.35	144.285	158.745	162.382	128.174	167.161	165.714	160.529	146.901	134.684
ENSMUSG00000001783	Rtcb	protein_coding	2615	145.118	163.511	150.839	118.608	187.03	181.727	144.945	151.56	152.079	144.527	143.035	169.517
ENSMUSG00000001785	Pwp1	protein_coding	2942	73.426	74.809	88.792	61.138	75.62	109.622	95.831	74.665	93.869	78.014	82.471	88.241
ENSMUSG00000001786	Fbxo7	protein_coding	6180	23.126	27.252	10.698	17.119	23.667	25.794	14.375	12.259	22.025	26.005	25.772	27.866
ENSMUSG00000001794	Capns1	protein_coding	2477	153.791	165.114	180.793	177.3	171.444	162.382	130.57	138.187	130.578	171.031	149.478	150.939
ENSMUSG00000001829	Clpb	protein_coding	9960	50.3	57.71	49.21	52.579	53.107	45.725	45.52	66.865	44.575	54.01	46.39	52.248
ENSMUSG00000001833	2023-09-07	protein_coding	11631	530.752	424.275	211.817	426.743	510.869	450.8	492.333	422.361	625.622	511.594	418.796	365.738
ENSMUSG00000001844	Zdhhc4	protein_coding	2864	22.548	27.786	24.605	24.455	25.399	31.069	25.156	27.86	19.928	25.505	36.081	32.51
ENSMUSG00000001847	Rac1	protein_coding	4496	254.969	239.924	258.887	234.77	245.91	280.798	235.984	261.886	289.475	315.058	221.639	260.08
ENSMUSG00000001855	Nup214	protein_coding	9659	55.503	66.794	81.303	85.593	58.88	55.104	61.092	67.979	49.295	73.013	72.162	68.503
ENSMUSG00000001891	Ugp2	protein_coding	3069	39.315	45.42	39.582	45.242	47.912	48.656	46.718	54.606	59.258	42.508	39.947	33.671
ENSMUSG00000001909	Trmt1	protein_coding	6306	67.067	55.038	52.419	48.91	52.53	61.553	56.301	56.835	52.441	46.008	54.121	45.282
ENSMUSG00000001910	Nacc1	protein_coding	4673	33.533	24.046	21.396	28.123	21.936	36.932	17.968	25.631	29.891	29.005	28.349	19.738
ENSMUSG00000001911	Nfix	protein_coding	7351	32.377	29.924	32.093	31.792	28.863	35.759	19.166	44.576	40.904	57.511	47.678	45.282
ENSMUSG00000001918	Slc1a5	protein_coding	4173	164.198	151.756	212.887	209.092	148.354	154.761	178.486	211.738	168.336	160.529	175.25	191.577
ENSMUSG00000001924	Uba1	protein_coding	4819	516.876	619.313	460.006	402.288	595.148	685.873	497.124	439.077	542.24	677.124	467.762	424.952
ENSMUSG00000001942	Siae	protein_coding	10497	10.407	8.55	3.209	9.782	6.927	8.207	5.989	3.343	6.293	15.003	12.886	10.45
ENSMUSG00000001948	Spa17	protein_coding	1061	4.047	4.275	3.209	1.223	3.464	2.931	1.198	0	3.671	5.501	1.289	2.322
ENSMUSG00000001962	Fam50a	protein_coding	2288	21.97	36.87	32.093	23.232	36.944	33.414	27.551	28.975	30.416	38.507	42.524	31.349
ENSMUSG00000001964	Emd	protein_coding	2517	138.759	173.13	148.7	154.068	157.013	176.451	132.966	173.848	122.712	135.025	117.263	106.819
ENSMUSG00000001983	Taco1	protein_coding	1383	6.938	10.687	8.558	8.559	5.195	9.379	8.385	6.686	7.866	8.001	7.732	5.805
ENSMUSG00000001995	Sipa1l2	protein_coding	9617	1.156	0.534	6.419	1.223	2.309	1.759	3.594	2.229	1.573	1	1.289	1.161
ENSMUSG00000001998	Ap4e1	protein_coding	9810	16.189	12.824	5.349	9.782	14.431	12.311	9.583	11.144	15.732	9.502	12.886	11.611
ENSMUSG00000001999	Blvra	protein_coding	2446	74.583	72.672	55.629	55.024	68.693	56.863	43.124	44.576	57.685	75.014	54.121	52.248
ENSMUSG00000002010	Idh3g	protein_coding	2701	109.851	92.443	108.048	80.702	99.865	110.209	88.644	84.695	91.772	108.52	77.316	83.597
ENSMUSG00000002014	Ssr4	protein_coding	3096	163.62	173.13	176.514	160.181	176.64	178.21	158.122	167.161	141.066	156.529	146.901	155.584
ENSMUSG00000002015	Bcap31	protein_coding	1219	109.272	84.427	105.908	94.152	77.929	90.277	83.852	86.924	99.638	107.02	91.491	121.913
ENSMUSG00000002017	Fam98a	protein_coding	3564	22.548	19.771	28.884	15.896	13.277	12.897	22.76	14.487	16.257	21.504	16.752	20.899
ENSMUSG00000002028	Kmt2a	protein_coding	16670	232.421	256.488	209.677	234.77	221.665	215.141	239.578	225.111	212.911	218.54	240.969	256.597
ENSMUSG00000002031	Ift46	protein_coding	6416	12.141	8.015	19.256	9.782	8.659	9.966	10.781	6.686	9.439	13.002	11.597	13.933
ENSMUSG00000002033	Cd3g	protein_coding	3269	69.958	69.466	74.885	42.797	61.189	49.828	69.478	60.178	65.027	53.01	55.41	41.799
ENSMUSG00000002043	Trappc6a	protein_coding	1589	60.129	45.42	39.582	31.792	53.107	49.242	34.739	25.631	46.148	51.509	34.792	31.349
ENSMUSG00000002052	Supt6	protein_coding	7095	150.9	154.427	151.909	140.617	152.395	153.002	126.976	145.988	164.665	155.028	131.437	121.913
ENSMUSG00000002055	Spag5	protein_coding	5624	46.253	42.214	48.14	70.92	34.635	40.449	39.53	76.894	34.611	47.009	68.296	51.087
ENSMUSG00000002058	Unc119	protein_coding	2448	6.938	11.756	13.907	20.787	11.545	9.966	7.187	13.373	19.403	15.003	19.329	20.899
ENSMUSG00000002059	Rab34	protein_coding	2385	9.251	10.687	7.488	6.114	13.854	12.897	13.177	18.945	9.964	13.002	16.752	17.416
ENSMUSG00000002064	Sdf2	protein_coding	1515	36.424	28.855	39.582	31.792	46.18	32.242	22.76	30.089	37.233	38.007	25.772	27.866
ENSMUSG00000002068	Ccne1	protein_coding	2662	58.972	78.55	90.931	105.157	55.416	100.829	71.873	101.411	61.356	103.019	108.243	94.047
ENSMUSG00000002076	Hsf2bp	protein_coding	3589	2.891	4.275	4.279	4.891	1.732	0	1.198	1.114	3.671	2.5	1.289	8.128
ENSMUSG00000002083	Bbc3	protein_coding	2124	46.253	43.282	53.489	51.356	45.026	44.552	44.322	53.492	39.331	40.507	41.235	35.993
ENSMUSG00000002102	Psmc3	protein_coding	2607	298.331	262.366	296.33	234.77	292.09	292.522	252.755	231.797	312.024	314.558	314.419	226.409
ENSMUSG00000002103	Acp2	protein_coding	5186	13.876	13.893	11.768	13.45	8.082	8.793	8.385	7.801	8.915	8.502	9.02	3.483
ENSMUSG00000002104	Rapsn	protein_coding	1802	0.578	3.206	4.279	6.114	2.309	2.931	1.198	4.458	2.622	3.001	3.866	2.322
ENSMUSG00000002105	Slc39a13	protein_coding	4869	12.141	9.084	13.907	9.782	8.082	3.517	9.583	6.686	11.013	3.001	14.175	6.966
ENSMUSG00000002107	Celf2	protein_coding	25884	607.648	621.45	386.191	618.716	462.38	468.387	420.459	470.281	473.543	428.579	418.796	467.912
ENSMUSG00000002109	Ddb2	protein_coding	2736	5.782	10.687	23.535	24.455	8.659	11.724	16.77	12.259	8.391	7.501	11.597	17.416
ENSMUSG00000002129	Sf3a1	protein_coding	6147	108.694	140.534	129.444	119.83	150.663	135.416	126.976	115.899	156.274	188.535	121.129	128.879
ENSMUSG00000002147	Stat6	protein_coding	4402	72.848	89.237	113.397	91.707	68.116	71.518	80.259	101.411	76.564	70.513	114.686	84.758
ENSMUSG00000002204	Napsa	protein_coding	2660	2.891	0	0	0	1.155	0.586	0	0	1.049	0.5	0	0
ENSMUSG00000002205	Vrk3	protein_coding	6744	15.032	12.29	10.698	14.673	15.586	19.345	11.979	18.945	13.635	11.502	10.309	11.611
ENSMUSG00000002210	Smg9	protein_coding	3702	16.189	15.496	14.977	14.673	16.74	18.759	16.77	11.144	9.964	18.003	19.329	12.772
ENSMUSG00000002221	Paxip1	protein_coding	10271	47.987	50.763	52.419	48.91	38.676	47.484	41.926	40.119	38.806	52.01	41.235	62.698
ENSMUSG00000002222	Rmnd5a	protein_coding	6783	40.471	32.061	33.163	36.683	39.83	30.483	35.937	34.547	35.136	37.007	52.833	44.121
ENSMUSG00000002227	Mov10	protein_coding	5607	14.454	17.634	11.768	9.782	21.358	12.311	15.573	7.801	7.342	5.001	6.443	2.322
ENSMUSG00000002228	Ppm1j	protein_coding	1814	6.938	4.275	3.209	1.223	9.236	7.621	2.396	2.229	0.524	2	0	3.483
ENSMUSG00000002233	Rhoc	protein_coding	1618	1.156	4.275	0	3.668	5.195	8.793	3.594	1.114	1.573	2.5	3.866	0
ENSMUSG00000002250	Ppard	protein_coding	7514	16.767	10.153	8.558	12.228	16.163	16.414	11.979	12.259	16.781	20.004	19.329	13.933
ENSMUSG00000002257	Def6	protein_coding	2672	91.349	96.183	81.303	67.252	81.97	85.588	87.446	71.322	92.296	90.517	65.719	49.926
ENSMUSG00000002274	Metrn	protein_coding	3771	27.752	29.924	17.117	20.787	18.472	28.725	21.562	23.403	27.269	21.004	15.463	18.577
ENSMUSG00000002279	Lmf1	protein_coding	13589	8.094	9.618	8.558	17.119	5.773	9.966	9.583	7.801	8.391	6.501	9.02	3.483
ENSMUSG00000002280	Ciao3	protein_coding	6223	11.563	12.29	16.047	14.673	8.082	10.552	9.583	14.487	11.537	11.002	7.732	12.772
ENSMUSG00000002289	Angptl4	protein_coding	3541	19.657	16.565	11.768	11.005	15.586	10.552	9.583	18.945	7.342	15.503	12.886	15.094
ENSMUSG00000002297	Dbf4	protein_coding	8728	167.089	152.29	140.141	150.399	178.371	144.209	161.715	153.789	187.739	172.032	211.331	146.295
ENSMUSG00000002307	Daxx	protein_coding	3151	135.29	170.992	145.49	101.489	139.695	155.347	103.019	156.017	61.88	70.513	60.564	71.986
ENSMUSG00000002308	Cd320	protein_coding	2883	23.126	27.786	20.326	24.455	20.781	19.345	13.177	16.716	16.781	28.005	24.483	20.899
ENSMUSG00000002319	Ipo4	protein_coding	4669	58.972	50.229	63.117	36.683	41.562	36.345	45.52	30.089	44.05	54.01	52.833	48.765
ENSMUSG00000002320	Tm9sf1	protein_coding	3880	5.203	1.603	1.07	7.337	1.732	3.517	4.792	4.458	2.622	4.501	3.866	3.483
ENSMUSG00000002325	Irf9	protein_coding	5386	76.317	93.511	73.815	50.133	59.457	79.725	63.488	62.407	26.221	34.506	34.792	30.188
ENSMUSG00000002326	Gmpr2	protein_coding	3925	34.112	25.114	26.745	19.564	32.326	26.38	26.354	26.746	19.403	24.504	23.195	10.45
ENSMUSG00000002329	Mdp1	protein_coding	2032	42.206	47.023	40.652	46.465	57.725	39.863	37.135	35.661	36.184	37.007	30.926	34.832
ENSMUSG00000002332	Dhrs1	protein_coding	2760	26.595	20.305	25.675	22.01	24.245	25.207	23.958	21.174	29.367	31.506	36.081	22.06
ENSMUSG00000002342	Tmem161a	protein_coding	3673	35.268	36.336	51.35	37.906	31.749	45.139	47.916	46.805	30.416	41.508	41.235	44.121
ENSMUSG00000002343	Armc6	protein_coding	3262	15.032	14.962	20.326	17.119	10.391	11.724	19.166	10.03	10.488	16.003	6.443	15.094
ENSMUSG00000002345	Borcs8	protein_coding	1468	12.141	10.687	6.419	7.337	8.082	8.793	7.187	6.686	9.439	18.503	16.752	15.094
ENSMUSG00000002365	Snx9	protein_coding	3617	19.079	25.649	36.373	22.01	21.358	20.518	26.354	20.059	13.635	11.502	25.772	15.094
ENSMUSG00000002372	Ranbp3	protein_coding	6960	47.409	39.542	42.791	40.351	38.099	43.38	55.103	49.034	38.806	51.509	39.947	41.799
ENSMUSG00000002379	Ndufa11	protein_coding	1092	87.302	99.389	105.908	74.588	85.434	77.967	70.676	84.695	86.003	88.516	69.584	103.335
ENSMUSG00000002393	Nr2f6	protein_coding	2983	4.625	2.672	6.419	7.337	5.195	1.172	1.198	5.572	9.439	5.501	6.443	4.644
ENSMUSG00000002395	Use1	protein_coding	2203	94.24	104.198	113.397	91.707	85.434	103.76	97.029	109.212	65.551	82.015	95.357	74.309
ENSMUSG00000002396	Ocel1	protein_coding	7133	5.782	4.809	6.419	4.891	5.773	8.207	1.198	4.458	6.293	9.502	5.154	6.966
ENSMUSG00000002413	Braf	protein_coding	13862	38.737	43.817	17.117	44.019	42.14	36.932	35.937	46.805	31.989	31.506	36.081	29.027
ENSMUSG00000002416	Ndufb2	protein_coding	5628	76.317	63.053	57.768	48.91	55.994	62.139	47.916	49.034	72.893	64.012	54.121	59.215
ENSMUSG00000002428	Hltf	protein_coding	5931	35.846	46.489	19.256	58.692	43.294	58.035	46.718	35.661	48.77	38.007	37.369	39.476
ENSMUSG00000002455	Prpf6	protein_coding	3859	82.677	80.687	79.164	63.583	99.288	90.864	88.644	64.636	106.455	97.518	64.43	71.986
ENSMUSG00000002458	Rgs19	protein_coding	2230	32.377	25.649	22.465	12.228	39.83	25.794	23.958	18.945	36.184	28.505	32.215	16.255
ENSMUSG00000002477	Snrpd1	protein_coding	2052	341.693	350	316.655	348.486	374.06	396.282	337.805	375.556	432.639	453.583	389.158	357.61
ENSMUSG00000002486	Tchp	protein_coding	7397	9.829	10.153	16.047	28.123	15.586	16.414	14.375	14.487	17.83	21.504	21.906	12.772
ENSMUSG00000002489	Tiam1	protein_coding	10048	52.035	47.557	67.396	47.688	50.221	55.104	41.926	42.348	70.271	69.013	47.678	52.248
ENSMUSG00000002496	Tsc2	protein_coding	9620	8.094	6.947	11.768	11.005	7.504	12.311	10.781	11.144	18.879	13.002	15.463	16.255
ENSMUSG00000002524	Puf60	protein_coding	4748	141.65	143.74	187.212	182.191	140.85	158.865	138.955	145.988	132.676	158.029	175.25	153.262
ENSMUSG00000002546	Golga2	protein_coding	5500	53.191	48.626	50.28	50.133	58.303	52.759	53.905	43.462	51.392	65.012	45.101	52.248
ENSMUSG00000002550	Uck1	protein_coding	2751	21.97	35.802	21.396	18.341	17.895	25.207	23.958	18.945	26.221	23.004	23.195	19.738
ENSMUSG00000002565	Scin	protein_coding	2999	1.734	1.069	1.07	6.114	2.309	2.931	0	1.114	1.573	0.5	1.289	0
ENSMUSG00000002578	Ikzf4	protein_coding	6461	16.189	17.634	10.698	17.119	21.358	26.966	27.551	18.945	26.221	18.503	29.638	32.51
ENSMUSG00000002580	Mien1	protein_coding	747	39.315	59.313	60.978	64.806	53.107	62.139	57.499	59.064	47.721	65.512	60.564	55.731
ENSMUSG00000002602	Axl	protein_coding	5033	83.255	97.786	90.931	78.257	71.579	73.277	73.071	78.009	62.405	91.517	64.43	71.986
ENSMUSG00000002603	Tgfb1	protein_coding	5042	35.846	50.763	46.001	26.901	60.612	36.932	39.53	31.203	34.611	53.01	57.987	42.96
ENSMUSG00000002608	Ccdc97	protein_coding	3939	38.159	42.214	55.629	46.465	38.676	42.208	23.958	43.462	36.184	43.008	46.39	38.315
ENSMUSG00000002617	Zfp40	protein_coding	4482	3.469	5.878	2.14	1.223	1.155	2.931	4.792	2.229	3.146	3.001	3.866	2.322
ENSMUSG00000002625	Akap8l	protein_coding	5073	34.69	35.802	25.675	35.46	27.131	19.931	37.135	22.288	35.136	26.005	41.235	30.188
ENSMUSG00000002635	Pdcd2l	protein_coding	1549	19.657	24.046	38.512	34.237	23.09	25.794	21.562	22.288	22.55	19.003	29.638	31.349
ENSMUSG00000002658	Gtf2f1	protein_coding	1717	108.694	82.29	89.862	77.034	88.897	77.967	81.457	67.979	86.003	83.015	72.162	76.631
ENSMUSG00000002660	Clpp	protein_coding	1223	70.536	99.389	113.397	83.148	88.897	72.691	67.082	73.551	72.369	72.513	72.162	69.664
ENSMUSG00000002661	Alkbh7	protein_coding	1029	13.298	27.252	17.117	12.228	17.895	16.414	19.166	6.686	19.928	14.503	11.597	16.255
ENSMUSG00000002668	Dennd1c	protein_coding	5109	35.846	16.565	18.186	25.678	15.586	11.138	17.968	14.487	14.159	12.502	32.215	17.416
ENSMUSG00000002679	Med6	protein_coding	1447	16.189	10.687	16.047	11.005	9.236	11.724	14.375	13.373	12.061	13.502	18.04	24.383
ENSMUSG00000002699	Lcp2	protein_coding	4459	246.297	265.038	242.84	245.774	244.756	228.624	238.38	225.111	366.039	375.069	364.674	369.221
ENSMUSG00000002718	Cse1l	protein_coding	5273	80.943	85.496	75.955	74.588	90.052	89.105	93.435	76.894	119.566	111.52	86.336	77.792
ENSMUSG00000002728	Naa20	protein_coding	3705	79.786	88.168	41.721	91.707	62.921	71.518	69.478	70.208	46.673	40.507	70.873	67.342
ENSMUSG00000002731	Prkra	protein_coding	2028	7.516	3.74	2.14	4.891	6.927	8.793	5.989	8.915	5.769	6.001	1.289	4.644
ENSMUSG00000002732	Fkbp7	protein_coding	1485	1.734	4.809	4.279	6.114	2.309	3.517	0	0	2.098	1.5	3.866	1.161
ENSMUSG00000002733	Plekha3	protein_coding	3126	18.501	15.496	22.465	26.901	31.749	26.38	32.343	26.746	37.233	32.506	52.833	30.188
ENSMUSG00000002741	Ykt6	protein_coding	2984	58.972	53.435	55.629	41.574	49.067	51.001	47.916	55.72	51.392	57.511	56.698	47.604
ENSMUSG00000002748	Baz1b	protein_coding	13667	387.368	325.42	358.377	359.491	348.661	333.557	374.94	348.81	405.894	359.566	338.902	345.999
ENSMUSG00000002763	Pex6	protein_coding	3796	13.876	19.771	19.256	11.005	17.318	12.311	15.573	14.487	18.354	18.503	16.752	20.899
ENSMUSG00000002767	Mrpl2	protein_coding	1170	79.786	87.099	99.49	84.37	86.588	86.76	81.457	84.695	81.808	89.516	65.719	98.691
ENSMUSG00000002768	Mea1	protein_coding	1844	21.97	21.374	28.884	20.787	28.285	21.104	27.551	26.746	20.976	26.005	27.061	25.544
ENSMUSG00000002778	Kdelr1	protein_coding	1874	107.538	123.969	121.955	100.266	106.215	131.899	89.842	114.784	94.394	115.021	97.934	102.174
ENSMUSG00000002781	Tmem143	protein_coding	7518	9.829	5.878	10.698	8.559	8.082	11.724	10.781	11.144	7.342	4.501	7.732	6.966
ENSMUSG00000002797	Ggct	protein_coding	7745	20.814	19.771	19.256	23.232	20.781	15.242	19.166	23.403	23.598	23.004	18.04	17.416
ENSMUSG00000002799	Jag2	protein_coding	6965	1.734	1.069	1.07	1.223	3.464	2.345	1.198	3.343	7.866	3.501	6.443	3.483
ENSMUSG00000002803	Btbd6	protein_coding	2324	12.72	14.962	17.117	19.564	14.431	5.276	10.781	8.915	11.537	14.503	10.309	13.933
ENSMUSG00000002804	Nudt14	protein_coding	1587	9.251	5.344	16.047	11.005	13.277	8.793	4.792	6.686	8.391	7.001	7.732	4.644
ENSMUSG00000002812	Flii	protein_coding	5039	57.238	73.74	87.722	85.593	62.343	65.07	74.269	71.322	89.15	63.512	59.276	61.537
ENSMUSG00000002814	Top3a	protein_coding	4599	13.298	10.687	5.349	9.782	8.082	6.448	11.979	14.487	10.488	10.002	3.866	9.289
ENSMUSG00000002820	Atg4d	protein_coding	7264	19.657	16.565	14.977	23.232	17.318	18.759	17.968	15.602	16.781	14.503	16.752	25.544
ENSMUSG00000002825	Qtrt1	protein_coding	1973	27.174	30.992	27.814	42.797	31.749	24.035	38.332	25.631	24.647	22.504	34.792	32.51
ENSMUSG00000002833	Hdgfl2	protein_coding	4876	95.975	122.901	77.024	99.043	81.97	106.691	87.446	82.466	90.199	112.021	127.572	107.98
ENSMUSG00000002835	Chaf1a	protein_coding	8854	94.818	84.962	103.769	68.474	76.775	104.347	58.697	74.665	86.003	102.019	97.934	88.241
ENSMUSG00000002844	Adprh	protein_coding	2966	168.823	174.198	226.794	172.409	229.17	209.865	158.122	197.251	79.186	64.012	82.471	94.047
ENSMUSG00000002845	Tmem39a	protein_coding	4094	14.454	14.962	11.768	19.564	17.318	21.69	16.77	27.86	20.976	19.504	20.618	17.416
ENSMUSG00000002846	Timmdc1	protein_coding	1784	24.861	27.786	40.652	40.351	35.79	38.104	33.541	32.318	24.647	33.006	21.906	29.027
ENSMUSG00000002847	Pla1a	protein_coding	2009	13.298	9.084	11.768	8.559	8.659	13.483	4.792	3.343	0	1	0	2.322
ENSMUSG00000002870	Mcm2	protein_coding	6956	148.009	156.565	185.072	167.518	113.142	147.727	112.602	193.907	144.737	179.533	217.774	227.57
ENSMUSG00000002871	Tpra1	protein_coding	4171	14.454	22.443	24.605	34.237	15.009	26.38	14.375	24.517	16.781	17.503	20.618	25.544
ENSMUSG00000002881	Nab1	protein_coding	4100	79.786	91.908	50.28	80.702	77.929	86.174	71.873	76.894	66.076	61.011	52.833	59.215
ENSMUSG00000002885	Adgre5	protein_coding	3757	30.643	26.718	41.721	36.683	34.058	26.38	41.926	35.661	37.758	37.507	50.255	48.765
ENSMUSG00000002897	Il17ra	protein_coding	8662	51.456	34.733	29.954	28.123	62.921	58.622	38.332	31.203	40.38	35.507	29.638	18.577
ENSMUSG00000002910	Arrdc2	protein_coding	3232	3.469	5.878	4.279	11.005	9.813	6.448	8.385	3.343	8.391	9.502	7.732	8.128
ENSMUSG00000002948	Map2k7	protein_coding	3829	32.955	34.733	53.489	50.133	34.058	35.173	39.53	41.233	33.562	32.506	60.564	41.799
ENSMUSG00000002949	Timm44	protein_coding	3664	111.585	103.13	131.583	135.726	124.11	113.726	141.351	141.53	121.663	116.521	121.129	117.268
ENSMUSG00000002957	Ap2a2	protein_coding	5663	65.332	64.656	85.583	73.366	69.848	75.036	69.478	61.293	54.014	67.512	77.316	80.114
ENSMUSG00000002963	Pnkp	protein_coding	3250	33.533	43.282	50.28	30.569	34.635	34.587	29.947	24.517	40.904	37.007	32.215	25.544
ENSMUSG00000002968	Med25	protein_coding	7629	32.955	25.649	32.093	48.91	32.903	42.208	19.166	35.661	24.647	38.507	33.504	32.51
ENSMUSG00000002980	Bcam	protein_coding	3199	1.156	1.069	3.209	1.223	0	0.586	0	1.114	1.573	2.5	5.154	1.161
ENSMUSG00000002981	Clptm1	protein_coding	6210	65.332	59.847	56.698	40.351	51.376	42.208	43.124	43.462	38.806	52.51	60.564	53.409
ENSMUSG00000002983	Relb	protein_coding	3885	45.675	44.885	62.047	57.47	39.253	41.035	47.916	64.636	33.562	42.008	42.524	44.121
ENSMUSG00000002984	Tomm40	protein_coding	4513	157.26	189.695	154.049	154.068	188.762	189.348	204.839	134.844	237.034	224.041	171.384	184.61
ENSMUSG00000002985	Apoe	protein_coding	2138	2.891	1.069	2.14	7.337	2.309	1.172	3.594	0	1.573	0.5	3.866	2.322
ENSMUSG00000002996	Hbp1	protein_coding	6167	20.236	12.824	21.396	11.005	17.318	9.379	14.375	14.487	7.866	19.504	11.597	5.805
ENSMUSG00000002997	Prkar2b	protein_coding	3652	6.36	1.069	4.279	7.337	1.732	2.931	1.198	5.572	3.671	4.001	7.732	5.805
ENSMUSG00000003031	Cdkn1b	protein_coding	4552	41.628	44.885	42.791	30.569	47.335	46.897	59.895	37.89	37.233	37.507	46.39	19.738
ENSMUSG00000003032	Klf4	protein_coding	3049	57.238	44.351	29.954	34.237	18.472	32.828	22.76	15.602	13.635	16.503	7.732	0
ENSMUSG00000003033	Ap1m1	protein_coding	3184	46.831	52.901	50.28	51.356	53.685	47.484	57.499	39.004	51.392	52.51	27.061	37.154
ENSMUSG00000003037	Rab8a	protein_coding	4678	241.671	237.252	225.724	187.082	278.236	265.556	213.224	221.768	212.911	218.54	166.23	234.537
ENSMUSG00000003038	Hmgn2	protein_coding	3060	28.908	20.305	42.791	36.683	25.399	27.552	28.749	35.661	49.295	43.508	47.678	52.248
ENSMUSG00000003039	Fam32a	protein_coding	4409	108.694	82.824	120.885	113.717	92.938	93.795	100.623	110.327	99.638	124.023	99.222	105.658
ENSMUSG00000003062	Stard3nl	protein_coding	5600	27.752	16.565	25.675	14.673	24.822	24.621	16.77	17.831	16.781	21.004	15.463	17.416
ENSMUSG00000003068	Stk11	protein_coding	4580	65.91	56.107	64.187	72.143	60.034	64.484	51.509	61.293	51.392	66.012	73.45	70.825
ENSMUSG00000003070	Efna2	protein_coding	2131	0.578	4.275	2.14	2.446	1.732	2.345	2.396	0	3.671	3.501	3.866	2.322
ENSMUSG00000003072	Atp5d	protein_coding	1928	302.957	322.748	372.284	317.917	371.751	293.694	298.275	344.353	292.097	300.055	275.761	332.067
ENSMUSG00000003099	Ppp5c	protein_coding	3136	167.089	184.351	176.514	177.3	175.485	188.762	191.662	164.933	177.251	156.529	168.807	184.61
ENSMUSG00000003119	Cdk12	protein_coding	11730	104.647	95.114	85.583	124.721	71.579	88.519	109.008	89.153	83.381	85.516	139.169	104.496
ENSMUSG00000003123	Lipe	protein_coding	5886	12.72	10.687	21.396	6.114	13.854	15.828	11.979	6.686	14.683	20.504	14.175	11.611
ENSMUSG00000003131	Pafah1b2	protein_coding	8266	64.754	91.908	81.303	78.257	86.588	82.656	93.435	112.555	91.247	109.52	70.873	96.369
ENSMUSG00000003135	Cnot11	protein_coding	3508	45.675	48.092	37.442	22.01	35.79	36.932	44.322	31.203	40.904	56.51	30.926	34.832
ENSMUSG00000003153	Slc2a3	protein_coding	7245	109.272	65.191	56.698	55.024	45.603	64.484	53.905	41.233	175.678	159.529	113.397	78.953
ENSMUSG00000003154	Foxj2	protein_coding	5346	8.094	14.962	24.605	17.119	15.586	15.242	15.573	13.373	11.537	11.002	5.154	18.577
ENSMUSG00000003161	Sri	protein_coding	4852	186.746	183.817	159.397	182.191	174.908	186.417	150.934	156.017	154.701	173.032	161.075	139.329
ENSMUSG00000003166	Dgcr2	protein_coding	6853	29.486	30.992	41.721	45.242	30.594	30.483	41.926	43.462	28.318	32.506	52.833	27.866
ENSMUSG00000003184	Irf3	protein_coding	3442	46.253	44.885	34.233	26.901	34.635	43.38	43.124	35.661	37.233	37.507	42.524	39.476
ENSMUSG00000003190	Bcl2l12	protein_coding	1976	10.985	10.153	12.837	11.005	8.659	9.379	9.583	12.259	15.732	8.001	0	9.289
ENSMUSG00000003198	Zfp959	protein_coding	2448	12.141	7.481	6.419	13.45	4.618	2.345	13.177	10.03	3.671	5.001	5.154	6.966
ENSMUSG00000003199	Mpnd	protein_coding	2305	56.66	52.901	48.14	31.792	51.953	42.208	26.354	30.089	40.38	45.008	23.195	33.671
ENSMUSG00000003200	Sh3gl1	protein_coding	5012	33.533	45.954	49.21	75.811	45.603	34.587	69.478	63.521	45.624	32.506	57.987	101.013
ENSMUSG00000003206	Ebi3	protein_coding	1154	77.474	85.496	49.21	45.242	45.603	50.415	28.749	49.034	54.539	49.009	33.504	18.577
ENSMUSG00000003208	Yju2	protein_coding	4956	30.643	32.061	28.884	34.237	30.594	35.173	29.947	26.746	24.647	28.005	41.235	32.51
ENSMUSG00000003226	Ranbp2	protein_coding	11728	109.272	105.267	42.791	123.499	99.288	113.726	119.789	95.839	112.748	92.517	115.974	76.631
ENSMUSG00000003228	Grk5	protein_coding	7055	5.203	8.55	11.768	0	4.041	8.207	7.187	2.229	3.146	4.501	1.289	4.644
ENSMUSG00000003233	Dvl3	protein_coding	6410	7.516	2.672	12.837	11.005	4.618	6.448	4.792	4.458	9.439	9.002	11.597	4.644
ENSMUSG00000003234	Abcf3	protein_coding	3558	16.767	10.687	13.907	15.896	16.163	11.138	14.375	12.259	11.013	14.003	15.463	13.933
ENSMUSG00000003235	Eif2b5	protein_coding	2595	106.96	105.802	149.769	100.266	112.564	115.485	99.425	100.297	114.321	116.521	110.82	125.396
ENSMUSG00000003269	Cyth2	protein_coding	3445	35.268	41.145	37.442	42.797	31.172	29.897	37.135	36.776	30.416	37.507	29.638	25.544
ENSMUSG00000003273	Car11	protein_coding	1926	0	0	3.209	1.223	2.886	1.172	2.396	2.229	0.524	0.5	1.289	0
ENSMUSG00000003299	Mrpl4	protein_coding	2617	99.444	97.252	114.467	74.588	86.588	92.622	69.478	72.437	73.417	93.517	67.007	78.953
ENSMUSG00000003308	Keap1	protein_coding	4693	139.915	141.069	151.909	121.053	140.273	151.244	97.029	111.441	109.077	139.026	128.86	133.523
ENSMUSG00000003316	Glg1	protein_coding	7090	272.314	297.634	276.004	287.348	221.088	267.315	282.702	250.742	288.426	274.05	248.7	251.953
ENSMUSG00000003344	Btbd2	protein_coding	3586	8.094	6.412	9.628	8.559	6.35	6.448	14.375	6.686	8.915	8.502	16.752	17.416
ENSMUSG00000003345	Csnk1g2	protein_coding	4835	87.302	55.038	93.071	78.257	62.921	92.622	83.852	94.725	79.186	90.517	96.645	126.557
ENSMUSG00000003346	Abhd17a	protein_coding	1547	63.02	48.626	67.396	63.583	58.88	53.932	59.895	60.178	59.783	57.511	57.987	84.758
ENSMUSG00000003348	Mob3a	protein_coding	3254	52.035	45.42	54.559	36.683	43.871	49.242	43.124	51.263	41.428	51.009	54.121	31.349
ENSMUSG00000003355	Fkbp11	protein_coding	2706	6.36	3.74	7.488	2.446	2.886	4.104	5.989	3.343	6.293	9.002	10.309	13.933
ENSMUSG00000003360	Ddx23	protein_coding	6229	42.206	29.389	46.001	34.237	47.912	27.552	33.541	25.631	40.38	35.006	30.926	41.799
ENSMUSG00000003363	Pld3	protein_coding	2924	15.61	16.031	31.024	20.787	31.172	27.552	35.937	34.547	20.452	25.505	25.772	31.349
ENSMUSG00000003378	Grik5	protein_coding	5168	2.313	4.809	2.14	2.446	3.464	2.345	2.396	5.572	2.622	1.5	3.866	8.128
ENSMUSG00000003380	Rabac1	protein_coding	1523	66.489	74.275	72.745	77.034	76.197	64.484	55.103	64.636	39.855	48.009	46.39	48.765
ENSMUSG00000003382	Etv3	protein_coding	10274	13.876	18.702	14.977	13.45	17.895	9.966	16.77	13.373	7.342	16.503	3.866	8.128
ENSMUSG00000003402	Prkcsh	protein_coding	4275	99.444	98.855	116.606	110.048	113.719	120.761	97.029	121.471	113.273	134.025	108.243	103.335
ENSMUSG00000003418	St8sia6	protein_coding	7664	20.236	13.893	6.419	14.673	13.277	14.069	16.77	30.089	15.732	14.503	11.597	20.899
ENSMUSG00000003420	Fcgrt	protein_coding	2102	0	0	0	0	0	0	0	0	0	0	0	0
ENSMUSG00000003421	Nosip	protein_coding	2800	36.424	34.198	36.373	29.346	34.058	38.104	27.551	31.203	36.184	44.508	37.369	15.094
ENSMUSG00000003423	Pih1d1	protein_coding	2020	30.643	24.046	36.373	37.906	35.212	26.38	23.958	32.318	31.465	36.007	36.081	25.544
ENSMUSG00000003429	Rps11	protein_coding	865	403.557	227.099	420.424	288.571	368.288	366.971	318.639	336.552	369.185	356.565	320.862	334.389
ENSMUSG00000003435	Supt5	protein_coding	5764	73.426	82.29	79.164	84.37	73.311	65.656	77.863	65.75	92.821	71.513	77.316	67.342
ENSMUSG00000003437	Paf1	protein_coding	3438	38.737	36.87	25.675	29.346	40.985	46.897	25.156	40.119	35.136	34.506	37.369	31.349
ENSMUSG00000003438	Timm50	protein_coding	2684	92.506	88.168	97.35	96.598	98.71	103.76	88.644	88.038	90.723	110.52	105.665	123.074
ENSMUSG00000003444	Med29	protein_coding	1281	2.313	4.809	7.488	3.668	6.927	1.172	3.594	4.458	9.964	5.501	3.866	4.644
ENSMUSG00000003458	Ncstn	protein_coding	3975	31.799	28.321	33.163	30.569	17.895	16.414	21.562	25.631	11.537	15.003	20.618	30.188
ENSMUSG00000003464	Pex19	protein_coding	3815	16.189	26.183	34.233	22.01	21.358	27.552	21.562	31.203	26.221	20.504	29.638	30.188
ENSMUSG00000003500	Impdh1	protein_coding	3294	39.315	50.229	47.07	34.237	36.367	45.139	29.947	28.975	58.734	56.51	43.812	52.248
ENSMUSG00000003518	Dusp3	protein_coding	4682	4.625	3.206	4.279	2.446	3.464	1.759	3.594	2.229	4.72	5.501	2.577	2.322
ENSMUSG00000003526	Prodh	protein_coding	7797	2.313	1.603	1.07	0	5.773	2.931	1.198	1.114	2.098	2	2.577	2.322
ENSMUSG00000003527	Ess2	protein_coding	4231	20.814	5.878	11.768	6.114	10.968	9.966	13.177	10.03	14.683	13.002	7.732	13.933
ENSMUSG00000003528	Slc25a1	protein_coding	2164	65.91	111.145	106.978	99.043	103.328	75.622	91.04	83.581	55.588	80.015	67.007	103.335
ENSMUSG00000003531	Dgcr6	protein_coding	2985	9.829	9.618	6.419	18.341	9.236	11.138	13.177	8.915	13.11	14.503	0	12.772
ENSMUSG00000003534	Ddr1	protein_coding	4774	21.97	18.168	28.884	31.792	45.603	31.069	35.937	36.776	28.843	24.504	25.772	35.993
ENSMUSG00000003541	Ier3	protein_coding	1131	20.236	24.58	10.698	13.45	34.635	34.587	17.968	25.631	38.282	31.506	23.195	29.027
ENSMUSG00000003545	Fosb	protein_coding	6243	1.734	9.618	9.628	14.673	6.35	5.862	9.583	4.458	3.671	6.001	2.577	3.483
ENSMUSG00000003546	Klc4	protein_coding	2377	6.36	6.947	5.349	2.446	4.041	1.172	7.187	3.343	3.146	6.001	5.154	3.483
ENSMUSG00000003549	Ercc1	protein_coding	3111	17.923	14.427	22.465	26.901	33.481	24.621	21.562	42.348	18.354	26.005	20.618	17.416
ENSMUSG00000003559	As3mt	protein_coding	3212	0.578	3.74	2.14	4.891	2.886	5.276	3.594	7.801	1.049	1.5	3.866	8.128
ENSMUSG00000003573	Homer3	protein_coding	3440	2.313	2.672	3.209	2.446	2.886	4.104	4.792	0	5.244	5.001	3.866	3.483
ENSMUSG00000003575	Crtc1	protein_coding	11182	6.36	4.275	3.209	7.337	3.464	4.69	4.792	3.343	5.244	10.002	9.02	5.805
ENSMUSG00000003581	Rnf215	protein_coding	2232	13.876	12.824	21.396	8.559	9.813	12.311	13.177	6.686	17.306	8.001	6.443	4.644
ENSMUSG00000003604	Aven	protein_coding	5001	38.159	48.626	33.163	29.346	47.335	44.552	61.092	39.004	34.087	43.008	52.833	32.51
ENSMUSG00000003623	Crot	protein_coding	5456	21.392	14.427	18.186	17.119	25.399	26.966	25.156	16.716	20.452	17.503	19.329	16.255
ENSMUSG00000003644	Rps6ka1	protein_coding	4258	93.662	81.221	117.676	83.148	95.247	85.001	87.446	89.153	83.906	90.517	68.296	80.114
ENSMUSG00000003660	Snrnp200	protein_coding	7819	139.915	161.374	144.421	178.523	116.028	140.106	147.341	158.246	148.408	171.531	145.612	175.322
ENSMUSG00000003662	Ciao1	protein_coding	3197	25.439	36.336	28.884	20.787	24.822	31.069	20.364	24.517	49.819	28.005	29.638	26.705
ENSMUSG00000003680	Taf6l	protein_coding	5017	6.36	10.687	12.837	11.005	13.277	9.966	7.187	14.487	6.817	14.003	15.463	9.289
ENSMUSG00000003721	Insig2	protein_coding	3473	20.236	14.962	20.326	3.668	11.545	18.173	19.166	11.144	29.367	18.003	15.463	9.289
ENSMUSG00000003731	Kpna6	protein_coding	6729	15.032	16.031	10.698	13.45	18.472	14.655	23.958	12.259	15.208	17.503	19.329	13.933
ENSMUSG00000003746	Man1a	protein_coding	9647	52.613	48.626	39.582	46.465	54.839	55.104	62.29	45.691	47.197	49.509	57.987	49.926
ENSMUSG00000003752	Itpkc	protein_coding	5285	4.625	4.809	5.349	0	5.195	2.345	5.989	6.686	4.72	5.501	1.289	1.161
ENSMUSG00000003762	Coq8b	protein_coding	5586	13.298	10.687	6.419	11.005	15.009	17.586	14.375	6.686	12.061	11.002	15.463	16.255
ENSMUSG00000003778	Brd8	protein_coding	10633	106.382	83.893	77.024	103.934	95.247	92.036	116.195	91.382	104.882	90.017	122.417	95.208
ENSMUSG00000003779	Kif20a	protein_coding	4338	30.643	33.664	36.373	48.91	45.026	35.173	38.332	30.089	51.392	39.007	52.833	63.859
ENSMUSG00000003808	Farsa	protein_coding	4538	307.582	367.634	355.168	359.491	365.979	417.972	336.607	349.925	283.182	394.572	307.976	400.57
ENSMUSG00000003809	Gcdh	protein_coding	2754	7.516	6.947	11.768	8.559	4.041	4.104	9.583	12.259	11.537	6.001	11.597	9.289
ENSMUSG00000003810	Mast2	protein_coding	7645	19.657	18.702	22.465	13.45	13.854	16.414	13.177	11.144	15.208	12.002	3.866	17.416
ENSMUSG00000003812	Dnase2a	protein_coding	5389	8.094	7.481	4.279	4.891	7.504	5.276	8.385	3.343	7.866	16.003	14.175	18.577
ENSMUSG00000003813	Rad23a	protein_coding	2577	80.364	94.046	129.444	119.83	77.929	102.588	150.934	81.352	76.04	87.516	139.169	80.114
ENSMUSG00000003814	Calr	protein_coding	2880	519.767	533.817	663.265	562.469	542.041	531.112	576.185	502.599	732.602	756.139	689.402	696.643
ENSMUSG00000003824	Syce2	protein_coding	1968	41.049	36.336	29.954	40.351	40.408	61.553	28.749	30.089	55.063	57.01	32.215	38.315
ENSMUSG00000003847	Nfat5	protein_coding	18378	105.804	96.183	59.908	154.068	113.142	83.243	164.111	160.475	65.027	75.514	105.665	71.986
ENSMUSG00000003848	Nob1	protein_coding	3486	63.598	60.916	79.164	77.034	71.579	66.242	61.092	85.81	53.49	58.011	76.027	78.953
ENSMUSG00000003865	Gys1	protein_coding	4789	38.737	41.679	27.814	31.792	40.985	41.621	38.332	34.547	38.806	42.508	16.752	17.416
ENSMUSG00000003868	Ruvbl2	protein_coding	2902	49.144	58.244	47.07	40.351	60.612	51.587	55.103	52.377	51.392	58.511	64.43	61.537
ENSMUSG00000003873	Bax	protein_coding	1576	16.189	25.114	10.698	13.45	19.049	14.655	5.989	5.572	12.586	15.003	9.02	18.577
ENSMUSG00000003882	Il7r	protein_coding	4663	13.298	19.237	5.349	14.673	34.635	35.173	23.958	27.86	28.843	28.505	33.504	27.866
ENSMUSG00000003923	Tfam	protein_coding	4438	90.193	77.481	58.838	56.247	82.547	70.932	77.863	60.178	85.479	67.012	72.162	94.047
ENSMUSG00000003929	Zfp81	protein_coding	6790	16.189	9.084	8.558	9.782	12.122	13.483	10.781	14.487	15.732	9.002	6.443	5.805
ENSMUSG00000003948	Mmd	protein_coding	3581	28.908	42.748	37.442	35.46	26.554	29.311	33.541	25.631	25.172	31.506	32.215	34.832
ENSMUSG00000003955	Fam162a	protein_coding	850	258.438	176.87	194.7	152.845	197.421	170.589	141.351	133.729	271.12	251.546	211.331	179.966
ENSMUSG00000003970	Rpl8	protein_coding	1359	2562.99	2428.62	2168.45	1733.87	2620.15	2412.28	2008.86	1766.34	2460.53	2550.97	1867.18	1871.65
ENSMUSG00000003992	Ssbp2	protein_coding	7985	22.548	19.237	24.605	18.341	20.781	14.069	21.562	17.831	12.586	16.003	23.195	9.289
ENSMUSG00000004018	Fancl	protein_coding	3372	27.752	27.252	19.256	26.901	23.667	22.276	31.145	25.631	24.647	22.004	25.772	10.45
ENSMUSG00000004040	Stat3	protein_coding	9527	508.204	476.107	437.541	553.91	457.185	622.562	557.019	653.044	376.002	451.083	382.715	339.033
ENSMUSG00000004043	Stat5a	protein_coding	7133	141.071	117.023	169.026	161.404	178.371	200.486	173.694	207.28	219.204	201.037	189.424	224.087
ENSMUSG00000004044	Cavin1	protein_coding	3587	2.313	2.137	0	1.223	1.155	0	4.792	0	0.524	1	0	1.161
ENSMUSG00000004054	Map3k11	protein_coding	4393	19.079	17.634	20.326	20.787	16.163	9.966	7.187	11.144	6.817	13.502	20.618	17.416
ENSMUSG00000004056	Akt2	protein_coding	7131	52.035	58.244	77.024	86.816	94.092	107.864	120.987	119.242	51.917	82.015	87.625	74.309
ENSMUSG00000004069	Dnaja3	protein_coding	3912	35.268	21.374	41.721	25.678	34.058	32.828	25.156	26.746	31.989	29.005	24.483	35.993
ENSMUSG00000004070	Hmox2	protein_coding	2217	41.628	63.588	66.326	61.138	52.53	70.346	70.676	75.78	65.027	68.513	60.564	70.825
ENSMUSG00000004071	Cdip1	protein_coding	10094	22.548	30.992	24.605	17.119	19.049	19.345	21.562	35.661	28.843	28.005	33.504	33.671
ENSMUSG00000004085	Map3k20	protein_coding	10175	10.985	11.756	14.977	13.45	12.7	11.724	13.177	8.915	14.683	14.503	18.04	15.094
ENSMUSG00000004096	Cwc15	protein_coding	1571	262.485	201.45	216.096	196.864	244.756	211.624	209.631	210.623	247.522	239.044	181.693	215.959
ENSMUSG00000004098	Col5a3	protein_coding	6809	5.782	5.878	7.488	6.114	5.195	2.931	5.989	10.03	2.098	2.5	3.866	4.644
ENSMUSG00000004099	Dnmt1	protein_coding	7377	225.483	222.29	319.865	309.358	241.869	243.866	306.66	293.09	295.243	282.552	301.533	330.906
ENSMUSG00000004100	Ppan	protein_coding	4004	119.101	94.046	120.885	121.053	105.06	106.691	148.538	130.386	97.016	130.024	119.84	116.107
ENSMUSG00000004105	Angptl2	protein_coding	6286	4.047	1.603	0	2.446	1.732	0	1.198	1.114	5.769	7.001	6.443	9.289
ENSMUSG00000004127	Trmt10a	protein_coding	7976	60.707	43.282	43.861	50.133	61.766	53.932	69.478	36.776	71.32	42.008	46.39	55.731
ENSMUSG00000004187	Kifc2	protein_coding	3932	0	0	0	0	0	0	0	0	0	1	0	0
ENSMUSG00000004207	Psap	protein_coding	2744	34.112	26.183	49.21	41.574	31.749	39.276	22.76	40.119	31.465	45.008	29.638	37.154
ENSMUSG00000004221	Ikbkg	protein_coding	8110	19.657	22.977	12.837	8.559	20.781	26.38	17.968	16.716	22.55	19.504	14.175	16.255
ENSMUSG00000004233	Wars2	protein_coding	5946	12.141	5.878	3.209	4.891	7.504	5.862	7.187	6.686	5.244	7.501	6.443	8.128
ENSMUSG00000004263	Atn1	protein_coding	4600	5.203	5.344	10.698	17.119	9.813	6.448	15.573	8.915	11.537	8.001	7.732	15.094
ENSMUSG00000004264	Phb2	protein_coding	3718	384.477	385.801	523.123	519.672	392.532	427.938	438.428	521.544	412.187	475.587	488.38	506.227
ENSMUSG00000004266	Ptpn6	protein_coding	2802	300.066	316.336	385.121	407.179	252.837	265.556	312.649	318.721	247.522	288.053	265.452	349.483
ENSMUSG00000004267	Eno2	protein_coding	4705	6.938	4.275	3.209	15.896	3.464	4.104	1.198	10.03	1.573	5.001	3.866	3.483
ENSMUSG00000004268	Emg1	protein_coding	4632	198.309	203.053	288.841	238.438	218.202	211.038	215.62	289.747	252.766	250.546	257.72	251.953
ENSMUSG00000004270	Lpcat3	protein_coding	3268	60.129	60.382	62.047	59.915	47.335	54.518	59.895	59.064	73.942	94.517	76.027	76.631
ENSMUSG00000004285	Atp6v1f	protein_coding	1063	260.751	274.656	304.888	331.368	233.21	327.695	282.702	324.293	243.851	307.056	242.257	297.234
ENSMUSG00000004317	Clcn5	protein_coding	11452	19.657	18.702	22.465	22.01	50.221	38.104	38.332	28.975	27.269	27.005	16.752	24.383
ENSMUSG00000004319	Clcn3	protein_coding	17071	100.6	94.046	75.955	114.939	94.092	83.243	95.831	113.67	148.408	136.525	164.941	167.194
ENSMUSG00000004328	Hif3a	protein_coding	6710	2.313	0	1.07	1.223	1.732	0.586	0	1.114	1.573	3.501	1.289	0
ENSMUSG00000004356	Utp20	protein_coding	10199	65.332	68.931	83.443	70.92	62.343	56.863	94.633	60.178	86.003	87.516	97.934	90.564
ENSMUSG00000004364	Cul3	protein_coding	4873	124.305	99.389	75.955	132.058	133.346	103.76	142.549	149.331	142.64	133.024	112.108	114.946
ENSMUSG00000004393	Ddx56	protein_coding	2533	78.63	88.168	109.118	83.148	77.352	81.484	80.259	73.551	70.795	93.517	67.007	82.436
ENSMUSG00000004394	Tmed4	protein_coding	2178	23.705	19.771	29.954	31.792	39.253	26.966	19.166	32.318	19.928	25.505	21.906	27.866
ENSMUSG00000004446	Bid	protein_coding	3550	19.657	27.252	25.675	28.123	24.245	19.931	21.562	27.86	23.598	23.504	18.04	31.349
ENSMUSG00000004451	Ralb	protein_coding	4930	20.236	13.359	20.326	9.782	17.895	15.242	14.375	18.945	21.501	15.003	19.329	22.06
ENSMUSG00000004455	Ppp1cc	protein_coding	3424	3.469	3.74	1.07	2.446	2.309	4.69	5.989	3.343	2.098	3.001	3.866	8.128
ENSMUSG00000004460	Dnajb11	protein_coding	3236	61.863	76.412	89.862	69.697	76.197	73.277	68.28	76.894	90.199	88.516	76.027	78.953
ENSMUSG00000004462	Tbccd1	protein_coding	6939	12.141	8.55	7.488	11.005	12.7	11.138	11.979	6.686	10.488	9.502	14.175	5.805
ENSMUSG00000004473	Clec11a	protein_coding	2978	0.578	0.534	1.07	2.446	1.732	1.172	0	1.114	1.049	0	1.289	5.805
ENSMUSG00000004500	Zfp324	protein_coding	4776	6.36	5.878	9.628	4.891	5.773	5.276	5.989	7.801	6.293	10.002	7.732	5.805
ENSMUSG00000004508	Gab2	protein_coding	6168	1.156	0.534	1.07	2.446	1.732	2.345	3.594	1.114	0.524	2.5	1.289	0
ENSMUSG00000004530	Coro1c	protein_coding	9664	142.806	135.191	174.374	130.835	133.346	159.451	162.913	177.191	202.947	201.037	135.303	160.228
ENSMUSG00000004535	Tax1bp1	protein_coding	9991	178.074	145.343	84.513	103.934	208.966	218.659	210.829	148.216	187.739	150.028	167.518	121.913
ENSMUSG00000004552	Ctse	protein_coding	3170	0	1.069	1.07	3.668	0.577	1.759	1.198	0	0.524	0	1.289	1.161
ENSMUSG00000004558	Ndrg2	protein_coding	3397	38.159	33.664	33.163	30.569	37.521	41.035	35.937	22.288	36.709	34.006	25.772	25.544
ENSMUSG00000004561	Mettl17	protein_coding	3970	23.126	19.237	14.977	18.341	14.431	11.724	22.76	18.945	11.537	17.003	12.886	16.255
ENSMUSG00000004562	Arhgef40	protein_coding	10366	5.782	0.534	1.07	1.223	1.732	0.586	2.396	1.114	1.049	2	0	0
ENSMUSG00000004565	Pnpla6	protein_coding	9698	14.454	14.427	22.465	12.228	13.277	12.311	13.177	10.03	5.769	11.002	20.618	23.221
ENSMUSG00000004567	Mcoln1	protein_coding	7555	0.578	2.672	3.209	2.446	1.732	1.759	1.198	0	1.573	1	5.154	2.322
ENSMUSG00000004568	Arhgef18	protein_coding	13889	4.625	9.618	9.628	20.787	1.155	4.69	9.583	8.915	9.439	6.001	10.309	12.772
ENSMUSG00000004591	Pkn2	protein_coding	12877	94.818	102.061	56.698	75.811	97.556	96.139	103.019	100.297	104.882	86.016	92.779	68.503
ENSMUSG00000004610	Etfb	protein_coding	1164	94.24	126.107	131.583	90.484	109.101	123.692	104.216	131.5	72.893	117.021	96.645	95.208
ENSMUSG00000004612	Nkg7	protein_coding	914	16.767	39.542	22.465	22.01	83.125	92.036	79.061	61.293	2.622	6.001	0	2.322
ENSMUSG00000004626	Stxbp2	protein_coding	4159	49.722	61.985	59.908	59.915	62.921	69.76	45.52	78.009	59.258	80.015	59.276	67.342
ENSMUSG00000004633	Chn2	protein_coding	5812	8.094	12.29	6.419	6.114	5.195	8.793	3.594	3.343	20.452	19.003	15.463	20.899
ENSMUSG00000004637	Wwox	protein_coding	10173	10.407	5.344	5.349	6.114	5.773	5.276	11.979	8.915	4.195	8.502	7.732	6.966
ENSMUSG00000004642	Slbp	protein_coding	6076	47.409	27.786	24.605	33.014	27.131	32.828	44.322	24.517	35.66	30.006	41.235	31.349
ENSMUSG00000004661	Arid3b	protein_coding	7976	10.985	14.427	20.326	20.787	13.854	19.345	15.573	21.174	15.732	16.503	20.618	18.577
ENSMUSG00000004665	Cnn2	protein_coding	2460	156.682	155.496	184.002	121.053	187.607	170.003	194.058	168.276	156.274	128.023	123.706	134.684
ENSMUSG00000004667	Polr2e	protein_coding	2670	165.932	218.55	219.305	213.983	182.989	194.038	178.486	184.992	164.665	203.537	177.827	218.282
ENSMUSG00000004677	Myo9b	protein_coding	7496	20.814	21.908	36.373	19.564	24.245	32.242	22.76	20.059	24.123	38.507	36.081	38.315
ENSMUSG00000004698	Hdac9	protein_coding	14665	0.578	1.069	0	2.446	0	0	0	0	0	0	0	0
ENSMUSG00000004707	Ly9	protein_coding	3307	89.037	137.863	59.908	57.47	91.783	88.519	56.301	56.835	109.077	83.515	74.739	75.47
ENSMUSG00000004748	Mtfp1	protein_coding	1738	6.938	5.878	8.558	7.337	3.464	2.345	7.187	3.343	6.293	7.001	7.732	5.805
ENSMUSG00000004768	Rab23	protein_coding	8285	9.829	4.275	8.558	6.114	5.773	2.345	11.979	12.259	2.622	5.001	9.02	5.805
ENSMUSG00000004771	Rab11a	protein_coding	2992	58.394	73.206	60.978	110.048	91.206	77.967	53.905	82.466	77.088	72.513	68.296	74.309
ENSMUSG00000004788	Eif2b2	protein_coding	1885	74.005	89.771	97.35	95.375	75.043	67.415	82.654	99.182	70.795	93.017	86.336	99.852
ENSMUSG00000004789	Dlst	protein_coding	9559	117.945	89.237	99.49	84.37	97.556	90.277	98.227	101.411	108.553	111.02	86.336	90.564
ENSMUSG00000004798	Ulk2	protein_coding	5977	14.454	17.634	13.907	18.341	15.009	21.69	23.958	16.716	11.537	19.504	14.175	12.772
ENSMUSG00000004815	Dgkq	protein_coding	7189	4.047	5.344	6.419	6.114	9.236	6.448	5.989	7.801	5.769	6.501	14.175	20.899
ENSMUSG00000004837	Grap	protein_coding	1793	108.116	92.443	74.885	47.688	118.914	96.139	73.071	74.665	98.065	108.02	83.759	103.335
ENSMUSG00000004843	Chmp2b	protein_coding	1928	41.049	51.832	46.001	41.574	56.571	53.346	40.728	50.148	40.904	44.508	30.926	33.671
ENSMUSG00000004846	Plod3	protein_coding	4519	26.017	29.389	27.814	23.232	26.554	44.552	22.76	25.631	26.745	23.504	23.195	30.188
ENSMUSG00000004849	Ap1s1	protein_coding	2198	61.863	75.343	77.024	78.257	68.693	68.587	64.686	60.178	74.991	91.017	82.471	89.403
ENSMUSG00000004865	Srpk1	protein_coding	12376	187.902	179.008	206.468	196.864	200.884	194.038	231.193	217.31	194.032	198.536	212.619	236.859
ENSMUSG00000004880	Lbr	protein_coding	4761	230.686	222.824	213.956	244.552	253.414	222.176	237.182	219.539	275.84	277.551	295.09	250.792
ENSMUSG00000004885	Crabp2	protein_coding	1322	38.159	49.695	34.233	30.569	96.979	90.864	63.488	53.492	136.871	125.023	100.511	142.812
ENSMUSG00000004895	Prcc	protein_coding	2099	10.407	12.29	9.628	7.337	9.236	2.931	8.385	6.686	10.488	5.501	5.154	2.322
ENSMUSG00000004896	Rrnad1	protein_coding	6342	9.251	13.893	11.768	15.896	10.391	11.724	11.979	16.716	15.732	9.502	15.463	20.899
ENSMUSG00000004897	Hdgf	protein_coding	2873	768.955	743.282	768.103	618.716	867.612	859.393	722.328	655.273	893.596	876.161	654.61	707.093
ENSMUSG00000004929	Thop1	protein_coding	5059	24.283	21.908	37.442	19.564	25.976	17.586	22.76	24.517	23.074	27.005	27.061	29.027
ENSMUSG00000004931	Apba3	protein_coding	2890	15.032	24.58	43.861	42.797	15.009	21.69	34.739	40.119	21.501	31.006	46.39	37.154
ENSMUSG00000004933	Matk	protein_coding	4594	0.578	0.534	2.14	0	0.577	2.345	0	0	1.573	2	2.577	2.322
ENSMUSG00000004934	Pias4	protein_coding	3695	54.925	61.45	39.582	52.579	53.107	65.656	40.728	61.293	49.295	62.011	55.41	58.054
ENSMUSG00000004936	Map2k1	protein_coding	3391	65.91	59.313	58.838	52.579	89.474	77.967	55.103	53.492	83.906	84.516	42.524	40.638
ENSMUSG00000004937	Sgta	protein_coding	2876	74.583	58.244	70.606	67.252	62.343	76.208	67.082	64.636	68.173	66.512	48.967	54.57
ENSMUSG00000004945	Tmem242	protein_coding	1837	67.067	76.947	65.257	64.806	69.848	70.346	59.895	53.492	60.307	73.513	52.833	53.409
ENSMUSG00000004947	Dtx2	protein_coding	7032	15.032	18.702	19.256	15.896	20.204	11.138	11.979	13.373	22.025	16.003	12.886	9.289
ENSMUSG00000004952	Rasa4	protein_coding	7485	12.72	8.55	8.558	9.782	8.082	9.379	1.198	5.572	1.573	6.001	5.154	2.322
ENSMUSG00000004980	Hnrnpa2b1	protein_coding	6584	585.677	514.58	529.542	599.152	613.043	568.63	683.995	575.035	795.006	742.636	690.69	715.22
ENSMUSG00000004994	Ccdc130	protein_coding	2694	9.251	14.427	13.907	11.005	7.504	8.793	8.385	5.572	12.061	7.001	16.752	6.966
ENSMUSG00000004996	Mri1	protein_coding	3273	53.191	55.038	65.257	57.47	46.758	39.863	52.707	45.691	38.282	46.509	55.41	76.631
ENSMUSG00000005034	Prkacb	protein_coding	8772	65.332	63.053	58.838	66.029	49.644	59.794	47.916	52.377	46.148	58.511	65.719	35.993
ENSMUSG00000005043	Sgsh	protein_coding	4414	3.469	4.809	3.209	2.446	4.618	4.69	1.198	3.343	9.439	6.501	5.154	2.322
ENSMUSG00000005054	Cstb	protein_coding	603	74.583	73.206	94.141	91.707	79.661	73.277	83.852	80.238	80.759	76.514	81.182	83.597
ENSMUSG00000005057	Sh2b2	protein_coding	5406	5.203	4.809	8.558	12.228	4.041	3.517	4.792	5.572	6.817	4.001	6.443	8.128
ENSMUSG00000005069	Pex5	protein_coding	3943	12.141	5.344	5.349	9.782	16.163	7.035	21.562	12.259	14.159	12.502	6.443	5.805
ENSMUSG00000005078	Jkamp	protein_coding	2692	37.002	34.733	26.745	15.896	30.594	36.345	19.166	26.746	44.05	33.006	32.215	30.188
ENSMUSG00000005087	Cd44	protein_coding	6776	271.158	271.985	302.748	394.951	217.047	213.969	246.765	280.831	269.023	228.042	216.485	247.308
ENSMUSG00000005102	Eif2ak4	protein_coding	7457	21.97	17.099	16.047	34.237	24.822	22.276	29.947	22.288	40.38	24.004	27.061	33.671
ENSMUSG00000005103	Wdr1	protein_coding	8899	144.54	135.191	155.118	130.835	158.745	154.175	128.174	159.361	149.981	165.03	130.149	120.751
ENSMUSG00000005107	Slc2a9	protein_coding	5083	4.625	1.603	2.14	2.446	5.773	4.69	1.198	3.343	0.524	1.5	2.577	2.322
ENSMUSG00000005124	Ccn4	protein_coding	5565	24.861	27.786	14.977	18.341	21.358	19.931	11.979	13.373	24.647	24.504	21.906	22.06
ENSMUSG00000005125	Ndrg1	protein_coding	6596	52.613	64.122	58.838	41.574	69.848	59.208	64.686	50.148	73.417	64.012	41.235	46.443
ENSMUSG00000005142	Man2b1	protein_coding	8026	37.002	34.733	31.024	36.683	24.245	35.759	35.937	36.776	29.891	32.006	39.947	29.027
ENSMUSG00000005148	Klf5	protein_coding	5201	0	2.672	2.14	2.446	0	0.586	1.198	2.229	5.244	4.501	3.866	2.322
ENSMUSG00000005150	Wdr83	protein_coding	2818	19.657	18.168	6.419	15.896	9.236	8.207	14.375	8.915	13.11	14.003	16.752	8.128
ENSMUSG00000005161	Prdx2	protein_coding	3050	258.438	217.481	233.212	213.983	198.575	224.521	170.1	225.111	203.996	220.54	181.693	231.053
ENSMUSG00000005198	Polr2a	protein_coding	7067	177.496	146.412	212.887	189.528	152.395	151.83	179.684	210.623	179.873	195.536	202.31	199.704
ENSMUSG00000005204	Senp3	protein_coding	3632	19.657	20.84	44.931	57.47	24.822	24.035	37.135	44.576	26.221	19.003	60.564	58.054
ENSMUSG00000005225	Plekha8	protein_coding	7005	5.782	5.344	7.488	8.559	4.041	7.035	8.385	4.458	8.915	6.001	9.02	11.611
ENSMUSG00000005233	Spc25	protein_coding	3188	73.426	70	64.187	78.257	73.888	67.415	61.092	75.78	76.564	62.011	63.141	68.503
ENSMUSG00000005262	Ufd1	protein_coding	4336	55.503	63.053	49.21	52.579	66.384	68.587	49.114	44.576	67.125	65.512	61.853	56.893
ENSMUSG00000005267	Zfp287	protein_coding	7632	1.734	4.275	3.209	2.446	5.773	4.69	3.594	3.343	2.098	1.5	3.866	2.322
ENSMUSG00000005268	Prlr	protein_coding	15339	0.578	0.534	1.07	0	1.155	0.586	1.198	3.343	0	0	2.577	0
ENSMUSG00000005299	Letm1	protein_coding	9650	105.225	97.786	116.606	92.93	107.369	131.899	99.425	106.983	105.407	126.023	114.686	117.268
ENSMUSG00000005312	Ubqln1	protein_coding	4406	112.163	122.366	138.002	135.726	126.419	135.416	172.496	147.102	114.846	129.524	140.458	145.134
ENSMUSG00000005354	Txn2	protein_coding	4208	117.945	131.985	149.769	136.949	128.15	137.175	135.362	160.475	110.126	130.524	132.726	138.168
ENSMUSG00000005362	Crbn	protein_coding	6982	37.58	30.458	25.675	31.792	28.863	30.483	29.947	25.631	33.562	21.004	39.947	22.06
ENSMUSG00000005370	Msh6	protein_coding	4346	87.302	87.634	77.024	75.811	88.897	73.863	76.665	85.81	99.114	104.519	115.974	91.725
ENSMUSG00000005371	Fbxo11	protein_coding	4397	100.022	82.29	44.931	75.811	66.961	80.312	62.29	62.407	71.32	66.012	79.893	61.537
ENSMUSG00000005374	Tbl2	protein_coding	7855	25.439	24.58	9.628	19.564	22.513	26.38	21.562	27.86	31.465	31.506	25.772	24.383
ENSMUSG00000005378	Bud23	protein_coding	3386	47.987	39.542	38.512	31.792	41.562	28.725	28.749	20.059	49.295	52.01	46.39	38.315
ENSMUSG00000005410	Mcm5	protein_coding	3993	162.463	149.084	175.444	154.068	163.363	182.313	144.945	145.988	201.374	191.035	176.538	178.805
ENSMUSG00000005413	Hmox1	protein_coding	1751	1.156	8.015	3.209	1.223	5.195	2.931	3.594	2.229	7.342	9.002	2.577	3.483
ENSMUSG00000005417	Mprip	protein_coding	13327	42.206	47.023	50.28	53.801	50.221	45.725	44.322	40.119	48.246	54.01	43.812	56.893
ENSMUSG00000005442	Cic	protein_coding	10294	37.58	31.527	23.535	30.569	38.676	39.276	20.364	17.831	35.66	41.008	29.638	25.544
ENSMUSG00000005447	Pafah1b3	protein_coding	2107	34.69	24.58	34.233	29.346	30.594	26.38	21.562	24.517	31.989	36.507	25.772	33.671
ENSMUSG00000005465	Il27ra	protein_coding	3495	8.094	11.756	17.117	15.896	13.277	10.552	14.375	11.144	7.866	13.502	21.906	17.416
ENSMUSG00000005469	Prkaca	protein_coding	2488	50.878	52.901	74.885	57.47	49.644	42.794	45.52	65.75	53.49	45.508	61.853	66.181
ENSMUSG00000005470	Asf1b	protein_coding	2338	42.784	57.176	49.21	36.683	46.758	52.759	27.551	33.432	66.6	72.013	52.833	49.926
ENSMUSG00000005481	Ddx39	protein_coding	5155	231.843	206.259	293.12	229.879	264.959	263.211	251.557	266.344	256.961	291.053	260.298	314.651
ENSMUSG00000005483	Dnajb1	protein_coding	3204	42.206	45.42	58.838	56.247	49.644	48.656	45.52	46.805	45.099	54.51	37.369	42.96
ENSMUSG00000005501	Usp40	protein_coding	11871	20.814	18.168	23.535	17.119	13.854	14.069	21.562	16.716	14.159	14.503	21.906	22.06
ENSMUSG00000005505	Kbtbd4	protein_coding	3139	12.141	6.947	10.698	14.673	8.659	19.931	9.583	8.915	9.439	7.001	2.577	5.805
ENSMUSG00000005506	Celf1	protein_coding	8446	223.17	254.351	213.956	231.101	256.878	269.659	294.681	270.802	265.352	272.05	259.009	284.463
ENSMUSG00000005510	Ndufs3	protein_coding	2178	32.377	22.443	20.326	22.01	27.131	19.931	21.562	17.831	18.354	23.504	18.04	12.772
ENSMUSG00000005514	Por	protein_coding	4021	49.144	38.473	71.675	51.356	40.408	49.242	46.718	44.576	51.392	52.51	60.564	37.154
ENSMUSG00000005533	Igf1r	protein_coding	16791	116.21	120.763	123.025	123.499	65.807	65.07	87.446	72.437	87.577	96.018	91.491	126.557
ENSMUSG00000005534	Insr	protein_coding	13746	6.938	10.687	5.349	7.337	5.195	7.621	13.177	8.915	14.683	5.001	11.597	15.094
ENSMUSG00000005566	Trim28	protein_coding	4158	268.845	337.71	332.702	325.254	292.668	257.349	298.275	278.602	301.536	342.563	302.821	340.194
ENSMUSG00000005575	Ube2m	protein_coding	2357	54.347	43.282	58.838	35.46	57.148	45.725	58.697	57.949	55.063	53.51	51.544	58.054
ENSMUSG00000005580	Adcy9	protein_coding	5197	0	3.206	2.14	2.446	2.886	2.345	3.594	2.229	1.573	2.5	0	1.161
ENSMUSG00000005583	Mef2c	protein_coding	15715	1.156	0	1.07	0	0.577	0.586	0	1.114	11.537	4.501	0	2.322
ENSMUSG00000005609	Ctr9	protein_coding	8000	100.6	85.496	71.675	64.806	72.157	82.07	65.884	76.894	89.674	97.018	63.141	73.148
ENSMUSG00000005610	Eif4g2	protein_coding	10166	900.197	1094.35	976.711	1215.42	1035.59	1136.09	1100.86	1366.27	1123.81	1336.74	1271.85	1451.34
ENSMUSG00000005615	Pcyt1a	protein_coding	7412	18.501	20.84	20.326	12.228	23.667	21.69	31.145	33.432	17.83	25.005	15.463	25.544
ENSMUSG00000005621	Zfp592	protein_coding	7412	30.643	46.489	66.326	59.915	44.449	40.449	44.322	37.89	41.953	35.507	61.853	41.799
ENSMUSG00000005625	Psmd4	protein_coding	2808	361.351	419.466	342.33	328.922	413.314	436.731	309.056	354.382	407.991	456.084	323.439	401.731
ENSMUSG00000005656	Snx6	protein_coding	2998	108.694	117.557	102.699	92.93	124.11	131.312	114.997	102.526	92.296	101.519	110.82	99.852
ENSMUSG00000005667	Mthfd2	protein_coding	3487	652.744	696.259	816.244	804.575	770.056	801.944	771.441	958.392	580.522	630.116	633.992	669.939
ENSMUSG00000005672	Kit	protein_coding	8911	0	0.534	0	0	0.577	0	1.198	0	0	0	0	2.322
ENSMUSG00000005674	Tomm40l	protein_coding	5135	17.923	25.649	38.512	28.123	25.399	22.276	20.364	26.746	11.537	18.503	20.618	30.188
ENSMUSG00000005682	Pan2	protein_coding	8472	13.876	15.496	22.465	25.678	12.7	10.552	20.364	16.716	9.439	14.003	15.463	18.577
ENSMUSG00000005683	Cs	protein_coding	5779	178.652	149.618	186.142	138.172	188.762	201.658	204.839	162.704	193.507	176.032	158.498	138.168
ENSMUSG00000005686	Ampd3	protein_coding	5627	0.578	1.603	3.209	6.114	1.732	1.172	1.198	4.458	3.146	1	1.289	4.644
ENSMUSG00000005687	Bcas2	protein_coding	4390	106.96	129.313	145.49	133.281	114.873	116.657	118.591	156.017	136.347	127.023	104.377	125.396
ENSMUSG00000005696	Sh2d1a	protein_coding	5505	40.471	28.321	47.07	34.237	47.335	35.173	33.541	39.004	24.647	16.503	14.175	15.094
ENSMUSG00000005698	Ctcf	protein_coding	4860	259.016	236.718	196.84	212.76	223.974	240.935	235.984	201.708	304.683	250.546	247.412	218.282
ENSMUSG00000005699	Pard6a	protein_coding	1582	13.876	12.29	10.698	20.787	17.318	23.449	15.573	17.831	14.159	14.503	12.886	16.255
ENSMUSG00000005718	Tfap4	protein_coding	2541	27.752	33.13	34.233	40.351	25.399	28.725	16.77	25.631	25.172	25.005	28.349	29.027
ENSMUSG00000005732	Ranbp1	protein_coding	1666	555.613	671.679	712.475	627.275	644.215	638.39	658.84	606.239	591.535	661.621	626.26	640.912
ENSMUSG00000005763	Cd247	protein_coding	5329	134.133	222.824	242.84	222.542	163.94	173.52	186.871	210.623	137.396	181.033	179.116	226.409
ENSMUSG00000005774	Rfx5	protein_coding	5497	10.985	20.84	6.419	14.673	12.122	11.138	9.583	13.373	10.488	12.502	21.906	10.45
ENSMUSG00000005779	Psmb4	protein_coding	1951	484.499	424.275	553.077	486.658	426.59	506.491	388.116	497.027	485.604	584.607	510.286	580.536
ENSMUSG00000005802	Slc30a4	protein_coding	5482	16.767	21.908	12.837	12.228	26.554	31.069	16.77	27.86	21.501	17.503	25.772	16.255
ENSMUSG00000005803	Sqor	protein_coding	4084	1.734	1.603	0	0	2.309	1.172	1.198	0	2.622	2.5	1.289	1.161
ENSMUSG00000005804	Bloc1s6	protein_coding	3899	28.908	21.908	27.814	22.01	29.44	20.518	27.551	15.602	24.123	27.005	20.618	15.094
ENSMUSG00000005813	Metap1	protein_coding	7000	77.474	83.893	85.583	106.38	115.451	102.588	109.008	108.098	97.54	93.517	90.202	88.241
ENSMUSG00000005823	Gpr108	protein_coding	2862	28.33	19.237	18.186	18.341	25.399	37.518	20.364	13.373	26.745	28.505	18.04	26.705
ENSMUSG00000005824	Tnfsf14	protein_coding	1847	16.767	23.511	29.954	14.673	16.163	18.759	14.375	23.403	38.282	37.007	30.926	27.866
ENSMUSG00000005846	Rsl1d1	protein_coding	2258	511.673	651.374	587.31	753.219	603.807	584.458	658.84	707.65	571.607	668.123	771.872	786.046
ENSMUSG00000005871	Apc	protein_coding	16116	34.112	33.13	19.256	41.574	34.058	35.759	56.301	64.636	42.477	54.01	56.698	31.349
ENSMUSG00000005873	Reep5	protein_coding	3151	119.679	122.366	78.094	68.474	103.328	107.864	70.676	64.636	98.065	93.517	61.853	46.443
ENSMUSG00000005881	Ergic3	protein_coding	2121	42.206	45.954	34.233	19.564	41.562	50.415	29.947	25.631	43.526	45.508	41.235	44.121
ENSMUSG00000005882	Uqcc1	protein_coding	6044	18.501	17.634	21.396	28.123	15.009	21.69	27.551	28.975	19.928	23.504	24.483	17.416
ENSMUSG00000005886	Ncoa2	protein_coding	15642	77.474	67.863	41.721	58.692	50.221	63.898	69.478	59.064	44.05	37.507	46.39	45.282
ENSMUSG00000005893	Nr2c2	protein_coding	14935	82.677	80.687	46.001	74.588	65.23	69.174	73.071	78.009	77.613	70.513	85.048	80.114
ENSMUSG00000005897	Nr2c1	protein_coding	4607	8.094	4.809	5.349	6.114	2.886	9.966	5.989	4.458	7.342	8.001	10.309	9.289
ENSMUSG00000005899	Smpd4	protein_coding	9034	19.657	17.634	29.954	19.564	16.163	12.311	15.573	23.403	19.928	24.004	23.195	29.027
ENSMUSG00000005907	Pex1	protein_coding	10356	20.236	12.824	22.465	17.119	17.895	22.276	17.968	12.259	20.452	18.003	20.618	19.738
ENSMUSG00000005917	Otx1	protein_coding	5422	4.625	11.221	14.977	18.341	2.309	1.172	7.187	5.572	5.769	6.001	0	2.322
ENSMUSG00000005936	Kctd20	protein_coding	7821	28.33	32.595	35.303	46.465	29.44	28.725	32.343	28.975	24.647	24.004	36.081	33.671
ENSMUSG00000005949	Ctns	protein_coding	3391	0.578	8.015	1.07	1.223	2.309	3.517	5.989	0	2.622	5.001	6.443	3.483
ENSMUSG00000005951	Shpk	protein_coding	2985	0.578	0	0	1.223	0.577	0.586	0	1.114	0.524	0.5	1.289	0
ENSMUSG00000005973	Rcn1	protein_coding	3196	16.189	9.084	11.768	13.45	6.927	9.966	17.968	7.801	9.439	13.502	23.195	11.611
ENSMUSG00000005981	Trap1	protein_coding	2573	95.975	88.702	102.699	79.479	79.084	76.794	76.665	101.411	82.857	87.516	101.8	101.013
ENSMUSG00000005982	Naa60	protein_coding	3765	45.675	50.763	58.838	46.465	51.953	44.552	61.092	35.661	40.38	51.009	42.524	38.315
ENSMUSG00000005983	1700037C18Rik	protein_coding	3227	2.313	3.74	7.488	1.223	3.464	1.172	1.198	6.686	3.671	6.501	1.289	4.644
ENSMUSG00000005986	Ankrd13d	protein_coding	2460	1.734	0.534	0	1.223	0	1.759	1.198	0	2.098	1	2.577	1.161
ENSMUSG00000006005	Tpr	protein_coding	10496	930.262	802.595	253.538	639.503	868.189	895.739	678.006	552.747	1026.27	769.141	630.126	361.093
ENSMUSG00000006010	Odr4	protein_coding	4100	49.722	42.748	20.326	48.91	51.953	51.001	38.332	39.004	61.356	46.008	52.833	33.671
ENSMUSG00000006019	Dhx34	protein_coding	4596	10.985	15.496	14.977	7.337	13.277	11.724	10.781	12.259	14.683	9.002	10.309	16.255
ENSMUSG00000006021	Kptn	protein_coding	3341	5.782	6.947	4.279	3.668	6.35	4.104	7.187	8.915	6.293	6.001	3.866	2.322
ENSMUSG00000006024	Napa	protein_coding	3786	50.878	54.504	67.396	64.806	68.116	39.276	52.707	57.949	53.49	59.511	55.41	83.597
ENSMUSG00000006050	Sra1	protein_coding	2279	56.082	49.695	46.001	31.792	51.376	51.587	49.114	53.492	55.588	55.01	48.967	48.765
ENSMUSG00000006057	Atp5g1	protein_coding	4912	106.96	103.664	117.676	79.479	113.719	139.519	89.842	111.441	94.918	133.024	99.222	113.785
ENSMUSG00000006058	Snf8	protein_coding	2677	41.628	64.122	82.373	56.247	64.652	62.725	46.718	66.865	54.539	66.512	56.698	74.309
ENSMUSG00000006095	Tbcb	protein_coding	1442	39.893	45.42	39.582	48.91	36.944	47.484	50.311	42.348	39.331	58.511	38.658	37.154
ENSMUSG00000006127	Inpp5k	protein_coding	5728	9.251	15.496	7.488	7.337	8.659	10.552	16.77	12.259	10.488	16.003	9.02	11.611
ENSMUSG00000006134	Crkl	protein_coding	5042	53.191	43.817	43.861	51.356	46.18	42.794	52.707	60.178	40.904	50.009	43.812	60.376
ENSMUSG00000006154	Eps8l1	protein_coding	6036	2.891	4.275	3.209	7.337	4.041	3.517	5.989	5.572	3.146	3.501	3.866	2.322
ENSMUSG00000006169	Clint1	protein_coding	7033	156.682	160.84	195.77	195.641	165.672	172.348	200.048	208.395	232.838	189.035	207.465	226.409
ENSMUSG00000006191	Cdkal1	protein_coding	12799	43.94	33.13	23.535	31.792	32.903	43.38	37.135	22.288	30.416	31.006	42.524	29.027
ENSMUSG00000006215	Zbtb17	protein_coding	3877	21.97	27.786	37.442	36.683	24.822	18.173	32.343	34.547	23.074	32.506	23.195	45.282
ENSMUSG00000006235	Epor	protein_coding	1989	1.156	0	1.07	0	0.577	1.172	0	0	1.573	3.001	2.577	1.161
ENSMUSG00000006262	Mob1b	protein_coding	15033	22.548	17.099	20.326	22.01	23.09	17	29.947	20.059	16.781	21.504	19.329	19.738
ENSMUSG00000006273	Atp6v1b2	protein_coding	5305	65.91	68.397	66.326	77.034	86.011	87.346	85.05	74.665	76.564	69.013	54.121	65.02
ENSMUSG00000006276	Eps15l1	protein_coding	6739	26.595	32.061	24.605	26.901	20.204	20.518	23.958	17.831	19.403	31.506	23.195	23.221
ENSMUSG00000006281	Tep1	protein_coding	9568	19.657	20.84	23.535	20.787	15.009	25.207	13.177	18.945	13.11	13.002	24.483	12.772
ENSMUSG00000006288	Ttc5	protein_coding	4065	12.72	6.947	9.628	8.559	10.968	12.897	10.781	12.259	9.439	9.002	7.732	8.128
ENSMUSG00000006289	Osgep	protein_coding	4933	23.705	22.977	28.884	31.792	25.399	25.207	15.573	35.661	27.269	31.506	25.772	24.383
ENSMUSG00000006299	Aamp	protein_coding	3458	159.573	160.84	272.794	265.339	166.249	168.83	189.267	251.857	146.835	159.529	148.189	254.275
ENSMUSG00000006301	Tmbim1	protein_coding	12659	22.548	14.962	20.326	14.673	13.854	8.207	11.979	22.288	18.354	15.003	24.483	15.094
ENSMUSG00000006304	Arpc2	protein_coding	2033	990.969	1052.67	837.639	821.694	1059.26	1206.43	722.328	906.015	983.27	1130.21	797.644	873.126
ENSMUSG00000006307	Kmt2b	protein_coding	9596	26.017	29.924	28.884	51.356	27.708	39.276	40.728	62.407	19.928	28.005	34.792	37.154
ENSMUSG00000006310	Zbtb32	protein_coding	2357	151.478	124.504	118.746	102.712	173.753	181.141	147.341	149.331	38.806	35.507	25.772	24.383
ENSMUSG00000006315	Tmem147	protein_coding	1112	88.459	79.084	60.978	88.039	81.393	72.105	87.446	81.352	88.625	79.014	72.162	51.087
ENSMUSG00000006333	Rps9	protein_coding	2522	951.075	632.137	867.593	641.948	950.159	905.118	839.721	768.943	873.144	761.64	609.509	711.737
ENSMUSG00000006335	Tfpt	protein_coding	1201	6.938	8.015	6.419	2.446	11.545	9.966	9.583	5.572	8.915	7.501	7.732	12.772
ENSMUSG00000006344	Ggt5	protein_coding	5922	0	0.534	1.07	2.446	0.577	0.586	1.198	0	0	0	1.289	1.161
ENSMUSG00000006345	Ggt1	protein_coding	3411	0	0	0	0	0	0	0	1.114	0	0	0	0
ENSMUSG00000006356	Crip2	protein_coding	2099	8.094	8.015	16.047	18.341	5.195	12.897	4.792	13.373	11.537	15.003	11.597	11.611
ENSMUSG00000006360	Crip1	protein_coding	2280	109.272	85.496	124.095	103.934	124.11	102.002	75.467	101.411	72.893	86.016	73.45	89.403
ENSMUSG00000006369	Fbln1	protein_coding	4368	5.203	4.809	7.488	4.891	1.155	2.931	3.594	1.114	3.146	3.501	3.866	0
ENSMUSG00000006373	Pgrmc1	protein_coding	1857	21.392	18.702	31.024	20.787	20.781	19.931	23.958	14.487	24.123	22.004	9.02	13.933
ENSMUSG00000006378	Gcat	protein_coding	2384	67.645	71.069	79.164	62.361	79.084	78.553	58.697	70.208	91.772	91.517	60.564	105.658
ENSMUSG00000006390	Elovl1	protein_coding	2726	71.692	56.107	72.745	73.366	50.221	53.932	69.478	46.805	62.405	80.015	59.276	60.376
ENSMUSG00000006392	Med8	protein_coding	3001	101.756	96.718	80.234	91.707	99.865	99.657	81.457	82.466	91.772	104.019	83.759	96.369
ENSMUSG00000006398	Cdc20	protein_coding	1868	120.258	152.824	200.049	201.755	136.809	150.071	154.528	169.39	138.969	185.534	148.189	244.986
ENSMUSG00000006412	Pfdn2	protein_coding	1937	127.774	181.145	131.583	152.845	152.395	124.278	124.581	125.928	136.347	159.529	137.88	163.711
ENSMUSG00000006418	Rnf114	protein_coding	3356	97.709	105.802	87.722	79.479	94.67	97.312	71.873	74.665	60.307	56.51	39.947	73.148
ENSMUSG00000006423	C330007P06Rik	protein_coding	7424	16.189	8.55	9.628	8.559	12.122	9.966	10.781	8.915	10.488	5.501	9.02	1.161
ENSMUSG00000006442	Srm	protein_coding	1599	206.404	199.847	247.12	239.661	212.429	229.211	224.005	210.623	194.032	244.545	212.619	215.959
ENSMUSG00000006456	Rbm14	protein_coding	3910	50.878	47.557	65.257	45.242	57.725	42.208	52.707	61.293	50.868	81.515	65.719	60.376
ENSMUSG00000006463	Zdhhc24	protein_coding	2916	1.156	3.206	1.07	2.446	2.309	2.345	2.396	1.114	4.72	7.501	5.154	0
ENSMUSG00000006471	Ndor1	protein_coding	5835	1.156	1.603	1.07	1.223	2.309	1.172	1.198	1.114	3.146	2	2.577	1.161
ENSMUSG00000006476	Nsmf	protein_coding	4896	12.141	9.618	9.628	17.119	6.35	4.104	13.177	8.915	11.537	13.002	14.175	12.772
ENSMUSG00000006494	Pdk1	protein_coding	7779	89.615	73.206	63.117	44.019	81.97	65.656	45.52	60.178	95.443	77.014	82.471	67.342
ENSMUSG00000006498	Ptbp1	protein_coding	4740	172.87	196.107	188.282	154.068	197.998	215.728	189.267	209.509	200.325	216.54	173.961	210.154
ENSMUSG00000006517	Mvd	protein_coding	1859	47.987	63.588	57.768	52.579	45.026	51.587	45.52	47.92	49.819	80.515	61.853	68.503
ENSMUSG00000006519	Cyba	protein_coding	1039	118.523	146.412	152.979	133.281	121.223	145.382	138.955	153.789	99.638	131.524	124.994	94.047
ENSMUSG00000006526	Stimate	protein_coding	4362	17.923	18.702	26.745	7.337	10.968	20.518	16.77	17.831	24.123	25.505	37.369	23.221
ENSMUSG00000006527	Sfmbt1	protein_coding	8637	38.737	36.87	41.721	26.901	27.131	45.139	38.332	39.004	41.428	36.507	46.39	44.121
ENSMUSG00000006575	Rundc3a	protein_coding	2941	0	0	0	0	0.577	0	0	1.114	0	0	1.289	0
ENSMUSG00000006585	Cdt1	protein_coding	3140	75.739	77.481	98.42	84.37	78.506	99.657	87.446	96.954	106.455	123.523	85.048	99.852
ENSMUSG00000006589	Aprt	protein_coding	1615	262.485	280	258.887	223.765	292.668	250.901	252.755	222.882	243.851	284.052	234.526	206.671
ENSMUSG00000006599	Gtf2h1	protein_coding	2984	108.694	105.802	83.443	161.404	135.077	138.933	129.372	144.873	131.103	113.021	131.437	139.329
ENSMUSG00000006641	Slc5a6	protein_coding	3991	6.938	6.412	4.279	12.228	9.813	4.69	4.792	6.686	6.817	9.002	11.597	11.611
ENSMUSG00000006651	Aplp1	protein_coding	3017	1.734	2.137	0	0	1.155	1.172	3.594	0	2.098	3.501	0	1.161
ENSMUSG00000006673	Qrich1	protein_coding	7918	49.144	59.847	41.721	51.356	42.717	43.38	43.124	44.576	55.063	54.51	45.101	44.121
ENSMUSG00000006675	P4htm	protein_coding	3890	4.047	5.878	7.488	1.223	1.155	4.104	3.594	3.343	7.866	3.001	6.443	3.483
ENSMUSG00000006676	Usp19	protein_coding	7048	42.206	52.901	96.28	100.266	73.311	65.07	82.654	81.352	59.258	60.511	60.564	98.691
ENSMUSG00000006678	Pola1	protein_coding	8813	150.322	123.435	79.164	174.854	120.069	141.864	135.362	127.043	166.238	130.024	161.075	126.557
ENSMUSG00000006699	Cdc42	protein_coding	2966	500.688	560.534	550.938	551.464	535.114	569.216	488.739	547.175	486.129	546.1	518.018	564.281
ENSMUSG00000006705	Pknox1	protein_coding	6933	87.881	96.718	80.234	72.143	98.133	84.415	63.488	69.093	95.967	101.019	81.182	77.792
ENSMUSG00000006715	Gmnn	protein_coding	1465	75.739	61.45	80.234	75.811	64.075	70.346	62.29	71.322	98.589	69.513	61.853	65.02
ENSMUSG00000006717	Acot13	protein_coding	744	45.675	56.107	49.21	39.128	37.521	42.208	29.947	35.661	42.477	37.507	33.504	32.51
ENSMUSG00000006728	Cdk4	protein_coding	3249	111.585	111.679	129.444	118.608	96.401	98.484	138.955	113.67	126.383	136.525	122.417	139.329
ENSMUSG00000006731	B4galnt1	protein_coding	3454	93.084	148.015	227.864	222.542	109.678	80.312	165.309	184.992	52.441	69.513	110.82	189.255
ENSMUSG00000006732	Mettl1	protein_coding	2907	64.176	84.427	88.792	73.366	66.384	77.381	85.05	67.979	68.173	74.014	70.873	77.792
ENSMUSG00000006736	Tspan31	protein_coding	2193	27.752	34.733	31.024	13.45	26.554	24.035	26.354	23.403	36.184	35.006	24.483	24.383
ENSMUSG00000006740	Kif5b	protein_coding	7981	320.301	257.023	118.746	260.448	273.618	268.487	275.515	230.683	329.854	253.547	259.009	217.12
ENSMUSG00000006763	Saal1	protein_coding	8080	20.236	20.84	27.814	20.787	20.204	24.035	27.551	18.945	18.354	22.004	16.752	27.866
ENSMUSG00000006782	Cnp	protein_coding	3639	45.097	33.13	36.373	39.128	40.408	48.656	34.739	22.288	30.94	44.008	20.618	20.899
ENSMUSG00000006818	Sod2	protein_coding	10008	128.93	126.107	131.583	116.162	132.768	149.485	113.8	158.246	129.529	147.527	114.686	145.134
ENSMUSG00000006850	Tmco6	protein_coding	3363	4.047	3.74	9.628	13.45	2.886	3.517	11.979	10.03	3.146	3.501	12.886	11.611
ENSMUSG00000006906	Stambp	protein_coding	10426	26.595	27.252	37.442	26.901	24.245	22.276	32.343	25.631	36.184	43.508	32.215	42.96
ENSMUSG00000006920	Ezh1	protein_coding	7440	11.563	13.359	12.837	14.673	11.545	21.69	14.375	30.089	12.061	12.502	11.597	16.255
ENSMUSG00000006932	Ctnnb1	protein_coding	5192	165.932	160.305	148.7	162.627	141.427	170.003	146.143	172.734	208.191	211.539	194.579	174.161
ENSMUSG00000006941	Eif1b	protein_coding	1125	77.474	109.542	81.303	73.366	86.011	100.243	57.499	73.551	152.079	130.024	112.108	116.107
ENSMUSG00000006998	Psmd2	protein_coding	4038	249.766	291.221	441.82	379.055	305.944	267.315	344.992	398.959	284.755	358.566	351.788	421.469
ENSMUSG00000007029	Vars	protein_coding	5608	189.637	222.29	181.863	136.949	203.193	168.83	153.33	145.988	179.348	192.035	155.921	168.355
ENSMUSG00000007036	Abhd16a	protein_coding	3220	12.72	14.962	12.837	14.673	16.163	16.414	7.187	23.403	11.013	13.502	15.463	26.705
ENSMUSG00000007038	Neu1	protein_coding	3733	21.97	26.718	50.28	33.014	25.976	43.38	26.354	30.089	27.269	24.504	43.812	32.51
ENSMUSG00000007039	Ddah2	protein_coding	1593	0.578	2.672	0	1.223	5.773	7.035	2.396	1.114	4.72	7.001	3.866	6.966
ENSMUSG00000007041	Clic1	protein_coding	1799	116.789	144.809	92.001	91.707	118.914	106.691	80.259	85.81	131.627	126.523	105.665	84.758
ENSMUSG00000007050	Lsm2	protein_coding	3152	71.692	67.328	75.955	62.361	82.547	79.725	63.488	83.581	65.027	72.513	73.45	73.148
ENSMUSG00000007080	Pole	protein_coding	11160	50.878	37.939	46.001	51.356	49.067	44.552	51.509	42.348	42.477	60.011	52.833	41.799
ENSMUSG00000007097	Atp1a2	protein_coding	7038	0.578	0.534	0	1.223	0.577	0	0	0	0	0	0	0
ENSMUSG00000007207	Stx1a	protein_coding	2666	4.047	5.878	3.209	4.891	2.886	2.345	9.583	6.686	3.671	2	7.732	5.805
ENSMUSG00000007216	Zfp775	protein_coding	4244	16.189	13.893	7.488	13.45	12.7	15.242	8.385	4.458	11.013	13.002	9.02	4.644
ENSMUSG00000007338	Mrpl49	protein_coding	1876	31.221	33.13	38.512	44.019	30.594	31.069	28.749	27.86	33.562	37.007	45.101	31.349
ENSMUSG00000007379	Dennd2c	protein_coding	6858	1.156	1.603	3.209	1.223	0.577	1.759	0	3.343	0.524	1.5	1.289	4.644
ENSMUSG00000007411	Mark3	protein_coding	9700	57.816	53.969	64.187	53.801	55.416	43.38	59.895	59.064	58.21	35.507	63.141	52.248
ENSMUSG00000007415	Gatad1	protein_coding	4168	100.022	113.817	120.885	108.826	107.369	90.277	105.414	130.386	112.748	121.022	101.8	117.268
ENSMUSG00000007458	M6pr	protein_coding	4170	125.461	121.832	155.118	121.053	92.938	111.381	112.602	125.928	106.98	97.518	105.665	111.463
ENSMUSG00000007476	Lrrc8a	protein_coding	4308	10.407	8.55	8.558	4.891	16.74	11.724	10.781	16.716	11.537	12.002	12.886	18.577
ENSMUSG00000007564	Ppp2r1a	protein_coding	3411	108.116	183.817	203.259	243.329	151.818	128.968	144.945	245.17	124.81	182.033	179.116	296.073
ENSMUSG00000007570	Fance	protein_coding	3192	22.548	24.046	18.186	20.787	25.976	22.276	25.156	26.746	28.843	34.006	28.349	30.188
ENSMUSG00000007589	Tinf2	protein_coding	4938	38.737	29.924	44.931	28.123	43.294	30.483	23.958	36.776	35.66	27.505	23.195	27.866
ENSMUSG00000007603	Dus3l	protein_coding	2944	26.595	23.511	17.117	12.228	20.204	21.69	22.76	20.059	22.025	27.005	11.597	20.899
ENSMUSG00000007610	Gtpbp3	protein_coding	3984	9.829	9.084	10.698	9.782	12.7	12.311	8.385	8.915	12.586	8.001	7.732	11.611
ENSMUSG00000007613	Tgfbr1	protein_coding	6534	10.407	8.55	6.419	7.337	5.195	8.793	7.187	6.686	12.061	10.002	20.618	8.128
ENSMUSG00000007617	Homer1	protein_coding	11976	38.737	32.595	19.256	26.901	23.667	33.414	16.77	20.059	27.269	24.004	30.926	20.899
ENSMUSG00000007646	Rad51c	protein_coding	4384	1.734	10.153	5.349	4.891	6.35	11.138	8.385	14.487	9.439	11.002	11.597	6.966
ENSMUSG00000007656	Arpp19	protein_coding	4957	275.783	237.786	264.236	223.765	283.431	259.108	276.713	230.683	290.523	263.048	255.143	247.308
ENSMUSG00000007659	Bcl2l1	protein_coding	4586	217.967	216.412	237.492	189.528	210.698	251.487	196.454	207.28	200.849	243.545	199.733	210.154
ENSMUSG00000007670	Khsrp	protein_coding	4319	178.074	160.84	182.933	256.779	157.013	172.348	235.984	216.195	193.507	212.539	248.7	296.073
ENSMUSG00000007721	Ccdc124	protein_coding	1696	47.987	41.679	54.559	73.366	57.725	37.518	41.926	63.521	62.405	55.01	59.276	61.537
ENSMUSG00000007739	Cct4	protein_coding	4201	335.912	317.939	309.167	370.496	367.133	412.696	365.357	355.497	401.698	372.068	288.647	341.355
ENSMUSG00000007777	0610009B22Rik	protein_coding	998	7.516	7.481	16.047	3.668	10.391	9.379	8.385	4.458	9.964	6.501	9.02	15.094
ENSMUSG00000007812	Zfp655	protein_coding	5598	19.079	18.168	8.558	18.341	28.863	21.104	19.166	13.373	11.537	15.503	20.618	16.255
ENSMUSG00000007815	Rhoa	protein_coding	7494	249.188	328.626	281.353	255.557	285.163	283.729	222.808	244.056	295.243	284.052	244.834	289.107
ENSMUSG00000007817	Zmiz1	protein_coding	12523	92.506	107.939	90.931	101.489	99.865	86.174	82.654	117.013	110.126	132.024	127.572	126.557
ENSMUSG00000007827	Ankrd26	protein_coding	7253	41.628	41.145	12.837	44.019	35.79	38.69	35.937	47.92	47.197	39.507	34.792	38.315
ENSMUSG00000007833	Aldh16a1	protein_coding	5622	19.657	13.359	16.047	26.901	17.318	16.414	20.364	13.373	16.781	19.003	7.732	19.738
ENSMUSG00000007836	Hnrnpa0	protein_coding	2678	699.575	650.84	743.498	725.096	676.541	668.873	761.858	708.765	809.69	796.146	813.108	804.623
ENSMUSG00000007837	Prrg2	protein_coding	2581	9.251	8.015	9.628	8.559	11.545	11.138	3.594	11.144	15.732	12.002	10.309	6.966
ENSMUSG00000007850	Hnrnph1	protein_coding	5842	84.412	86.565	97.35	100.266	93.515	94.967	98.227	119.242	126.907	103.519	109.531	111.463
ENSMUSG00000007867	Ift43	protein_coding	1651	5.203	3.206	2.14	1.223	5.195	4.104	1.198	1.114	2.622	5.501	3.866	2.322
ENSMUSG00000007872	Id3	protein_coding	1791	166.51	190.763	263.166	224.988	181.258	168.83	188.069	240.713	76.564	100.018	85.048	111.463
ENSMUSG00000007880	Arid1a	protein_coding	11476	160.729	142.672	256.748	234.77	152.972	142.451	219.214	236.255	162.043	159.529	198.445	241.503
ENSMUSG00000007891	Ctsd	protein_coding	2351	54.347	57.71	73.815	66.029	77.929	65.656	68.28	59.064	69.747	84.516	74.739	109.141
ENSMUSG00000007892	Rplp1	protein_coding	499	6385.79	5664.65	6267.85	5162.49	5967.65	6697.52	5037.13	5122.94	4727.04	5740.55	4266.56	4976.35
ENSMUSG00000007950	Abhd8	protein_coding	4079	28.908	34.198	29.954	30.569	30.594	26.38	25.156	24.517	35.66	43.508	19.329	39.476
ENSMUSG00000007987	Ift22	protein_coding	3608	4.625	6.412	6.419	1.223	5.195	6.448	5.989	4.458	4.72	4.501	5.154	5.805
ENSMUSG00000008035	Mid1ip1	protein_coding	2128	45.097	28.321	32.093	45.242	43.294	43.966	49.114	53.492	45.624	54.01	45.101	62.698
ENSMUSG00000008036	Ap2s1	protein_coding	1472	31.799	34.198	13.907	31.792	35.79	35.173	25.156	21.174	38.806	38.507	29.638	17.416
ENSMUSG00000008090	Fgfrl1	protein_coding	2782	0.578	3.74	4.279	0	1.732	5.862	0	8.915	2.622	4.501	2.577	4.644
ENSMUSG00000008129	4930432K21Rik	protein_coding	2406	3.469	2.137	0	0	2.886	1.172	0	2.229	1.049	4.001	2.577	3.483
ENSMUSG00000008136	Fhl2	protein_coding	1897	4.625	2.137	13.907	3.668	2.309	4.104	9.583	5.572	6.293	7.501	1.289	2.322
ENSMUSG00000008140	Emc10	protein_coding	2917	86.146	86.031	95.211	90.484	73.888	75.036	75.467	84.695	67.649	79.014	73.45	82.436
ENSMUSG00000008167	Fbxw9	protein_coding	3383	9.251	11.221	6.419	3.668	6.35	9.379	10.781	6.686	1.573	4.001	6.443	6.966
ENSMUSG00000008200	Fnbp4	protein_coding	6583	106.96	86.031	74.885	86.816	86.588	86.76	94.633	72.437	82.332	66.512	94.068	87.08
ENSMUSG00000008206	Cers4	protein_coding	12264	16.767	12.824	12.837	24.455	20.781	15.828	20.364	15.602	18.879	14.003	16.752	15.094
ENSMUSG00000008226	Scrn3	protein_coding	4815	8.672	5.878	8.558	9.782	3.464	3.517	5.989	8.915	6.293	5.501	1.289	0
ENSMUSG00000008301	Phax	protein_coding	2223	71.114	95.649	103.769	70.92	104.483	87.346	69.478	61.293	96.492	85.016	73.45	61.537
ENSMUSG00000008305	Tle1	protein_coding	8711	4.625	4.275	9.628	12.228	6.35	5.862	3.594	4.458	11.537	9.502	10.309	20.899
ENSMUSG00000008307	1700109H08Rik	protein_coding	3062	1.156	3.74	0	4.891	3.464	1.172	3.594	3.343	2.098	3.501	3.866	2.322
ENSMUSG00000008318	Relt	protein_coding	3280	8.094	17.099	21.396	14.673	20.204	12.897	8.385	8.915	12.586	13.002	20.618	17.416
ENSMUSG00000008333	Snrpb2	protein_coding	2857	471.78	474.504	422.564	424.297	533.96	531.698	450.407	460.251	528.081	587.608	475.494	472.556
ENSMUSG00000008348	Ubc	protein_coding	2893	1030.28	1230.61	1013.08	969.647	950.737	1123.19	842.117	856.981	765.639	980.18	798.933	820.878
ENSMUSG00000008373	Prpf31	protein_coding	5439	68.801	57.71	65.257	66.029	78.506	55.104	76.665	71.322	74.991	73.513	77.316	70.825
ENSMUSG00000008384	Sertad1	protein_coding	1344	24.861	22.977	28.884	24.455	25.399	26.966	14.375	20.059	26.745	33.506	15.463	30.188
ENSMUSG00000008393	Carhsp1	protein_coding	2858	24.283	27.786	19.256	3.668	24.822	25.207	15.573	21.174	10.488	20.004	6.443	13.933
ENSMUSG00000008398	Elk3	protein_coding	4550	67.067	59.313	54.559	46.465	54.839	50.415	57.499	35.661	42.477	44.508	30.926	40.638
ENSMUSG00000008429	Herpud2	protein_coding	5857	27.752	26.718	33.163	18.341	25.976	25.207	25.156	21.174	28.318	19.504	16.752	16.255
ENSMUSG00000008435	Rdh13	protein_coding	6595	9.829	9.084	4.279	11.005	8.659	10.552	11.979	12.259	7.342	12.002	16.752	13.933
ENSMUSG00000008450	Nutf2	protein_coding	2034	4.047	6.947	1.07	6.114	4.618	5.276	3.594	4.458	3.671	2	6.443	5.805
ENSMUSG00000008475	Arpc5	protein_coding	2276	181.543	194.504	170.095	163.85	205.502	202.245	190.465	160.475	187.215	186.034	155.921	182.288
ENSMUSG00000008496	Pou2f2	protein_coding	8243	254.391	260.763	201.119	228.656	167.404	154.175	191.662	127.043	320.939	267.049	316.996	264.724
ENSMUSG00000008604	Ubqln4	protein_coding	4147	25.439	21.374	24.605	26.901	31.749	25.794	22.76	22.288	19.403	22.004	28.349	33.671
ENSMUSG00000008668	Rps18	protein_coding	2451	1597.46	1079.92	1522.3	1312.02	1481.23	1479.61	1285.34	1323.92	1344.06	1323.24	1024.44	1105.34
ENSMUSG00000008682	Rpl10	protein_coding	2053	218.545	160.84	286.702	187.082	287.472	249.142	245.568	221.768	250.144	231.042	213.908	255.436
ENSMUSG00000008683	Rps15a	protein_coding	6270	1354.05	1164.88	1160.71	1124.94	1377.33	1269.74	1203.88	1035.29	1304.73	1207.22	993.512	960.207
ENSMUSG00000008690	Ncaph2	protein_coding	4198	105.804	107.405	176.514	151.622	87.743	107.864	113.8	134.844	126.383	138.025	139.169	130.04
ENSMUSG00000008730	Hipk1	protein_coding	10914	56.082	60.916	79.164	80.702	63.498	73.863	83.852	74.665	55.063	76.514	64.43	70.825
ENSMUSG00000008734	Gprc5b	protein_coding	4630	0	0.534	0	0	0	0	0	0	1.573	0	0	0
ENSMUSG00000008763	Man1a2	protein_coding	7969	63.598	65.191	63.117	81.925	64.075	83.829	82.654	59.064	80.235	72.513	73.45	63.859
ENSMUSG00000008822	Acyp1	protein_coding	1380	12.141	14.427	10.698	17.119	12.7	13.483	14.375	5.572	15.732	18.003	12.886	16.255
ENSMUSG00000008855	Hdac5	protein_coding	8780	21.392	16.565	25.675	18.341	19.049	11.138	20.364	21.174	29.891	23.504	20.618	29.027
ENSMUSG00000008859	Rala	protein_coding	2899	116.789	113.817	68.466	77.034	141.427	121.347	82.654	57.949	111.175	103.519	95.357	92.886
ENSMUSG00000008892	Vdac3	protein_coding	5420	56.082	49.695	64.187	58.692	62.343	57.449	59.895	63.521	48.246	66.512	55.41	59.215
ENSMUSG00000008958	Vps72	protein_coding	3639	53.769	83.893	129.444	114.939	87.165	87.346	94.633	99.182	47.721	77.514	67.007	135.845
ENSMUSG00000008976	Gabpa	protein_coding	5687	40.471	33.664	25.675	48.91	42.717	47.484	46.718	33.432	49.295	32.006	34.792	37.154
ENSMUSG00000009013	Dynll1	protein_coding	3890	87.881	102.595	104.839	79.479	98.133	109.036	101.821	80.238	122.188	123.023	73.45	98.691
ENSMUSG00000009030	Pdcl	protein_coding	3751	13.298	11.756	7.488	13.45	21.358	15.828	14.375	22.288	16.257	18.003	16.752	18.577
ENSMUSG00000009035	Tmem184b	protein_coding	4702	31.799	31.527	19.256	17.119	38.676	35.759	21.562	34.547	14.159	22.004	11.597	20.899
ENSMUSG00000009073	Nf2	protein_coding	6825	70.536	110.611	52.419	68.474	76.775	92.622	53.905	64.636	90.199	91.517	85.048	83.597
ENSMUSG00000009076	Zmat5	protein_coding	1248	19.657	18.168	20.326	15.896	17.318	17	19.166	11.144	11.537	9.002	15.463	4.644
ENSMUSG00000009079	Ewsr1	protein_coding	5907	140.493	124.504	159.397	139.394	138.541	145.968	130.57	184.992	145.786	112.521	134.015	123.074
ENSMUSG00000009090	Ap1b1	protein_coding	4957	47.987	59.313	79.164	67.252	57.725	59.208	71.873	54.606	58.734	57.01	72.162	48.765
ENSMUSG00000009112	Bcl2l13	protein_coding	9089	29.486	23.511	26.745	28.123	29.44	40.449	32.343	39.004	31.465	29.505	24.483	30.188
ENSMUSG00000009145	Dqx1	protein_coding	3419	10.407	11.756	16.047	19.564	13.277	15.242	20.364	21.174	8.391	16.003	12.886	22.06
ENSMUSG00000009207	Lnpk	protein_coding	9154	40.471	37.939	28.884	40.351	40.985	41.035	45.52	26.746	45.624	31.506	43.812	26.705
ENSMUSG00000009210	Prr29	protein_coding	1724	0	0	0	0	0	0	0	0	0	0	0	0
ENSMUSG00000009291	Pttg1ip	protein_coding	3877	37.002	38.473	43.861	36.683	38.099	25.207	23.958	27.86	44.575	44.008	28.349	30.188
ENSMUSG00000009293	Ube2g2	protein_coding	2431	16.189	23.511	40.652	35.46	27.131	29.311	31.145	36.776	25.696	39.007	28.349	40.638
ENSMUSG00000009406	Elk1	protein_coding	5381	9.829	8.015	10.698	8.559	12.122	9.966	8.385	20.059	7.342	15.003	7.732	8.128
ENSMUSG00000009418	Nav1	protein_coding	18814	0	0	0	1.223	0	0	0	0	0.524	1	0	0
ENSMUSG00000009470	Tnpo1	protein_coding	11212	96.553	76.947	68.466	96.598	105.06	103.76	97.029	74.665	108.029	97.018	87.625	89.403
ENSMUSG00000009535	Rnmt	protein_coding	7339	95.975	77.481	63.117	69.697	74.466	79.139	81.457	63.521	82.332	83.515	65.719	62.698
ENSMUSG00000009549	Srp14	protein_coding	1195	110.429	96.718	130.513	108.826	120.069	126.037	129.372	139.301	120.09	128.023	91.491	131.201
ENSMUSG00000009555	Cdk9	protein_coding	4611	9.829	8.55	8.558	20.787	13.854	12.897	17.968	17.831	14.159	7.001	9.02	8.128
ENSMUSG00000009563	Tor2a	protein_coding	3050	30.064	28.855	32.093	25.678	28.285	31.069	27.551	31.203	36.184	43.508	36.081	29.027
ENSMUSG00000009566	Fpgs	protein_coding	3802	23.705	36.336	41.721	47.688	29.44	32.242	45.52	67.979	28.318	31.506	28.349	51.087
ENSMUSG00000009569	Mrtfb	protein_coding	8990	10.407	9.618	13.907	11.005	4.041	10.552	13.177	5.572	12.061	8.502	10.309	11.611
ENSMUSG00000009575	Cbx5	protein_coding	9006	385.634	375.649	300.609	382.723	311.717	393.937	384.523	396.73	478.787	473.087	462.608	450.496
ENSMUSG00000009585	Apobec3	protein_coding	9454	186.746	181.145	154.049	128.39	222.243	211.038	192.86	168.276	186.166	170.531	164.941	132.362
ENSMUSG00000009614	Sardh	protein_coding	5432	0	0	0	0	1.155	0	0	0	2.622	1.5	2.577	2.322
ENSMUSG00000009621	Vav2	protein_coding	6915	20.236	18.702	11.768	22.01	18.472	16.414	10.781	21.174	16.257	10.002	24.483	19.738
ENSMUSG00000009628	Tex15	protein_coding	9622	24.283	31.527	6.419	31.792	25.399	31.656	14.375	27.86	53.49	29.505	43.812	27.866
ENSMUSG00000009630	Ppp2cb	protein_coding	1469	12.72	27.786	66.326	41.574	28.863	29.311	41.926	34.547	40.904	35.006	50.255	41.799
ENSMUSG00000009640	Dmap1	protein_coding	2636	20.236	16.031	17.117	12.228	12.7	23.449	9.583	6.686	11.537	16.503	11.597	8.128
ENSMUSG00000009647	Mcu	protein_coding	6936	130.086	136.794	131.583	145.508	142.582	136.588	137.757	166.047	69.747	68.513	79.893	77.792
ENSMUSG00000009681	Bcr	protein_coding	8191	12.72	11.221	22.465	20.787	17.318	21.69	16.77	21.174	15.208	15.503	16.752	12.772
ENSMUSG00000009687	Fxyd5	protein_coding	4192	213.92	249.008	220.375	177.3	233.21	229.211	200.048	216.195	170.958	189.535	163.652	183.449
ENSMUSG00000009733	Tfcp2	protein_coding	8063	8.672	4.275	7.488	2.446	9.813	2.931	10.781	17.831	5.769	3.501	5.154	4.644
ENSMUSG00000009739	Pou6f1	protein_coding	6949	1.734	2.137	3.209	2.446	4.618	2.345	3.594	1.114	0.524	1	0	1.161
ENSMUSG00000009741	Ubp1	protein_coding	4757	65.91	57.176	63.117	85.593	68.116	71.518	88.644	84.695	59.258	69.513	83.759	88.241
ENSMUSG00000009828	Ick	protein_coding	11524	15.61	14.962	14.977	26.901	18.472	10.552	20.364	18.945	15.208	23.004	18.04	29.027
ENSMUSG00000009863	Sdhb	protein_coding	2239	228.952	205.725	218.236	210.314	229.17	264.97	167.705	241.827	226.021	243.045	203.599	243.825
ENSMUSG00000009894	Snap47	protein_coding	2651	27.752	25.114	36.373	19.564	34.058	12.897	14.375	20.059	31.989	22.004	16.752	20.899
ENSMUSG00000009905	Kdsr	protein_coding	8147	19.657	22.443	33.163	24.455	27.131	27.552	32.343	27.86	18.879	27.005	15.463	35.993
ENSMUSG00000009907	Vps4b	protein_coding	8905	60.129	67.863	40.652	75.811	64.075	83.243	62.29	57.949	52.965	67.012	57.987	63.859
ENSMUSG00000009927	Rps25	protein_coding	2691	1680.71	1665.57	1611.09	1494.21	1680.38	1729.92	1536.89	1399.7	1759.4	1693.81	1359.47	1522.16
ENSMUSG00000009995	Taz	protein_coding	5364	14.454	13.359	22.465	13.45	11.545	21.104	11.979	17.831	13.635	12.002	9.02	9.289
ENSMUSG00000010025	Aldh3a2	protein_coding	5619	9.251	9.084	8.558	4.891	9.813	9.966	10.781	7.801	8.915	7.501	9.02	5.805
ENSMUSG00000010045	Tmem115	protein_coding	2194	12.72	16.565	16.047	6.114	19.049	9.379	13.177	10.03	12.061	14.003	9.02	20.899
ENSMUSG00000010047	Hyal2	protein_coding	3293	10.985	19.237	13.907	7.337	15.009	9.966	11.979	8.915	13.635	15.003	15.463	16.255
ENSMUSG00000010048	Ifrd2	protein_coding	2637	24.283	18.702	21.396	22.01	19.049	22.276	23.958	12.259	20.452	21.504	23.195	9.289
ENSMUSG00000010054	Tusc2	protein_coding	1785	21.97	25.649	20.326	22.01	16.163	25.207	20.364	24.517	24.647	27.005	24.483	19.738
ENSMUSG00000010057	Nprl2	protein_coding	2013	13.298	9.618	8.558	2.446	11.545	11.724	8.385	8.915	11.013	10.002	10.309	9.289
ENSMUSG00000010067	Rassf1	protein_coding	5845	26.017	33.664	17.117	13.45	21.358	33.414	43.124	33.432	26.221	29.005	32.215	33.671
ENSMUSG00000010095	Slc3a2	protein_coding	3529	241.671	340.916	527.402	508.668	391.955	457.835	524.676	670.875	252.766	336.562	368.54	558.476
ENSMUSG00000010097	Nxf1	protein_coding	4427	91.349	99.389	85.583	99.043	83.702	80.312	83.852	57.949	98.589	102.019	72.162	102.174
ENSMUSG00000010110	Stx5a	protein_coding	5808	28.908	26.718	18.186	14.673	21.936	25.207	20.364	16.716	20.976	23.004	15.463	18.577
ENSMUSG00000010142	Tnfrsf13b	protein_coding	2836	57.816	45.954	31.024	46.465	68.116	68.001	45.52	60.178	57.685	70.013	41.235	53.409
ENSMUSG00000010277	2610507B11Rik	protein_coding	8798	87.881	90.84	116.606	128.39	91.206	100.243	106.612	98.068	83.381	73.513	124.994	124.235
ENSMUSG00000010290	AI597479	protein_coding	3458	16.189	12.824	23.535	19.564	24.822	24.035	21.562	24.517	19.928	20.004	21.906	22.06
ENSMUSG00000010307	Tmem86a	protein_coding	1887	1.734	3.74	2.14	7.337	2.309	2.931	3.594	2.229	4.195	1.5	1.289	2.322
ENSMUSG00000010358	Ifi35	protein_coding	1727	50.3	44.885	39.582	33.014	50.798	56.863	25.156	33.432	15.208	19.504	12.886	17.416
ENSMUSG00000010362	Rdm1	protein_coding	1575	16.189	7.481	12.837	11.005	14.431	15.242	8.385	7.801	13.11	20.504	16.752	15.094
ENSMUSG00000010376	Nedd8	protein_coding	1261	341.693	408.779	531.682	460.98	377.524	395.11	379.731	455.794	324.086	461.585	405.91	438.885
ENSMUSG00000010392	Gosr1	protein_coding	4289	9.251	18.168	34.233	26.901	17.895	14.655	22.76	15.602	11.537	23.004	14.175	18.577
ENSMUSG00000010406	Mrpl52	protein_coding	1109	146.275	109.008	105.908	128.39	146.622	127.209	142.549	109.212	145.262	130.024	83.759	113.785
ENSMUSG00000010453	Kansl3	protein_coding	6742	38.159	47.557	36.373	41.574	40.985	40.449	50.311	43.462	36.709	41.508	46.39	33.671
ENSMUSG00000010517	Faf1	protein_coding	5093	61.285	53.969	49.21	48.91	61.766	56.863	49.114	51.263	40.904	53.51	30.926	40.638
ENSMUSG00000010538	Tsacc	protein_coding	1112	2.313	1.603	2.14	2.446	1.732	2.931	1.198	3.343	0.524	1	9.02	2.322
ENSMUSG00000010554	Mettl16	protein_coding	13817	159.573	193.435	175.444	158.959	184.721	182.899	184.475	171.619	178.824	184.534	158.498	176.483
ENSMUSG00000010607	Pigyl	protein_coding	777	20.814	14.962	18.186	18.341	17.895	25.794	14.375	17.831	21.501	23.004	18.04	24.383
ENSMUSG00000010608	Rbm25	protein_coding	17376	729.64	639.084	269.585	683.522	671.346	628.424	725.922	687.591	700.088	596.109	713.885	546.865
ENSMUSG00000010609	Psen2	protein_coding	4332	56.66	64.656	84.513	81.925	47.912	56.277	62.29	64.636	45.624	67.012	59.276	63.859
ENSMUSG00000010660	Plcd1	protein_coding	3093	0	0.534	0	0	0	0.586	0	0	5.769	7.001	6.443	2.322
ENSMUSG00000010663	Fads1	protein_coding	4812	32.955	33.664	33.163	30.569	26.554	24.035	25.156	36.776	36.709	31.506	34.792	35.993
ENSMUSG00000010721	Lmbr1	protein_coding	5850	3.469	4.809	2.14	2.446	3.464	2.931	3.594	1.114	3.671	5.001	6.443	3.483
ENSMUSG00000010751	Tnfrsf22	protein_coding	4217	7.516	7.481	7.488	6.114	4.618	8.793	5.989	11.144	3.146	5.001	5.154	9.289
ENSMUSG00000010755	Cars	protein_coding	6583	142.228	111.145	150.839	99.043	142.004	124.864	134.164	143.759	140.018	118.022	108.243	105.658
ENSMUSG00000010911	Apip	protein_coding	1000	19.657	18.702	21.396	17.119	22.513	25.207	26.354	13.373	22.025	24.504	9.02	17.416
ENSMUSG00000010914	Pdhx	protein_coding	3930	19.079	21.374	17.117	24.455	18.472	21.104	26.354	17.831	33.562	28.005	20.618	18.577
ENSMUSG00000010936	Vac14	protein_coding	6960	19.657	16.565	19.256	18.341	19.627	17	17.968	20.059	17.83	16.003	15.463	19.738
ENSMUSG00000011008	Mcoln2	protein_coding	3288	3.469	4.809	4.279	9.782	0.577	1.759	4.792	4.458	1.049	1	0	6.966
ENSMUSG00000011096	Akt1s1	protein_coding	3072	1.734	6.412	3.209	0	3.464	4.104	2.396	4.458	4.195	1.5	3.866	0
ENSMUSG00000011114	Tbrg1	protein_coding	3901	99.444	110.076	100.559	103.934	110.255	97.312	101.821	80.238	91.772	108.02	96.645	126.557
ENSMUSG00000011148	Adssl1	protein_coding	2090	0	1.069	1.07	0	1.155	1.759	0	1.114	0.524	0	1.289	0
ENSMUSG00000011158	Brf1	protein_coding	7788	20.814	16.565	9.628	9.782	15.586	15.242	13.177	14.487	14.159	18.003	25.772	22.06
ENSMUSG00000011179	Odc1	protein_coding	3405	108.694	78.55	106.978	105.157	66.384	55.104	104.216	93.61	53.49	51.009	43.812	63.859
ENSMUSG00000011254	Thg1l	protein_coding	3015	8.094	11.756	6.419	7.337	3.464	9.966	8.385	6.686	8.391	4.501	7.732	1.161
ENSMUSG00000011256	Adam19	protein_coding	7115	9.251	6.947	6.419	6.114	6.35	7.035	7.187	8.915	0.524	2	2.577	2.322
ENSMUSG00000011257	Pabpc4	protein_coding	4027	819.833	824.504	796.987	611.379	881.466	820.703	804.982	602.896	1189.36	1110.2	823.416	691.999
ENSMUSG00000011267	Zfp296	protein_coding	2037	6.938	6.947	6.419	2.446	8.082	4.104	8.385	7.801	8.391	5.501	9.02	4.644
ENSMUSG00000011306	Sugp1	protein_coding	6109	34.69	22.443	34.233	26.901	28.285	22.862	22.76	25.631	24.647	28.005	24.483	18.577
ENSMUSG00000011382	Dhdh	protein_coding	7408	5.203	4.275	5.349	3.668	6.35	3.517	1.198	1.114	9.439	7.001	9.02	1.161
ENSMUSG00000011427	Zfp790	protein_coding	3658	1.156	1.069	0	0	2.886	4.104	3.594	1.114	1.573	3.501	7.732	2.322
ENSMUSG00000011658	Fuz	protein_coding	5003	9.251	14.962	23.535	18.341	6.927	8.207	9.583	8.915	5.244	4.001	6.443	6.966
ENSMUSG00000011752	Pgam1	protein_coding	1982	7.516	1.603	2.14	0	1.732	1.172	4.792	6.686	3.146	7.001	0	1.161
ENSMUSG00000011831	Evi5	protein_coding	8060	12.72	6.412	2.14	8.559	9.813	17	8.385	10.03	13.11	9.002	5.154	10.45
ENSMUSG00000011832	Evi5l	protein_coding	8524	5.782	5.878	7.488	2.446	2.309	4.104	3.594	5.572	1.573	5.001	2.577	5.805
ENSMUSG00000011837	Snapc2	protein_coding	1769	16.767	31.527	12.837	15.896	21.358	14.069	15.573	14.487	11.537	19.003	11.597	18.577
ENSMUSG00000011877	Git1	protein_coding	4838	22.548	31.527	35.303	22.01	23.667	15.242	29.947	26.746	17.83	31.506	24.483	30.188
ENSMUSG00000011884	Gltp	protein_coding	1762	90.193	91.908	108.048	110.048	95.247	107.278	85.05	112.555	107.504	114.521	70.873	91.725
ENSMUSG00000011958	Bnip2	protein_coding	3455	174.605	154.962	148.7	194.419	165.672	195.796	147.341	184.992	150.506	175.032	146.901	163.711
ENSMUSG00000011960	Ccnt1	protein_coding	9157	127.774	123.969	110.188	107.603	143.159	146.554	142.549	131.5	138.969	138.025	143.035	142.812
ENSMUSG00000012076	Brms1l	protein_coding	3455	2.313	3.206	5.349	1.223	5.195	7.035	5.989	8.915	9.439	7.001	3.866	3.483
ENSMUSG00000012114	Med15	protein_coding	11642	62.441	61.985	70.606	83.148	65.23	77.967	81.457	73.551	50.868	59.011	85.048	82.436
ENSMUSG00000012117	Dhdds	protein_coding	3784	21.97	30.458	31.024	35.46	22.513	29.311	29.947	31.203	21.501	29.005	25.772	44.121
ENSMUSG00000012123	Crybg2	protein_coding	7801	9.251	9.618	7.488	3.668	5.773	8.207	8.385	2.229	7.866	9.002	7.732	17.416
ENSMUSG00000012126	Ubxn11	protein_coding	4742	4.047	2.672	8.558	3.668	2.309	4.104	1.198	4.458	2.622	2.5	3.866	3.483
ENSMUSG00000012296	Tjap1	protein_coding	4701	26.595	33.664	29.954	24.455	35.212	38.104	40.728	26.746	28.318	42.008	54.121	40.638
ENSMUSG00000012405	Rpl15	protein_coding	2473	84.412	61.45	120.885	103.934	89.474	103.174	76.665	89.153	81.284	96.018	70.873	89.403
ENSMUSG00000012422	Tmem167	protein_coding	10807	102.913	80.153	90.931	77.034	116.028	114.898	104.216	85.81	100.162	112.521	112.108	98.691
ENSMUSG00000012429	Mplkip	protein_coding	4503	32.377	28.855	35.303	37.906	43.294	33.414	23.958	26.746	48.246	40.507	39.947	33.671
ENSMUSG00000012443	Kif11	protein_coding	7461	104.647	103.664	69.536	133.281	113.142	100.243	129.372	103.64	134.774	93.017	136.592	120.751
ENSMUSG00000012483	Rpa3	protein_coding	1136	25.439	16.565	43.861	37.906	19.627	16.414	27.551	15.602	30.416	12.502	29.638	19.738
ENSMUSG00000012519	Mlkl	protein_coding	2303	5.203	5.344	3.209	2.446	5.773	8.793	1.198	2.229	4.72	4.501	3.866	2.322
ENSMUSG00000012535	Tnpo3	protein_coding	13100	265.954	312.061	228.933	295.908	294.399	318.902	291.087	309.806	321.988	313.558	300.244	321.617
ENSMUSG00000012609	Ttll5	protein_coding	15875	26.017	20.84	24.605	26.901	24.245	17.586	17.968	37.89	30.94	29.005	20.618	20.899
ENSMUSG00000012640	Zfp715	protein_coding	5119	5.782	5.344	7.488	3.668	6.35	7.035	3.594	7.801	5.244	7.501	5.154	5.805
ENSMUSG00000012819	Cdh23	protein_coding	16939	1.734	1.069	1.07	4.891	0.577	2.931	3.594	2.229	3.146	0.5	0	3.483
ENSMUSG00000012848	Rps5	protein_coding	1734	2629.48	2311.6	2479.75	2081.14	2655.94	2468.56	2047.19	2149.7	2305.31	2532.47	2001.2	1988.92
ENSMUSG00000012889	Podnl1	protein_coding	3549	1.156	1.603	4.279	0	0.577	1.172	1.198	0	4.195	5.001	3.866	2.322
ENSMUSG00000013033	Adgrl1	protein_coding	8587	83.255	103.664	132.653	136.949	100.442	83.243	109.008	112.555	112.224	123.523	150.766	153.262
ENSMUSG00000013089	Etv5	protein_coding	4103	0	5.344	1.07	1.223	5.773	4.104	2.396	4.458	4.72	2	1.289	2.322
ENSMUSG00000013150	Gfod2	protein_coding	4608	7.516	3.74	8.558	3.668	5.195	4.69	2.396	3.343	5.769	4.501	5.154	9.289
ENSMUSG00000013155	Enkd1	protein_coding	3659	20.236	16.031	23.535	22.01	14.431	16.414	13.177	20.059	20.452	21.004	24.483	20.899
ENSMUSG00000013160	Atp6v0d1	protein_coding	1793	16.767	24.58	22.465	14.673	16.74	24.621	22.76	22.288	22.55	25.505	16.752	15.094
ENSMUSG00000013236	Ptprs	protein_coding	14990	83.255	61.985	105.908	77.034	51.953	53.932	65.884	74.665	57.161	72.513	92.779	98.691
ENSMUSG00000013275	Slc41a1	protein_coding	4912	21.392	17.099	24.605	14.673	21.936	17.586	26.354	24.517	15.208	17.003	15.463	13.933
ENSMUSG00000013465	Nelfb	protein_coding	3432	43.362	43.817	36.373	34.237	41.562	41.035	50.311	41.233	50.343	58.511	37.369	26.705
ENSMUSG00000013495	Tmem175	protein_coding	5928	28.908	25.649	28.884	11.005	21.936	21.69	23.958	26.746	17.83	25.005	18.04	18.577
ENSMUSG00000013523	Bcas1	protein_coding	3775	6.36	4.275	4.279	8.559	2.309	2.345	2.396	0	3.146	3.501	1.289	4.644
ENSMUSG00000013539	Tango2	protein_coding	7910	15.032	13.359	10.698	20.787	4.041	9.966	19.166	10.03	9.964	14.003	16.752	18.577
ENSMUSG00000013593	Ndufs2	protein_coding	2313	126.617	113.282	109.118	92.93	129.305	125.45	88.644	99.182	141.066	135.525	109.531	101.013
ENSMUSG00000013622	Atraid	protein_coding	2082	26.595	20.305	28.884	15.896	16.163	22.862	16.77	14.487	16.781	20.004	7.732	32.51
ENSMUSG00000013629	Cad	protein_coding	8183	133.555	159.237	152.979	139.394	122.378	147.727	161.715	125.928	160.994	182.033	176.538	167.194
ENSMUSG00000013646	Sh3bp5l	protein_coding	6352	13.298	15.496	12.837	13.45	19.049	16.414	20.364	21.174	12.061	18.003	11.597	5.805
ENSMUSG00000013662	Atad1	protein_coding	5995	120.258	149.618	95.211	141.84	129.305	145.968	150.934	160.475	109.077	111.52	104.377	105.658
ENSMUSG00000013663	Pten	protein_coding	11507	58.394	47.557	37.442	52.579	39.253	29.311	37.135	28.975	34.087	15.503	23.195	23.221
ENSMUSG00000013698	Pea15a	protein_coding	3861	11.563	20.84	23.535	19.564	18.472	19.345	15.573	10.03	19.928	24.504	14.175	15.094
ENSMUSG00000013701	Timm23	protein_coding	1786	2.891	2.672	0	0	2.886	1.172	5.989	2.229	2.622	2.5	1.289	0
ENSMUSG00000013707	Tnfaip8l2	protein_coding	1122	7.516	11.221	6.419	6.114	9.813	8.207	8.385	11.144	13.11	14.503	7.732	10.45
ENSMUSG00000013736	Trnt1	protein_coding	4413	60.129	47.557	42.791	59.915	53.107	50.415	63.488	50.148	80.235	44.508	64.43	67.342
ENSMUSG00000013787	Ehmt2	protein_coding	5489	53.769	74.275	50.28	61.138	55.994	46.311	37.135	44.576	55.063	53.01	43.812	41.799
ENSMUSG00000013822	Elof1	protein_coding	1702	51.456	81.756	62.047	61.138	73.888	68.587	40.728	54.606	62.929	85.516	63.141	58.054
ENSMUSG00000013833	Med16	protein_coding	4663	34.69	25.649	38.512	29.346	39.83	42.794	58.697	59.064	38.806	42.008	30.926	53.409
ENSMUSG00000013846	St3gal1	protein_coding	6851	53.191	48.626	65.257	72.143	41.562	44.552	51.509	69.093	61.356	69.013	60.564	69.664
ENSMUSG00000013858	Tmem259	protein_coding	4663	41.628	47.023	51.35	40.351	43.871	47.484	33.541	43.462	38.282	43.508	41.235	52.248
ENSMUSG00000013878	Rnf170	protein_coding	6237	8.094	10.153	10.698	20.787	10.968	15.828	13.177	17.831	13.11	17.503	11.597	20.899
ENSMUSG00000013973	Dedd	protein_coding	5861	35.268	32.595	38.512	40.351	43.871	27.552	28.749	39.004	25.696	31.506	19.329	34.832
ENSMUSG00000013997	Nit1	protein_coding	4932	15.61	13.893	10.698	23.232	14.431	11.138	11.979	15.602	20.452	19.504	19.329	13.933
ENSMUSG00000014030	Pax5	protein_coding	8853	0.578	1.603	0	0	0.577	1.759	1.198	0	4.72	1	0	0
ENSMUSG00000014039	Prdm15	protein_coding	11349	10.407	10.153	9.628	8.559	9.813	10.552	14.375	6.686	6.293	10.002	15.463	13.933
ENSMUSG00000014074	Rnf168	protein_coding	4462	53.191	53.969	43.861	57.47	40.985	33.414	56.301	36.776	46.673	47.009	37.369	37.154
ENSMUSG00000014075	Tctex1d2	protein_coding	2385	5.782	6.412	5.349	9.782	6.35	8.207	7.187	8.915	8.391	10.502	9.02	6.966
ENSMUSG00000014077	Chp1	protein_coding	3499	63.02	56.641	72.745	46.465	73.311	64.484	52.707	52.377	58.734	67.012	68.296	52.248
ENSMUSG00000014164	Klhl3	protein_coding	7322	6.36	2.137	6.419	2.446	2.309	4.104	5.989	2.229	6.293	9.002	9.02	1.161
ENSMUSG00000014177	Tvp23b	protein_coding	2235	50.3	50.229	31.024	31.792	46.758	46.311	23.958	17.831	40.38	37.507	41.235	27.866
ENSMUSG00000014195	Dnajc7	protein_coding	4863	159.573	220.153	138.002	158.959	174.908	167.072	135.362	148.216	195.081	186.034	143.035	184.61
ENSMUSG00000014226	Cacybp	protein_coding	2390	301.222	296.565	190.421	248.22	341.734	314.212	339.003	269.687	363.416	305.556	301.533	263.563
ENSMUSG00000014232	Cluap1	protein_coding	2279	35.846	32.595	19.256	23.232	29.44	28.725	34.739	25.631	24.647	28.505	21.906	20.899
ENSMUSG00000014243	Zswim7	protein_coding	732	8.094	4.275	5.349	11.005	9.236	10.552	17.968	7.801	12.061	12.502	6.443	5.805
ENSMUSG00000014245	Pigl	protein_coding	2268	2.891	4.809	3.209	2.446	4.618	2.931	2.396	6.686	3.146	4.001	5.154	0
ENSMUSG00000014294	Ndufa2	protein_coding	572	245.14	253.817	263.166	221.319	240.137	251.487	221.61	236.255	216.582	268.549	186.847	243.825
ENSMUSG00000014301	Pam16	protein_coding	2435	36.424	40.611	26.745	41.574	41.562	36.345	26.354	28.975	40.38	37.007	34.792	32.51
ENSMUSG00000014313	Cox6c	protein_coding	3567	547.519	447.786	592.659	534.345	494.706	478.352	500.718	571.692	507.629	533.598	457.454	513.194
ENSMUSG00000014349	Ube2z	protein_coding	3997	46.831	63.053	47.07	64.806	53.685	64.484	71.873	70.208	55.063	58.511	57.987	67.342
ENSMUSG00000014353	Tmem87b	protein_coding	8395	14.454	21.374	10.698	15.896	23.09	22.276	16.77	21.174	16.257	16.503	21.906	15.094
ENSMUSG00000014355	Anapc1	protein_coding	16714	100.022	83.893	109.118	99.043	94.092	70.346	112.602	70.208	95.967	83.015	117.263	106.819
ENSMUSG00000014402	Tsg101	protein_coding	2730	24.283	17.634	18.186	24.455	28.863	26.966	25.156	22.288	24.647	25.505	20.618	20.899
ENSMUSG00000014418	Hps5	protein_coding	6497	11.563	12.29	12.837	13.45	14.431	10.552	10.781	11.144	6.293	10.002	10.309	9.289
ENSMUSG00000014426	Map3k4	protein_coding	10181	41.049	34.198	51.35	45.242	28.863	37.518	38.332	36.776	44.575	40.007	37.369	49.926
ENSMUSG00000014444	Piezo1	protein_coding	9935	41.049	35.802	62.047	51.356	54.262	46.897	63.488	55.72	43.002	49.509	46.39	95.208
ENSMUSG00000014470	Rnf166	protein_coding	1985	22.548	17.099	23.535	23.232	19.627	22.276	15.573	21.174	22.55	21.004	11.597	30.188
ENSMUSG00000014496	Ankrd28	protein_coding	12233	23.126	29.924	26.745	33.014	27.708	32.828	34.739	35.661	29.367	29.005	16.752	33.671
ENSMUSG00000014498	Ankrd52	protein_coding	8401	6.36	12.29	13.907	13.45	7.504	4.69	17.968	11.144	10.488	14.003	18.04	22.06
ENSMUSG00000014504	Srp19	protein_coding	3630	138.759	128.244	105.908	91.707	151.24	131.899	126.976	96.954	168.86	163.53	112.108	120.751
ENSMUSG00000014547	Wdfy2	protein_coding	9185	21.97	10.153	6.419	15.896	8.659	9.379	10.781	7.801	12.061	11.502	3.866	13.933
ENSMUSG00000014550	Rbsn	protein_coding	8783	18.501	12.824	16.047	13.45	17.318	21.69	15.573	12.259	16.257	15.503	11.597	16.255
ENSMUSG00000014551	Mrps25	protein_coding	6576	67.645	72.672	67.396	73.366	66.384	67.415	63.488	67.979	69.747	77.514	65.719	42.96
ENSMUSG00000014554	Dguok	protein_coding	4611	26.595	41.145	40.652	48.91	30.017	25.207	31.145	34.547	24.123	34.006	33.504	35.993
ENSMUSG00000014592	Camta1	protein_coding	14570	21.97	9.084	12.837	20.787	22.513	18.759	19.166	12.259	16.781	17.503	15.463	17.416
ENSMUSG00000014599	Csf1	protein_coding	5281	1.156	1.603	1.07	2.446	0	1.172	0	0	17.83	17.003	25.772	31.349
ENSMUSG00000014601	Strip1	protein_coding	5453	37.58	30.458	31.024	40.351	39.83	30.483	35.937	33.432	46.673	45.008	48.967	35.993
ENSMUSG00000014606	Slc25a11	protein_coding	2120	69.379	66.794	51.35	55.024	49.644	57.449	50.311	49.034	61.356	73.513	47.678	52.248
ENSMUSG00000014633	Cmc2	protein_coding	2043	42.784	35.802	37.442	50.133	37.521	30.483	29.947	34.547	30.416	39.507	32.215	53.409
ENSMUSG00000014668	Chfr	protein_coding	4437	41.049	55.573	41.721	30.569	46.758	56.863	43.124	36.776	36.184	38.507	41.235	47.604
ENSMUSG00000014748	Tex261	protein_coding	4088	65.91	75.878	95.211	55.024	71.579	73.277	53.905	72.437	61.356	87.016	67.007	69.664
ENSMUSG00000014763	Fam120b	protein_coding	8345	24.283	26.718	24.605	35.46	22.513	28.725	20.364	20.059	20.452	35.507	28.349	27.866
ENSMUSG00000014767	Tbp	protein_coding	13576	21.392	17.099	18.186	18.341	20.781	14.069	16.77	17.831	29.891	22.004	28.349	32.51
ENSMUSG00000014769	Psmb1	protein_coding	4595	362.507	353.74	307.027	245.774	369.442	379.868	277.911	307.577	362.892	373.569	260.298	304.201
ENSMUSG00000014771	Pdcd2	protein_coding	2582	35.268	24.58	18.186	25.678	34.635	27.552	53.905	34.547	38.282	28.505	16.752	23.221
ENSMUSG00000014778	Fhod1	protein_coding	4666	5.782	3.74	1.07	1.223	2.309	4.104	1.198	6.686	7.342	7.001	0	2.322
ENSMUSG00000014782	Plekhg4	protein_coding	5478	0	1.603	4.279	1.223	0	1.172	2.396	5.572	0	1.5	2.577	1.161
ENSMUSG00000014786	Slc9a5	protein_coding	5240	6.938	12.29	14.977	11.005	12.7	7.035	11.979	8.915	5.769	13.502	15.463	13.933
ENSMUSG00000014813	Stc1	protein_coding	4197	1.156	0.534	2.14	1.223	0	0.586	0	0	3.671	5.001	2.577	1.161
ENSMUSG00000014837	4931428F04Rik	protein_coding	4045	1.156	0.534	0	1.223	0	0	0	1.114	2.622	2.5	6.443	4.644
ENSMUSG00000014850	Msh3	protein_coding	11254	46.253	39.008	25.675	39.128	43.871	29.897	38.332	41.233	37.233	29.005	37.369	33.671
ENSMUSG00000014856	Tmem208	protein_coding	1511	47.409	49.695	58.838	45.242	41.562	42.208	46.718	59.064	43.526	52.01	54.121	49.926
ENSMUSG00000014859	E2f4	protein_coding	2452	46.831	44.351	57.768	46.465	54.839	63.311	59.895	61.293	75.515	60.511	48.967	59.215
ENSMUSG00000014867	Surf4	protein_coding	3281	91.928	107.405	105.908	90.484	115.451	117.243	88.644	105.869	104.358	133.024	115.974	116.107
ENSMUSG00000014873	Surf2	protein_coding	3408	44.518	38.473	43.861	34.237	43.294	36.345	50.311	37.89	40.38	38.007	28.349	25.544
ENSMUSG00000014905	Dnajb9	protein_coding	2549	4.625	5.878	2.14	6.114	8.659	5.276	7.187	5.572	6.293	2.5	6.443	5.805
ENSMUSG00000014907	Naf1	protein_coding	3094	60.129	55.573	51.35	57.47	53.685	53.932	67.082	62.407	72.369	53.51	61.853	63.859
ENSMUSG00000014932	Yes1	protein_coding	7508	0	1.069	4.279	1.223	2.886	0.586	2.396	5.572	2.098	0.5	3.866	3.483
ENSMUSG00000014956	Ppp1cb	protein_coding	10913	89.037	65.725	70.606	86.816	87.165	74.449	86.248	65.75	66.6	68.513	78.605	65.02
ENSMUSG00000014959	Gorasp2	protein_coding	4145	53.191	67.328	74.885	74.588	87.743	99.657	69.478	101.411	78.662	88.016	63.141	67.342
ENSMUSG00000014980	Tsen15	protein_coding	4195	12.141	9.618	9.628	14.673	10.391	12.311	15.573	13.373	14.683	16.503	24.483	15.094
ENSMUSG00000015002	Efr3a	protein_coding	11399	104.069	107.405	86.652	89.261	90.629	97.312	114.997	94.725	101.211	107.52	105.665	91.725
ENSMUSG00000015013	Trappc2l	protein_coding	1950	28.33	23.511	27.814	20.787	20.204	21.69	17.968	27.86	25.696	36.007	21.906	24.383
ENSMUSG00000015016	Acsf3	protein_coding	3747	9.251	8.015	11.768	6.114	8.082	4.104	10.781	11.144	3.671	6.001	9.02	10.45
ENSMUSG00000015023	Ddx19a	protein_coding	2957	70.536	73.206	106.978	73.366	62.343	68.001	77.863	86.924	69.222	79.515	67.007	80.114
ENSMUSG00000015027	Galns	protein_coding	2650	4.625	2.137	1.07	8.559	4.041	4.104	3.594	1.114	5.769	5.001	3.866	1.161
ENSMUSG00000015087	Rabl6	protein_coding	6379	135.29	145.878	141.211	132.058	147.2	130.14	158.122	148.216	155.75	155.028	131.437	128.879
ENSMUSG00000015092	Edf1	protein_coding	1317	167.089	162.443	201.119	151.622	187.03	188.175	177.288	173.848	165.189	216.04	157.209	173
ENSMUSG00000015095	Fbxw5	protein_coding	3052	17.923	10.687	16.047	13.45	16.74	15.242	13.177	26.746	16.257	13.002	15.463	22.06
ENSMUSG00000015112	Slc25a13	protein_coding	3798	47.987	36.87	42.791	23.232	41.562	35.173	41.926	23.403	50.343	50.509	50.255	42.96
ENSMUSG00000015120	Ube2i	protein_coding	5474	12.72	8.015	19.256	14.673	6.35	9.379	27.551	25.631	13.11	14.003	19.329	15.094
ENSMUSG00000015126	Tsr3	protein_coding	1192	36.424	45.42	39.582	18.341	50.798	49.242	33.541	30.089	52.441	48.009	38.658	41.799
ENSMUSG00000015143	Actn1	protein_coding	5533	420.323	503.359	494.239	681.076	402.346	451.387	471.969	531.573	177.251	219.54	233.237	219.443
ENSMUSG00000015149	Sirt2	protein_coding	5035	39.893	42.748	49.21	64.806	46.18	43.38	37.135	46.805	41.428	44.008	45.101	47.604
ENSMUSG00000015165	Hnrnpl	protein_coding	5953	270.001	238.321	268.515	227.433	285.741	240.349	288.692	252.971	319.366	283.552	270.606	286.785
ENSMUSG00000015176	Nolc1	protein_coding	3971	376.383	336.641	386.191	335.036	358.474	341.764	376.138	348.81	428.443	356.565	384.003	364.577
ENSMUSG00000015189	Casd1	protein_coding	4037	12.141	11.221	10.698	13.45	12.7	12.311	16.77	8.915	7.342	11.002	14.175	8.128
ENSMUSG00000015202	Cnksr3	protein_coding	3837	2.891	0.534	2.14	1.223	2.886	1.172	0	2.229	3.671	1	5.154	1.161
ENSMUSG00000015214	Mtmr1	protein_coding	5859	20.814	19.771	16.047	17.119	13.277	18.759	22.76	23.403	21.501	17.503	23.195	24.383
ENSMUSG00000015217	Hmgb3	protein_coding	2234	101.178	83.893	98.42	111.271	90.629	85.001	94.633	92.496	167.287	127.523	153.344	119.59
ENSMUSG00000015222	Map2	protein_coding	16449	1.156	6.412	2.14	4.891	2.309	2.345	5.989	1.114	1.049	1.5	1.289	1.161
ENSMUSG00000015243	Abca1	protein_coding	10363	5.782	3.74	1.07	4.891	9.236	8.793	14.375	16.716	2.622	1	2.577	0
ENSMUSG00000015247	Nipsnap3b	protein_coding	1687	24.861	27.252	14.977	23.232	22.513	34.001	20.364	28.975	23.074	29.505	23.195	25.544
ENSMUSG00000015289	Lage3	protein_coding	2021	28.33	34.733	38.512	31.792	32.903	34.587	34.739	39.004	39.855	38.507	54.121	46.443
ENSMUSG00000015290	Ubl4a	protein_coding	3142	50.3	51.298	58.838	46.465	45.603	61.553	59.895	51.263	49.819	57.511	39.947	58.054
ENSMUSG00000015291	Gdi1	protein_coding	4296	14.454	32.595	17.117	26.901	24.822	25.794	20.364	14.487	12.061	18.003	27.061	12.772
ENSMUSG00000015312	Gadd45b	protein_coding	1589	148.587	143.206	114.467	106.38	148.354	128.968	152.132	114.784	59.258	55.51	70.873	75.47
ENSMUSG00000015314	Slamf6	protein_coding	10832	69.379	58.244	40.652	72.143	41.562	29.897	59.895	35.661	79.186	82.015	97.934	101.013
ENSMUSG00000015316	Slamf1	protein_coding	6156	72.848	90.305	51.35	62.361	108.524	102.588	64.686	67.979	69.222	86.016	74.739	61.537
ENSMUSG00000015335	Zdhhc12	protein_coding	1785	9.829	29.924	18.186	17.119	21.358	15.828	16.77	14.487	21.501	21.004	10.309	24.383
ENSMUSG00000015337	Endog	protein_coding	1063	31.221	10.153	17.117	17.119	20.204	19.931	13.177	14.487	25.696	29.005	28.349	27.866
ENSMUSG00000015340	Cybb	protein_coding	5808	1.734	1.069	0	2.446	0.577	1.172	0	1.114	1.049	0	0	0
ENSMUSG00000015341	Golga7	protein_coding	6726	13.876	13.893	14.977	8.559	10.968	14.069	7.187	3.343	9.964	13.502	9.02	9.289
ENSMUSG00000015342	Xk	protein_coding	5076	1.156	2.137	2.14	2.446	1.732	1.172	0	4.458	1.573	1.5	2.577	1.161
ENSMUSG00000015355	Cd48	protein_coding	1189	38.737	34.733	24.605	48.91	28.863	35.759	27.551	33.432	55.063	38.507	51.544	68.503
ENSMUSG00000015357	Clpx	protein_coding	3494	15.61	24.58	12.837	18.341	27.131	28.138	27.551	18.945	37.233	19.504	16.752	32.51
ENSMUSG00000015363	Trabd	protein_coding	5591	62.441	80.687	62.047	47.688	82.547	77.381	76.665	64.636	74.991	95.518	59.276	63.859
ENSMUSG00000015377	Dennd6b	protein_coding	5896	1.734	3.206	6.419	8.559	5.195	2.345	2.396	5.572	3.146	2.5	1.289	8.128
ENSMUSG00000015396	Cd83	protein_coding	2572	65.91	58.779	53.489	52.579	58.303	46.897	39.53	66.865	76.564	110.02	96.645	80.114
ENSMUSG00000015437	Gzmb	protein_coding	1436	67.645	77.481	56.698	64.806	104.483	155.347	74.269	112.555	23.598	29.005	32.215	48.765
ENSMUSG00000015452	Ager	protein_coding	2141	1.156	0.534	1.07	1.223	1.155	0	2.396	1.114	0	1.5	1.289	1.161
ENSMUSG00000015461	Atf6b	protein_coding	2757	60.129	77.481	119.816	77.034	58.303	48.656	93.435	85.81	47.721	62.511	76.027	102.174
ENSMUSG00000015474	Ppt2	protein_coding	2614	9.829	9.084	11.768	12.228	8.082	7.621	4.792	15.602	7.866	11.502	6.443	11.611
ENSMUSG00000015476	Prrt1	protein_coding	2306	0.578	1.069	2.14	0	0	0	0	2.229	0.524	0	0	0
ENSMUSG00000015478	Rnf5	protein_coding	1483	19.657	34.733	70.606	40.351	31.749	27.552	50.311	37.89	30.94	26.505	55.41	26.705
ENSMUSG00000015488	Cacfd1	protein_coding	4693	20.814	22.443	22.465	12.228	15.009	15.828	11.979	16.716	17.306	25.005	15.463	22.06
ENSMUSG00000015501	Hivep2	protein_coding	13720	53.769	48.626	42.791	62.361	58.303	45.725	65.884	52.377	48.246	42.008	55.41	53.409
ENSMUSG00000015522	Arnt	protein_coding	8007	32.377	37.939	24.605	37.906	29.44	26.38	40.728	36.776	35.136	25.505	23.195	25.544
ENSMUSG00000015533	Itga2	protein_coding	7133	0	1.069	0	0	0.577	0	1.198	0	1.573	2.5	0	0
ENSMUSG00000015536	Mocs2	protein_coding	9054	15.61	17.634	21.396	11.005	21.358	21.104	29.947	21.174	19.928	19.003	16.752	26.705
ENSMUSG00000015542	Nat9	protein_coding	2066	6.938	12.29	17.117	8.559	9.813	9.966	8.385	3.343	7.342	10.502	3.866	9.289
ENSMUSG00000015575	Atp6v0e	protein_coding	3712	110.429	127.71	173.305	122.276	133.346	121.933	103.019	174.962	95.443	145.027	110.82	146.295
ENSMUSG00000015597	Zfp318	protein_coding	13804	85.568	67.328	62.047	73.366	95.247	92.036	122.185	79.123	52.965	44.508	47.678	51.087
ENSMUSG00000015605	Srf	protein_coding	2893	9.829	12.824	19.256	22.01	13.277	11.138	16.77	18.945	9.964	7.501	7.732	30.188
ENSMUSG00000015619	Gata3	protein_coding	3978	74.005	70	60.978	51.356	40.985	31.656	33.541	30.089	608.316	540.099	496.112	335.55
ENSMUSG00000015647	Lama5	protein_coding	11388	0	1.069	0	1.223	0.577	1.759	5.989	0	2.622	2.5	3.866	5.805
ENSMUSG00000015656	Hspa8	protein_coding	4301	947.606	881.145	736.01	622.384	980.177	947.912	759.462	604.01	815.983	886.663	688.113	590.986
ENSMUSG00000015668	Pdzd11	protein_coding	2127	23.705	20.84	20.326	24.455	27.131	31.069	16.77	17.831	25.696	26.505	19.329	22.06
ENSMUSG00000015671	Psma2	protein_coding	3673	439.403	441.374	623.683	566.137	451.99	529.94	495.927	709.879	533.85	575.106	561.83	615.368
ENSMUSG00000015672	Mrpl32	protein_coding	4982	57.816	60.916	69.536	50.133	61.189	70.932	50.311	43.462	71.32	54.01	51.544	45.282
ENSMUSG00000015697	Setdb1	protein_coding	6853	31.221	28.855	32.093	26.901	31.172	20.518	45.52	31.203	28.843	30.506	48.967	31.349
ENSMUSG00000015702	Anxa9	protein_coding	2073	1.734	2.137	1.07	1.223	2.309	1.759	3.594	3.343	0.524	2.5	3.866	5.805
ENSMUSG00000015711	Prune1	protein_coding	3618	14.454	9.618	21.396	13.45	13.277	19.345	23.958	27.86	17.83	20.004	19.329	12.772
ENSMUSG00000015714	Cers2	protein_coding	3676	86.724	125.038	140.141	168.741	103.328	124.278	155.726	134.844	94.394	105.019	121.129	177.644
ENSMUSG00000015733	Capza2	protein_coding	5890	142.228	104.198	77.024	74.588	140.85	130.726	107.81	109.212	110.126	108.02	135.303	110.302
ENSMUSG00000015745	Plekho1	protein_coding	2172	8.672	9.084	20.326	15.896	12.7	7.621	17.968	10.03	21.501	20.004	27.061	34.832
ENSMUSG00000015747	Vps45	protein_coding	3991	10.407	20.305	20.326	14.673	15.586	11.724	5.989	14.487	15.732	17.003	10.309	12.772
ENSMUSG00000015748	Prpf3	protein_coding	5661	51.456	71.069	72.745	66.029	36.944	51.001	57.499	60.178	43.002	67.512	87.625	84.758
ENSMUSG00000015749	Anp32e	protein_coding	3566	299.488	267.71	288.841	361.937	256.878	296.625	297.077	334.323	398.028	398.573	336.325	447.013
ENSMUSG00000015750	Aph1a	protein_coding	3450	16.767	22.977	20.326	12.228	19.627	22.862	14.375	22.288	19.403	22.004	20.618	25.544
ENSMUSG00000015755	Tab2	protein_coding	6135	120.258	158.702	116.606	160.181	139.695	141.864	177.288	181.649	124.81	130.024	146.901	146.295
ENSMUSG00000015757	Ppil4	protein_coding	6450	111.585	99.389	36.373	79.479	113.142	107.864	124.581	66.865	140.542	115.021	104.377	83.597
ENSMUSG00000015759	Cnih1	protein_coding	1623	82.677	74.809	66.326	77.034	84.856	107.278	70.676	69.093	106.98	108.52	55.41	69.664
ENSMUSG00000015776	Med22	protein_coding	3614	9.251	15.496	31.024	19.564	21.936	21.69	20.364	34.547	24.647	25.005	34.792	29.027
ENSMUSG00000015790	Surf1	protein_coding	1753	32.377	24.046	24.605	19.564	32.326	26.38	29.947	15.602	35.66	20.504	15.463	17.416
ENSMUSG00000015804	Med28	protein_coding	5011	143.962	158.702	92.001	116.162	150.663	183.486	114.997	106.983	114.321	138.025	88.914	114.946
ENSMUSG00000015806	Qdpr	protein_coding	1788	100.6	98.855	97.35	79.479	101.597	97.312	79.061	88.038	110.126	147.527	77.316	80.114
ENSMUSG00000015812	Gnrh1	protein_coding	642	0.578	2.137	0	0	1.732	0.586	1.198	2.229	1.049	0	3.866	0
ENSMUSG00000015837	Sqstm1	protein_coding	3356	77.474	68.931	39.582	51.356	73.888	86.76	68.28	59.064	71.32	79.515	60.564	59.215
ENSMUSG00000015839	Nfe2l2	protein_coding	3796	42.206	47.557	31.024	41.574	80.238	69.174	47.916	73.551	49.819	43.008	54.121	44.121
ENSMUSG00000015846	Rxra	protein_coding	6303	20.814	23.511	13.907	17.119	17.318	12.897	19.166	8.915	58.734	66.512	56.698	60.376
ENSMUSG00000015850	Adamtsl4	protein_coding	4198	0.578	0	0	0	2.309	2.345	2.396	0	2.622	3.001	3.866	1.161
ENSMUSG00000015854	Cd5l	protein_coding	2036	1.734	1.603	1.07	1.223	0	0	0	0	1.049	0.5	0	0
ENSMUSG00000015869	Prpsap1	protein_coding	3407	93.084	77.481	64.187	63.583	70.425	78.553	69.478	71.322	49.819	77.514	51.544	58.054
ENSMUSG00000015880	Ncapg	protein_coding	7066	134.712	130.382	58.838	85.593	110.255	109.036	104.216	72.437	155.75	130.024	106.954	104.496
ENSMUSG00000015882	Lcorl	protein_coding	19019	19.657	8.55	6.419	15.896	16.163	17	15.573	20.059	18.879	14.503	24.483	8.128
ENSMUSG00000015889	Lta4h	protein_coding	6102	69.958	76.412	92.001	73.366	85.434	59.208	86.248	91.382	87.577	78.014	60.564	96.369
ENSMUSG00000015932	Dstn	protein_coding	1911	43.362	35.802	43.861	42.797	42.14	29.311	50.311	41.233	37.233	36.507	38.658	45.282
ENSMUSG00000015937	H2afy	protein_coding	6809	461.951	446.183	513.495	454.866	482.584	511.767	428.845	601.781	420.053	471.086	447.145	500.422
ENSMUSG00000015942	Gtf2ird2	protein_coding	6200	9.829	10.153	6.419	3.668	14.431	9.966	7.187	10.03	15.208	13.002	7.732	9.289
ENSMUSG00000015943	Bola1	protein_coding	1082	30.643	20.84	34.233	22.01	36.944	35.173	31.145	20.059	29.891	40.007	25.772	18.577
ENSMUSG00000015944	Castor2	protein_coding	7560	6.36	6.947	7.488	4.891	12.7	8.793	7.187	7.801	6.293	3.501	3.866	2.322
ENSMUSG00000015950	Ncf1	protein_coding	3663	97.709	98.855	115.536	110.048	145.468	126.037	113.8	132.615	56.112	56.51	57.987	88.241
ENSMUSG00000015961	Adss	protein_coding	4531	117.945	102.061	89.862	97.821	98.133	115.485	110.206	93.61	117.468	118.522	114.686	104.496
ENSMUSG00000015971	Actr8	protein_coding	9009	29.486	29.924	39.582	17.119	39.253	27.552	23.958	30.089	19.403	29.005	29.638	20.899
ENSMUSG00000015994	Fnta	protein_coding	3012	57.238	45.42	50.28	46.465	53.685	51.587	58.697	41.233	81.808	58.511	41.235	56.893
ENSMUSG00000016018	Mtrex	protein_coding	6404	242.828	190.763	141.211	176.077	210.12	214.555	183.277	181.649	232.314	216.54	186.847	200.865
ENSMUSG00000016028	Celsr1	protein_coding	11007	6.938	7.481	16.047	9.782	11.545	12.311	7.187	10.03	26.745	24.504	16.752	5.805
ENSMUSG00000016087	Fli1	protein_coding	3486	37.58	21.908	35.303	56.247	31.172	34.587	45.52	56.835	34.087	30.506	47.678	33.671
ENSMUSG00000016181	Utp25	protein_coding	6530	55.503	62.519	57.768	62.361	56.571	45.725	49.114	73.551	46.673	57.511	54.121	54.57
ENSMUSG00000016194	Hsd11b1	protein_coding	4251	1.734	1.069	1.07	1.223	0	1.172	2.396	1.114	0.524	0.5	0	1.161
ENSMUSG00000016206	H2-M3	protein_coding	1438	12.72	17.099	8.558	11.005	15.586	17	13.177	12.259	6.817	3.001	11.597	11.611
ENSMUSG00000016239	Lonrf3	protein_coding	3812	5.203	2.137	4.279	7.337	2.309	2.931	1.198	1.114	3.671	3.501	10.309	8.128
ENSMUSG00000016252	Atp5e	protein_coding	1756	344.006	349.466	362.656	260.448	309.985	337.074	262.338	284.174	361.319	346.564	286.07	264.724
ENSMUSG00000016253	Nelfcd	protein_coding	2883	40.471	42.748	18.186	29.346	43.294	40.449	33.541	14.487	48.77	54.51	25.772	19.738
ENSMUSG00000016256	Ctsz	protein_coding	1441	60.129	53.435	49.21	51.356	65.23	60.38	44.322	47.92	46.148	45.508	33.504	31.349
ENSMUSG00000016257	Prelid3b	protein_coding	1860	164.776	156.03	110.188	121.053	151.24	165.899	111.404	105.869	151.555	166.03	115.974	106.819
ENSMUSG00000016308	Ube2a	protein_coding	2272	72.27	55.573	69.536	47.688	87.743	72.691	71.873	60.178	90.723	76.514	43.812	61.537
ENSMUSG00000016319	Slc25a5	protein_coding	1646	335.334	254.885	335.912	276.343	355.588	340.005	388.116	266.344	449.42	375.069	297.667	329.744
ENSMUSG00000016344	Ppdpf	protein_coding	1336	5.203	4.809	10.698	3.668	8.659	10.552	3.594	2.229	10.488	7.001	7.732	5.805
ENSMUSG00000016409	Nkap	protein_coding	4326	63.02	49.16	46.001	52.579	60.034	51.587	53.905	59.064	74.466	66.512	50.255	35.993
ENSMUSG00000016427	Ndufa1	protein_coding	419	105.804	79.618	100.559	99.043	107.946	96.726	82.654	98.068	127.956	114.021	79.893	96.369
ENSMUSG00000016477	E2f3	protein_coding	5429	31.799	32.595	44.931	34.237	35.79	21.69	47.916	47.92	39.855	42.008	41.235	55.731
ENSMUSG00000016481	Cr1l	protein_coding	10349	56.66	56.107	42.791	56.247	42.717	55.691	51.509	52.377	47.197	47.509	51.544	33.671
ENSMUSG00000016487	Ppfibp1	protein_coding	11135	26.017	28.855	17.117	31.792	24.822	12.311	22.76	28.975	22.025	17.503	20.618	17.416
ENSMUSG00000016493	Cd46	protein_coding	7603	2.313	0.534	1.07	4.891	0	1.172	0	2.229	0	0	2.577	1.161
ENSMUSG00000016495	Plgrkt	protein_coding	3799	42.784	51.832	68.466	67.252	35.79	45.139	49.114	63.521	56.636	56.01	82.471	78.953
ENSMUSG00000016496	Cd274	protein_coding	3622	45.675	57.176	54.559	72.143	49.067	59.794	53.905	54.606	64.502	54.51	78.605	83.597
ENSMUSG00000016498	Pdcd1lg2	protein_coding	1961	39.893	40.076	59.908	64.806	36.944	39.276	38.332	39.004	55.588	63.512	73.45	77.792
ENSMUSG00000016503	Gtf3a	protein_coding	2548	76.895	80.153	120.885	100.266	92.361	68.587	95.831	76.894	63.454	74.014	72.162	87.08
ENSMUSG00000016510	Mtif3	protein_coding	5127	13.298	16.031	18.186	26.901	13.277	12.311	13.177	27.86	14.159	11.502	19.329	11.611
ENSMUSG00000016520	Lnx2	protein_coding	4557	27.752	28.855	26.745	30.569	28.285	19.931	29.947	31.203	17.306	25.505	27.061	32.51
ENSMUSG00000016526	Dyrk3	protein_coding	3178	8.094	5.344	11.768	4.891	3.464	5.862	4.792	6.686	3.671	3.001	5.154	3.483
ENSMUSG00000016528	Mapkapk2	protein_coding	3041	150.322	149.618	154.049	158.959	166.826	204.003	154.528	159.361	300.487	378.569	280.915	305.362
ENSMUSG00000016529	Il10	protein_coding	1310	0	0	0	0	1.732	1.759	0	2.229	1.573	3.001	2.577	3.483
ENSMUSG00000016534	Lamp2	protein_coding	9552	38.737	50.763	28.884	41.574	38.099	43.966	37.135	52.377	35.66	41.008	50.255	37.154
ENSMUSG00000016541	Atxn10	protein_coding	1937	105.804	111.145	112.327	111.271	122.378	113.14	68.28	113.67	91.247	89.516	81.182	95.208
ENSMUSG00000016552	Foxred2	protein_coding	5939	15.032	10.687	17.117	8.559	11.545	7.621	11.979	11.144	10.488	9.002	11.597	15.094
ENSMUSG00000016554	Eif3d	protein_coding	4968	323.77	327.023	328.423	305.69	342.311	348.212	253.953	277.488	319.89	320.059	307.976	308.845
ENSMUSG00000016559	H3f3b	protein_coding	2976	370.601	374.58	420.424	360.714	384.451	361.109	365.357	358.84	422.675	465.585	394.312	458.623
ENSMUSG00000016619	Nup50	protein_coding	4894	126.039	114.351	146.56	118.608	129.882	143.623	141.351	103.64	135.298	157.029	140.458	138.168
ENSMUSG00000016637	Ift27	protein_coding	2864	19.657	17.099	18.186	14.673	15.586	12.311	11.979	15.602	20.452	22.504	19.329	17.416
ENSMUSG00000016664	Pacsin2	protein_coding	4908	12.72	7.481	9.628	7.337	10.391	5.862	11.979	14.487	15.732	19.003	18.04	6.966
ENSMUSG00000016756	Cmah	protein_coding	10660	16.767	29.389	19.256	26.901	15.009	18.759	16.77	11.144	13.635	10.502	7.732	5.805
ENSMUSG00000016757	Ttll12	protein_coding	4039	24.861	45.42	62.047	46.465	39.83	40.449	38.332	60.178	33.562	44.508	37.369	62.698
ENSMUSG00000016758	Bik	protein_coding	1591	4.625	2.672	1.07	3.668	1.732	2.345	0	4.458	1.049	3.501	2.577	2.322
ENSMUSG00000016831	Tox4	protein_coding	6950	50.3	64.656	64.187	69.697	59.457	75.036	73.071	66.865	62.929	79.014	59.276	62.698
ENSMUSG00000016833	Mrps18c	protein_coding	1076	57.816	61.985	46.001	37.906	48.489	67.415	51.509	49.034	57.685	55.51	47.678	42.96
ENSMUSG00000016921	Srsf6	protein_coding	4810	123.148	127.71	147.63	144.285	136.809	136.588	123.383	141.53	147.359	158.029	180.404	189.255
ENSMUSG00000016933	Plcg1	protein_coding	7857	58.972	53.435	92.001	67.252	62.343	45.725	59.895	90.267	56.636	48.009	61.853	83.597
ENSMUSG00000016940	Kctd2	protein_coding	3009	12.141	12.29	10.698	14.673	14.431	18.173	13.177	16.716	9.439	11.002	14.175	10.45
ENSMUSG00000016946	Kctd5	protein_coding	3730	14.454	20.84	20.326	18.341	16.74	26.38	33.541	24.517	20.452	18.503	16.752	30.188
ENSMUSG00000016984	Etaa1	protein_coding	4185	52.035	37.939	14.977	39.128	34.635	49.242	29.947	45.691	44.575	41.008	28.349	45.282
ENSMUSG00000017009	Sdc4	protein_coding	2547	11.563	16.565	10.698	3.668	14.431	14.655	9.583	6.686	6.293	10.002	3.866	8.128
ENSMUSG00000017119	Nbr1	protein_coding	6871	16.189	19.237	24.605	20.787	24.822	26.38	13.177	15.602	20.452	18.003	23.195	9.289
ENSMUSG00000017132	Cyth1	protein_coding	3905	24.861	24.58	38.512	28.123	23.667	18.173	32.343	36.776	35.136	31.506	27.061	35.993
ENSMUSG00000017144	Rnd3	protein_coding	4432	0	0.534	2.14	0	0.577	0	0	1.114	12.586	14.503	14.175	19.738
ENSMUSG00000017146	Brca1	protein_coding	8533	23.126	20.84	22.465	31.792	17.895	34.001	28.749	21.174	25.172	21.004	48.967	16.255
ENSMUSG00000017176	Nt5c3b	protein_coding	3420	13.298	9.618	16.047	7.337	17.318	12.897	19.166	8.915	14.159	12.502	12.886	12.772
ENSMUSG00000017188	Coa3	protein_coding	886	41.628	46.489	34.233	28.123	49.067	36.345	37.135	36.776	47.197	39.007	42.524	32.51
ENSMUSG00000017210	Med24	protein_coding	6528	16.767	15.496	17.117	26.901	18.472	20.518	13.177	13.373	22.55	17.003	18.04	19.738
ENSMUSG00000017221	Psmd3	protein_coding	4967	357.304	470.229	335.912	281.234	426.013	387.489	315.045	307.577	412.711	477.088	387.869	366.899
ENSMUSG00000017264	Exosc10	protein_coding	3594	90.771	75.343	68.466	79.479	66.961	82.656	64.686	70.208	90.199	81.515	77.316	63.859
ENSMUSG00000017286	Glod4	protein_coding	6005	64.754	51.832	55.629	51.356	63.498	56.277	43.124	51.263	67.125	67.512	54.121	52.248
ENSMUSG00000017288	Vps53	protein_coding	5203	34.69	43.817	42.791	41.574	44.449	34.587	40.728	40.119	46.673	47.509	52.833	39.476
ENSMUSG00000017291	Taok1	protein_coding	12421	117.945	98.321	64.187	124.721	85.434	113.726	149.736	141.53	113.797	105.019	152.055	102.174
ENSMUSG00000017299	Dnttip1	protein_coding	2122	43.362	28.855	28.884	11.005	33.481	35.759	34.739	23.403	30.416	36.007	29.638	22.06
ENSMUSG00000017307	Acot8	protein_coding	1997	13.876	13.893	22.465	18.341	13.277	25.207	11.979	20.059	14.159	20.004	15.463	15.094
ENSMUSG00000017314	Mpp2	protein_coding	4807	4.047	9.618	4.279	1.223	5.773	4.104	0	3.343	7.866	7.001	6.443	2.322
ENSMUSG00000017376	Nlk	protein_coding	5447	52.613	55.573	50.28	59.915	60.612	69.174	67.082	59.064	57.685	52.01	83.759	63.859
ENSMUSG00000017386	Traf4	protein_coding	3292	46.831	65.725	50.28	68.474	79.661	68.587	76.665	65.75	41.428	44.008	45.101	63.859
ENSMUSG00000017390	Aldoc	protein_coding	3263	21.392	20.84	16.047	15.896	17.895	12.311	3.594	6.686	39.331	38.007	12.886	11.611
ENSMUSG00000017404	Rpl19	protein_coding	1022	230.108	167.786	282.422	200.532	237.251	218.072	228.797	210.623	235.985	187.534	199.733	224.087
ENSMUSG00000017405	Nek8	protein_coding	5222	6.36	10.153	21.396	12.228	9.813	14.069	15.573	21.174	9.439	8.502	16.752	5.805
ENSMUSG00000017418	Arl5b	protein_coding	10428	34.112	37.405	32.093	46.465	46.758	66.829	68.28	60.178	27.269	26.005	47.678	34.832
ENSMUSG00000017421	Zfp207	protein_coding	6658	157.26	134.656	138.002	173.632	151.818	156.52	152.132	141.53	163.616	160.029	159.787	159.067
ENSMUSG00000017428	Psmd11	protein_coding	6383	186.746	183.282	171.165	171.186	206.657	215.141	189.267	213.967	221.826	200.537	162.364	177.644
ENSMUSG00000017466	Timp2	protein_coding	3896	20.236	13.893	21.396	14.673	7.504	5.276	5.989	12.259	21.501	33.006	25.772	26.705
ENSMUSG00000017478	Zc3h18	protein_coding	9190	127.774	150.687	148.7	140.617	137.386	137.175	143.747	160.475	158.372	175.032	176.538	146.295
ENSMUSG00000017485	Top2b	protein_coding	14613	327.817	365.496	105.908	336.259	328.457	354.661	273.119	333.209	349.782	335.061	328.593	282.141
ENSMUSG00000017493	Igfbp4	protein_coding	4416	26.017	19.237	38.512	31.792	59.457	53.346	37.135	56.835	37.233	46.008	39.947	48.765
ENSMUSG00000017499	Cdc6	protein_coding	5229	57.816	54.504	80.234	63.583	55.994	59.208	55.103	76.894	62.405	77.514	83.759	68.503
ENSMUSG00000017548	Suz12	protein_coding	4945	334.755	336.107	181.863	327.699	320.376	329.454	362.961	341.009	394.881	379.07	374.983	314.651
ENSMUSG00000017550	Atad5	protein_coding	7532	50.878	53.969	42.791	74.588	64.652	67.415	87.446	69.093	69.747	61.511	64.43	55.731
ENSMUSG00000017561	Crlf3	protein_coding	4261	84.99	102.061	95.211	62.361	123.532	139.519	101.821	95.839	81.808	100.018	78.605	82.436
ENSMUSG00000017615	Tnfaip1	protein_coding	3781	44.518	37.939	46.001	45.242	40.408	49.242	34.739	50.148	36.709	31.006	43.812	37.154
ENSMUSG00000017631	Abr	protein_coding	10974	9.251	4.809	9.628	6.114	5.773	3.517	7.187	6.686	5.769	12.502	6.443	10.45
ENSMUSG00000017639	Rab11fip4	protein_coding	7451	14.454	7.481	20.326	18.341	21.358	7.621	16.77	13.373	14.683	24.504	14.175	15.094
ENSMUSG00000017652	Cd40	protein_coding	3406	1.156	0	0	1.223	5.773	2.931	3.594	1.114	2.622	0	0	0
ENSMUSG00000017664	Slc35c2	protein_coding	3914	16.767	16.565	11.768	28.123	14.431	24.621	16.77	27.86	21.501	24.004	25.772	29.027
ENSMUSG00000017670	Elmo2	protein_coding	6652	16.189	27.252	24.605	8.559	14.431	20.518	23.958	22.288	41.428	45.008	34.792	56.893
ENSMUSG00000017677	Wsb1	protein_coding	3987	40.471	41.679	29.954	31.792	47.912	35.759	61.092	46.805	57.161	38.007	52.833	45.282
ENSMUSG00000017679	Ttpal	protein_coding	5951	12.72	6.412	12.837	14.673	9.813	8.207	11.979	15.602	8.915	12.502	10.309	19.738
ENSMUSG00000017686	Rhot1	protein_coding	7414	26.595	41.679	28.884	29.346	41.562	46.897	28.749	32.318	43.526	39.007	41.235	53.409
ENSMUSG00000017692	Rhbdl3	protein_coding	4734	1.156	3.74	2.14	8.559	3.464	1.172	4.792	2.229	3.146	3.501	3.866	2.322
ENSMUSG00000017697	Ada	protein_coding	2002	8.672	6.412	5.349	2.446	7.504	9.379	3.594	3.343	9.964	8.502	3.866	5.805
ENSMUSG00000017707	Serinc3	protein_coding	3840	262.485	299.771	188.282	204.201	253.414	259.108	231.193	182.763	265.876	295.554	266.741	214.798
ENSMUSG00000017715	Pgs1	protein_coding	5333	27.174	26.718	29.954	34.237	57.725	69.174	34.739	33.432	39.331	51.009	33.504	44.121
ENSMUSG00000017716	Birc5	protein_coding	3402	205.825	258.092	246.05	245.774	229.17	252.073	238.38	247.399	257.486	305.056	226.794	258.919
ENSMUSG00000017721	Pigt	protein_coding	3856	19.079	28.321	14.977	11.005	12.7	23.449	10.781	6.686	22.55	21.504	11.597	8.128
ENSMUSG00000017724	Etv4	protein_coding	3104	8.094	10.153	5.349	11.005	7.504	8.207	8.385	2.229	4.195	6.501	5.154	6.966
ENSMUSG00000017747	Ghdc	protein_coding	2692	9.829	9.618	7.488	12.228	8.659	11.138	14.375	4.458	12.586	10.502	9.02	5.805
ENSMUSG00000017756	Slc12a7	protein_coding	12669	8.672	13.893	19.256	19.564	4.618	15.242	14.375	22.288	11.013	6.501	24.483	12.772
ENSMUSG00000017760	Ctsa	protein_coding	4715	19.657	24.046	12.837	19.564	17.895	17	19.166	13.373	22.55	24.504	23.195	16.255
ENSMUSG00000017764	Zswim1	protein_coding	2781	5.782	5.344	6.419	9.782	6.927	7.621	4.792	4.458	5.244	12.002	10.309	4.644
ENSMUSG00000017765	Slc12a4	protein_coding	4279	15.032	26.718	24.605	25.678	22.513	25.794	32.343	22.288	20.452	20.504	16.752	15.094
ENSMUSG00000017774	Myo1c	protein_coding	6585	15.032	21.374	36.373	24.455	26.554	24.035	29.947	20.059	22.55	16.503	19.329	13.933
ENSMUSG00000017776	Crk	protein_coding	4730	12.141	12.29	16.047	7.337	15.009	14.655	10.781	21.174	22.025	13.002	18.04	16.255
ENSMUSG00000017778	Cox7c	protein_coding	1131	438.246	352.672	616.194	459.757	436.981	479.525	432.438	455.794	468.823	397.573	369.829	456.301
ENSMUSG00000017781	Pitpna	protein_coding	4129	88.459	86.031	99.49	96.598	99.288	107.864	119.789	76.894	123.236	114.521	85.048	104.496
ENSMUSG00000017801	Mlx	protein_coding	1999	53.769	58.779	70.606	62.361	55.416	55.691	52.707	65.75	54.014	72.013	56.698	67.342
ENSMUSG00000017802	Retreg3	protein_coding	3589	4.625	4.275	8.558	6.114	8.659	6.448	3.594	4.458	5.244	6.501	5.154	2.322
ENSMUSG00000017830	Dhx58	protein_coding	3272	16.767	14.427	3.209	7.337	17.895	16.414	2.396	5.572	0.524	2.5	5.154	0
ENSMUSG00000017831	Rab5a	protein_coding	5270	16.767	14.962	13.907	14.673	17.318	7.035	16.77	12.259	11.537	12.502	20.618	8.128
ENSMUSG00000017837	Nkiras2	protein_coding	3578	34.112	14.962	23.535	29.346	28.285	19.345	32.343	20.059	17.306	21.004	9.02	13.933
ENSMUSG00000017843	Ppp2r5c	protein_coding	8286	259.594	242.595	216.096	202.978	250.528	236.831	189.267	174.962	229.692	224.541	195.867	184.61
ENSMUSG00000017858	Ift52	protein_coding	2802	21.97	29.389	31.024	29.346	25.399	37.518	27.551	25.631	33.562	29.505	21.906	26.705
ENSMUSG00000017861	Mybl2	protein_coding	4632	5.203	7.481	4.279	8.559	4.618	3.517	10.781	3.343	8.391	6.001	12.886	5.805
ENSMUSG00000017897	Eya2	protein_coding	2963	0	2.137	0	1.223	0.577	0.586	3.594	3.343	3.671	1.5	1.289	6.966
ENSMUSG00000017929	B4galt5	protein_coding	4308	27.174	27.252	25.675	19.564	30.017	28.725	27.551	35.661	57.161	52.51	56.698	56.893
ENSMUSG00000017999	Ddx27	protein_coding	4817	252.657	218.015	287.771	229.879	243.601	248.556	265.932	255.2	295.243	268.049	230.66	269.369
ENSMUSG00000018001	Cyth3	protein_coding	9437	24.283	28.321	37.442	26.901	15.586	12.897	23.958	17.831	5.244	11.002	11.597	5.805
ENSMUSG00000018008	Cyth4	protein_coding	7552	16.767	10.153	19.256	15.896	13.854	12.311	26.354	10.03	20.976	19.504	32.215	30.188
ENSMUSG00000018040	Rrp7a	protein_coding	5411	5.203	9.618	5.349	8.559	6.35	3.517	2.396	12.259	5.244	7.001	7.732	5.805
ENSMUSG00000018042	Cyb5r3	protein_coding	4298	30.643	40.611	36.373	34.237	42.717	34.587	26.354	34.547	48.77	48.009	54.121	52.248
ENSMUSG00000018068	Ints2	protein_coding	10609	24.283	33.13	21.396	22.01	30.594	35.173	17.968	34.547	41.953	32.506	33.504	26.705
ENSMUSG00000018076	Med13l	protein_coding	15427	68.801	61.985	70.606	83.148	75.043	92.036	80.259	100.297	87.052	94.017	92.779	89.403
ENSMUSG00000018102	Hist1h2bc	protein_coding	1156	20.814	12.29	26.745	15.896	12.7	15.242	17.968	12.259	10.488	15.503	20.618	15.094
ENSMUSG00000018143	Mafk	protein_coding	3901	20.236	21.908	18.186	18.341	19.049	22.276	25.156	25.631	18.879	19.504	33.504	17.416
ENSMUSG00000018160	Med1	protein_coding	8753	130.086	131.45	110.188	145.508	145.468	169.417	150.934	183.878	125.334	135.525	212.619	153.262
ENSMUSG00000018166	Erbb3	protein_coding	6016	2.313	3.74	7.488	3.668	1.155	2.345	4.792	0	2.098	2.5	1.289	1.161
ENSMUSG00000018167	Stard3	protein_coding	3557	24.283	27.252	21.396	14.673	16.74	24.621	22.76	21.174	23.598	28.005	18.04	30.188
ENSMUSG00000018168	Ikzf3	protein_coding	8754	7.516	12.29	11.768	4.891	12.122	8.793	22.76	10.03	19.403	32.506	32.215	48.765
ENSMUSG00000018169	Mfng	protein_coding	2839	25.439	24.046	21.396	15.896	21.358	24.035	29.947	26.746	28.843	30.506	25.772	18.577
ENSMUSG00000018171	Vmp1	protein_coding	3862	64.754	61.985	77.024	64.806	86.011	76.208	87.446	74.665	77.088	85.516	87.625	82.436
ENSMUSG00000018189	Uchl5	protein_coding	2921	168.823	150.153	104.839	125.944	195.112	174.692	153.33	131.5	202.947	183.034	135.303	167.194
ENSMUSG00000018196	Glrx2	protein_coding	8772	76.317	78.015	70.606	56.247	78.506	78.553	55.103	59.064	64.502	78.014	56.698	69.664
ENSMUSG00000018199	Ro60	protein_coding	9541	6.36	9.084	6.419	1.223	8.659	7.621	4.792	4.458	9.439	7.501	11.597	16.255
ENSMUSG00000018209	Stk4	protein_coding	5860	290.237	312.061	294.19	355.823	263.805	247.969	229.995	226.225	150.506	197.536	168.807	206.671
ENSMUSG00000018239	Zcchc10	protein_coding	1391	125.461	108.473	83.443	101.489	114.873	108.45	94.633	132.615	130.578	137.025	126.283	113.785
ENSMUSG00000018286	Psmb6	protein_coding	1872	260.751	235.649	288.841	199.31	273.041	289.591	229.995	239.598	226.545	278.551	210.042	240.342
ENSMUSG00000018287	Spag7	protein_coding	1480	38.159	49.16	32.093	42.797	61.189	45.725	45.52	28.975	55.588	54.01	45.101	26.705
ENSMUSG00000018293	Pfn1	protein_coding	2405	119.101	213.74	359.447	300.799	192.803	155.347	226.401	305.348	171.482	169.031	271.895	352.966
ENSMUSG00000018322	Tomm34	protein_coding	3040	46.831	55.573	70.606	56.247	42.14	45.139	56.301	51.263	38.806	62.511	60.564	47.604
ENSMUSG00000018326	Ywhab	protein_coding	3382	291.971	304.58	270.655	253.111	284.009	297.212	315.045	236.255	325.659	357.566	304.11	304.201
ENSMUSG00000018334	Ksr1	protein_coding	7103	42.784	40.611	43.861	46.465	46.18	52.173	55.103	60.178	43.526	61.511	69.584	42.96
ENSMUSG00000018340	Anxa6	protein_coding	2930	238.781	319.542	246.05	190.75	408.696	398.627	291.087	327.636	144.737	196.036	137.88	156.745
ENSMUSG00000018341	Il12rb2	protein_coding	3794	21.392	24.58	6.419	12.228	77.929	80.898	39.53	34.547	10.488	5.501	5.154	9.289
ENSMUSG00000018347	Zkscan6	protein_coding	2371	15.032	16.031	19.256	13.45	10.968	15.828	19.166	13.373	14.683	14.003	14.175	13.933
ENSMUSG00000018362	Kpna2	protein_coding	2873	8.094	9.084	11.768	8.559	10.391	9.379	11.979	7.801	14.159	8.001	12.886	17.416
ENSMUSG00000018363	Smurf2	protein_coding	6162	19.657	12.29	12.837	29.346	23.667	18.173	15.573	16.716	17.83	23.504	34.792	30.188
ENSMUSG00000018372	Cep95	protein_coding	4199	26.017	17.634	20.326	22.01	17.895	17.586	27.551	28.975	19.928	20.004	15.463	23.221
ENSMUSG00000018377	Vezf1	protein_coding	4601	68.223	59.313	40.652	59.915	72.157	69.174	55.103	69.093	70.795	77.014	67.007	54.57
ENSMUSG00000018378	Cuedc1	protein_coding	5779	7.516	13.359	10.698	11.005	12.7	8.793	11.979	5.572	4.72	13.502	12.886	11.611
ENSMUSG00000018379	Srsf1	protein_coding	5710	271.736	258.092	294.19	350.932	269	263.211	347.388	351.039	391.735	362.567	372.406	392.442
ENSMUSG00000018381	Abi3	protein_coding	4153	6.36	9.084	6.419	8.559	27.131	31.656	22.76	13.373	11.537	15.503	9.02	10.45
ENSMUSG00000018395	Kif3a	protein_coding	3586	16.767	17.634	6.419	9.782	15.586	12.897	14.375	6.686	44.575	32.006	21.906	16.255
ENSMUSG00000018398	2023-09-08	protein_coding	6087	5.782	9.618	12.837	12.228	9.236	4.69	7.187	7.801	24.123	22.504	21.906	31.349
ENSMUSG00000018401	Mtmr4	protein_coding	6240	26.595	17.634	20.326	8.559	18.472	20.518	28.749	15.602	23.074	24.504	12.886	23.221
ENSMUSG00000018405	Mrm1	protein_coding	2868	10.985	14.427	8.558	11.005	19.049	12.311	8.385	13.373	12.061	13.502	10.309	9.289
ENSMUSG00000018412	Kansl1	protein_coding	6874	64.754	35.802	40.652	72.143	40.985	38.69	67.082	55.72	52.441	36.507	76.027	30.188
ENSMUSG00000018415	Gid4	protein_coding	4864	42.206	55.573	38.512	44.019	39.253	43.966	45.52	47.92	37.233	40.507	50.255	47.604
ENSMUSG00000018425	Dhx40	protein_coding	4233	39.315	24.58	10.698	26.901	21.936	26.966	32.343	25.631	25.172	23.004	21.906	22.06
ENSMUSG00000018427	Ypel2	protein_coding	4847	6.36	6.947	3.209	2.446	2.309	1.759	1.198	5.572	3.146	1	1.289	1.161
ENSMUSG00000018428	Akap1	protein_coding	4390	13.298	13.893	25.675	15.896	22.513	19.931	19.166	26.746	13.11	21.004	24.483	27.866
ENSMUSG00000018433	Nol11	protein_coding	5357	190.793	201.45	226.794	235.992	204.348	206.934	201.246	239.598	190.885	189.035	233.237	207.832
ENSMUSG00000018442	Derl2	protein_coding	8049	33.533	40.611	41.721	36.683	38.099	34.587	27.551	44.576	41.428	39.507	45.101	44.121
ENSMUSG00000018446	C1qbp	protein_coding	2826	438.824	499.618	803.406	591.815	562.822	498.87	523.478	687.591	497.666	525.096	554.099	741.925
ENSMUSG00000018449	Rpain	protein_coding	2842	19.657	13.359	23.535	18.341	18.472	21.69	20.364	32.318	16.257	24.004	18.04	22.06
ENSMUSG00000018459	Slc13a3	protein_coding	5215	0	0.534	0	0	1.155	1.172	0	1.114	6.817	9.002	1.289	6.966
ENSMUSG00000018470	Kcnab3	protein_coding	2865	0.578	0	1.07	0	0	0	0	0	2.622	1	3.866	1.161
ENSMUSG00000018474	Chd3	protein_coding	8443	135.29	130.382	138.002	138.172	129.305	130.726	137.757	137.072	88.101	98.518	100.511	112.624
ENSMUSG00000018476	Kdm6b	protein_coding	6954	42.206	70.534	54.559	50.133	64.075	58.622	70.676	66.865	63.454	70.513	59.276	99.852
ENSMUSG00000018481	Appbp2	protein_coding	6463	76.895	99.389	55.629	63.583	90.052	69.76	51.509	66.865	78.662	89.516	88.914	60.376
ENSMUSG00000018500	Adora2b	protein_coding	1845	4.625	4.809	6.419	3.668	12.7	14.655	9.583	8.915	6.817	9.002	10.309	8.128
ENSMUSG00000018501	Ncor1	protein_coding	12811	465.42	442.443	305.958	416.961	442.753	468.387	449.209	411.217	428.968	431.579	463.897	394.764
ENSMUSG00000018507	Trpv2	protein_coding	4485	41.049	35.802	41.721	46.465	31.749	29.897	39.53	25.631	24.123	29.005	12.886	27.866
ENSMUSG00000018509	Cenpv	protein_coding	1811	24.283	22.443	21.396	22.01	28.863	19.931	11.979	31.203	21.501	27.505	27.061	32.51
ENSMUSG00000018537	Pcgf2	protein_coding	3526	12.72	9.618	8.558	17.119	13.277	11.724	16.77	22.288	12.586	13.002	21.906	18.577
ENSMUSG00000018541	Cwc25	protein_coding	5053	45.675	42.214	48.14	37.906	45.603	51.001	33.541	45.691	47.197	48.009	47.678	51.087
ENSMUSG00000018547	Pip4k2b	protein_coding	5204	45.675	48.626	66.326	45.242	35.79	53.932	47.916	53.492	57.161	48.509	52.833	45.282
ENSMUSG00000018548	Trim37	protein_coding	7214	67.645	70.534	57.768	61.138	61.766	69.76	83.852	63.521	69.222	67.512	67.007	68.503
ENSMUSG00000018559	Ctdnep1	protein_coding	2182	39.893	45.954	58.838	48.91	36.367	46.897	46.718	45.691	56.112	57.01	43.812	58.054
ENSMUSG00000018565	Elp5	protein_coding	2294	85.568	71.603	43.861	47.688	80.238	65.07	56.301	46.805	69.222	74.014	55.41	40.638
ENSMUSG00000018567	Gabarap	protein_coding	1844	49.722	48.092	57.768	59.915	57.148	53.932	43.124	41.233	56.112	47.509	37.369	30.188
ENSMUSG00000018572	Phf23	protein_coding	3273	84.412	84.962	99.49	88.039	86.011	94.381	58.697	89.153	87.052	108.52	90.202	111.463
ENSMUSG00000018574	Acadvl	protein_coding	2686	60.129	55.038	64.187	69.697	64.075	44.552	62.29	57.949	59.258	63.012	59.276	68.503
ENSMUSG00000018583	G3bp1	protein_coding	7064	470.623	504.427	484.611	479.321	480.852	512.353	420.459	499.256	544.338	556.602	438.125	531.771
ENSMUSG00000018585	Atox1	protein_coding	541	47.987	66.794	64.187	57.47	47.335	47.484	22.76	33.432	70.271	73.513	47.678	59.215
ENSMUSG00000018599	Mief2	protein_coding	2716	7.516	2.672	5.349	7.337	2.886	4.104	5.989	4.458	4.72	2.5	0	4.644
ENSMUSG00000018648	Dusp14	protein_coding	1945	48.566	57.176	54.559	42.797	39.83	41.035	37.135	35.661	9.439	10.502	5.154	3.483
ENSMUSG00000018651	Tada2a	protein_coding	2974	54.925	53.435	39.582	59.915	60.612	63.898	67.082	69.093	56.636	71.013	76.027	73.148
ENSMUSG00000018654	Ikzf1	protein_coding	5777	210.451	260.763	250.329	243.329	228.592	216.314	294.681	242.941	186.69	189.035	268.029	225.248
ENSMUSG00000018659	Pnpo	protein_coding	2925	20.236	17.634	17.117	24.455	18.472	13.483	7.187	25.631	15.732	20.004	12.886	22.06
ENSMUSG00000018661	Cog1	protein_coding	4987	18.501	13.359	27.814	18.341	17.318	15.828	20.364	16.716	18.354	14.003	11.597	15.094
ENSMUSG00000018666	Cbx1	protein_coding	4273	352.1	312.595	303.818	324.031	350.393	385.144	366.554	327.636	400.125	401.574	380.137	308.845
ENSMUSG00000018669	Cdk5rap3	protein_coding	3812	19.079	29.389	26.745	17.119	20.781	28.138	21.562	24.517	34.611	30.506	36.081	27.866
ENSMUSG00000018677	Slc25a39	protein_coding	2756	113.32	121.832	142.281	134.503	113.142	119.002	114.997	142.644	93.869	125.023	139.169	154.423
ENSMUSG00000018678	Sp2	protein_coding	3414	20.814	23.511	10.698	24.455	24.245	21.69	33.541	26.746	28.843	31.006	27.061	26.705
ENSMUSG00000018697	Aatf	protein_coding	2869	35.268	19.771	38.512	37.906	19.627	25.207	37.135	35.661	28.843	25.505	30.926	18.577
ENSMUSG00000018707	Dync1h1	protein_coding	15658	164.776	119.16	114.467	133.281	136.809	133.071	142.549	114.784	110.126	129.024	141.746	104.496
ENSMUSG00000018733	Pex12	protein_coding	3536	2.891	11.756	3.209	11.005	9.813	11.724	5.989	3.343	6.293	7.001	7.732	1.161
ENSMUSG00000018736	Ndel1	protein_coding	3253	34.69	37.405	35.303	31.792	57.725	48.656	44.322	32.318	28.318	44.508	42.524	34.832
ENSMUSG00000018750	Zbtb4	protein_coding	8117	4.625	5.344	3.209	9.782	7.504	4.69	5.989	6.686	3.146	7.001	10.309	2.322
ENSMUSG00000018761	Mpdu1	protein_coding	2420	116.789	140.534	81.303	91.707	98.133	123.692	94.633	79.123	109.077	137.025	86.336	91.725
ENSMUSG00000018765	Fxr2	protein_coding	3766	100.6	135.191	95.211	94.152	135.655	155.934	132.966	135.958	120.09	129.024	113.397	121.913
ENSMUSG00000018770	Atp5g3	protein_coding	2181	881.118	782.824	979.92	858.376	767.747	846.496	723.526	887.07	1054.59	1205.22	953.565	1070.51
ENSMUSG00000018774	Cd68	protein_coding	1257	2.891	0	2.14	3.668	2.886	2.931	4.792	3.343	0.524	3.001	1.289	0
ENSMUSG00000018796	Acsl1	protein_coding	10483	8.672	9.618	10.698	17.119	9.236	8.207	19.166	24.517	11.013	17.503	20.618	13.933
ENSMUSG00000018800	Abca5	protein_coding	11437	1.156	1.603	1.07	0	1.732	2.931	2.396	2.229	1.573	0	0	0
ENSMUSG00000018809	Smyd4	protein_coding	4329	11.563	6.947	8.558	7.337	5.195	13.483	10.781	5.572	9.964	9.002	9.02	5.805
ENSMUSG00000018819	Lsp1	protein_coding	5174	257.282	276.794	390.47	304.467	173.753	150.658	202.443	197.251	135.298	104.519	146.901	153.262
ENSMUSG00000018820	Zfyve27	protein_coding	8623	8.094	3.74	8.558	6.114	1.155	8.207	7.187	3.343	9.439	8.502	7.732	9.289
ENSMUSG00000018821	Avpi1	protein_coding	1236	29.486	21.374	22.465	30.569	28.285	24.621	25.156	26.746	31.465	26.505	19.329	19.738
ENSMUSG00000018830	Myh11	protein_coding	7599	0	0	0	0	2.309	5.862	2.396	1.114	0.524	0	0	0
ENSMUSG00000018841	Rad51d	protein_coding	3714	28.33	16.031	29.954	14.673	23.667	14.655	7.187	25.631	18.879	18.003	10.309	18.577
ENSMUSG00000018846	Pank3	protein_coding	7376	58.394	68.397	43.861	66.029	69.848	70.932	63.488	79.123	83.906	70.013	78.605	76.631
ENSMUSG00000018848	Rars	protein_coding	3228	172.87	168.855	195.77	173.632	180.68	185.244	215.62	201.708	183.544	193.536	204.888	188.094
ENSMUSG00000018858	Mrpl58	protein_coding	3332	61.285	53.435	87.722	74.588	63.498	68.587	47.916	61.293	65.027	68.012	61.853	55.731
ENSMUSG00000018861	Fdxr	protein_coding	2806	31.799	26.718	27.814	37.906	31.172	27.552	28.749	28.975	27.269	23.504	42.524	22.06
ENSMUSG00000018882	Mrpl45	protein_coding	2596	140.493	145.878	190.421	156.513	145.468	152.416	119.789	170.505	151.555	157.529	131.437	169.517
ENSMUSG00000018899	Irf1	protein_coding	3976	175.761	219.618	186.142	190.75	158.745	208.693	190.465	198.365	72.893	92.517	140.458	163.711
ENSMUSG00000018900	Slc22a5	protein_coding	3071	1.156	3.206	4.279	4.891	2.886	5.862	7.187	2.229	3.146	2	2.577	3.483
ENSMUSG00000018906	P4ha2	protein_coding	6239	5.782	3.206	4.279	3.668	9.236	2.931	3.594	2.229	11.013	10.002	9.02	4.644
ENSMUSG00000018909	Arrb1	protein_coding	11175	14.454	12.29	9.628	4.891	10.968	5.862	5.989	3.343	27.269	21.504	15.463	13.933
ENSMUSG00000018914	Il3	protein_coding	629	5.782	1.069	5.349	4.891	3.464	5.276	1.198	1.114	4.195	3.501	3.866	6.966
ENSMUSG00000018919	Tm4sf5	protein_coding	1125	14.454	17.634	17.117	9.782	10.391	8.207	15.573	17.831	8.391	7.001	2.577	13.933
ENSMUSG00000018921	Pelp1	protein_coding	3561	73.426	81.221	71.675	72.143	64.652	62.139	71.873	75.78	80.759	72.013	48.967	76.631
ENSMUSG00000018923	Med11	protein_coding	1046	39.893	41.145	49.21	26.901	47.335	47.484	40.728	39.004	33.562	38.507	34.792	27.866
ENSMUSG00000018930	Ccl4	protein_coding	660	242.25	277.328	331.632	311.803	338.848	337.074	335.409	383.357	16.781	28.005	19.329	47.604
ENSMUSG00000018931	Natd1	protein_coding	4247	1.734	4.809	4.279	3.668	0.577	3.517	4.792	1.114	4.72	7.001	7.732	4.644
ENSMUSG00000018932	Map2k3	protein_coding	3314	90.771	90.305	179.723	173.632	90.629	98.484	119.789	153.789	107.504	118.022	127.572	183.449
ENSMUSG00000018965	Ywhah	protein_coding	3709	112.741	111.145	81.303	85.593	112.564	118.416	97.029	93.61	112.748	109.52	74.739	89.403
ENSMUSG00000018974	Sart3	protein_coding	5657	104.647	96.183	106.978	107.603	89.474	97.312	104.216	95.839	115.37	114.021	123.706	102.174
ENSMUSG00000018983	E2f2	protein_coding	4882	88.459	122.901	99.49	133.281	122.378	126.623	128.174	124.814	104.882	109.02	117.263	135.845
ENSMUSG00000018986	Slfn3	protein_coding	3411	12.141	14.962	10.698	7.337	8.082	13.483	17.968	11.144	7.866	9.502	5.154	4.644
ENSMUSG00000018995	Nars2	protein_coding	6967	12.141	8.015	11.768	13.45	10.968	9.379	14.375	10.03	7.342	6.001	6.443	11.611
ENSMUSG00000018999	Slc35b4	protein_coding	9177	15.61	24.046	24.605	25.678	20.781	22.276	22.76	20.059	9.964	14.003	15.463	20.899
ENSMUSG00000019039	Dalrd3	protein_coding	2458	32.955	19.237	21.396	23.232	27.708	31.656	25.156	18.945	31.465	29.005	20.618	26.705
ENSMUSG00000019054	Fis1	protein_coding	1714	61.285	86.031	95.211	80.702	88.32	68.587	58.697	94.725	65.027	78.514	79.893	81.275
ENSMUSG00000019055	Plod1	protein_coding	6765	4.625	1.069	2.14	4.891	2.886	1.172	3.594	4.458	1.573	2.5	12.886	3.483
ENSMUSG00000019066	Rab3d	protein_coding	4196	9.251	5.878	5.349	6.114	5.773	1.759	8.385	3.343	6.293	7.501	5.154	2.322
ENSMUSG00000019080	Mfsd3	protein_coding	2456	6.938	3.74	6.419	3.668	2.886	5.276	1.198	7.801	1.573	4.501	1.289	5.805
ENSMUSG00000019082	Slc25a22	protein_coding	5992	17.923	28.321	29.954	40.351	23.667	17	29.947	35.661	9.439	10.002	25.772	25.544
ENSMUSG00000019087	Atp6ap1	protein_coding	3026	45.675	59.847	34.233	39.128	42.717	57.449	56.301	47.92	50.868	56.01	42.524	41.799
ENSMUSG00000019088	Dnase1l1	protein_coding	2121	4.625	0	3.209	4.891	1.155	4.69	2.396	1.114	2.622	3.001	3.866	3.483
ENSMUSG00000019132	BC005537	protein_coding	5849	132.977	142.137	97.35	129.612	135.077	150.658	138.955	153.789	138.969	126.023	135.303	131.201
ENSMUSG00000019139	Isyna1	protein_coding	2436	122.57	164.58	125.164	95.375	124.11	119.002	117.393	66.865	179.873	201.537	136.592	123.074
ENSMUSG00000019143	Hars2	protein_coding	4279	28.33	24.58	22.465	9.782	18.472	18.759	15.573	15.602	15.732	26.005	24.483	22.06
ENSMUSG00000019158	Tmem160	protein_coding	883	89.037	82.29	81.303	92.93	98.133	83.243	57.499	84.695	68.173	72.513	55.41	84.758
ENSMUSG00000019173	Rab5c	protein_coding	2194	127.195	131.985	101.629	84.37	115.451	115.485	87.446	117.013	103.833	90.517	79.893	80.114
ENSMUSG00000019179	Mdh2	protein_coding	3562	402.4	471.298	506.007	497.663	427.168	427.938	391.71	422.361	459.384	536.598	463.897	534.093
ENSMUSG00000019188	H13	protein_coding	8884	176.917	187.557	180.793	168.741	190.494	186.417	154.528	161.589	123.236	160.029	149.478	167.194
ENSMUSG00000019189	Rnf145	protein_coding	7786	50.3	53.435	48.14	48.91	35.79	39.276	45.52	56.835	48.77	52.01	100.511	78.953
ENSMUSG00000019194	Scn1b	protein_coding	1859	4.625	7.481	7.488	7.337	0	4.104	3.594	4.458	3.671	3.001	2.577	1.161
ENSMUSG00000019210	Atp6v1e1	protein_coding	4110	91.349	87.099	90.931	77.034	98.133	96.726	80.259	89.153	82.857	95.518	95.357	103.335
ENSMUSG00000019214	Chtf18	protein_coding	5299	10.985	12.824	14.977	17.119	12.122	7.035	10.781	6.686	15.732	11.502	6.443	11.611
ENSMUSG00000019254	Ppp1r12c	protein_coding	4960	41.049	40.611	62.047	79.479	36.944	47.484	45.52	51.263	43.002	47.509	60.564	106.819
ENSMUSG00000019256	Ahr	protein_coding	6163	2.313	0	0	0	1.155	1.172	1.198	1.114	3.671	1	1.289	1.161
ENSMUSG00000019261	Map1s	protein_coding	7963	21.97	30.458	28.884	28.123	32.326	30.483	49.114	30.089	35.66	39.007	37.369	41.799
ENSMUSG00000019295	Tmem129	protein_coding	3179	8.672	16.565	8.558	15.896	9.813	14.069	7.187	4.458	7.342	11.002	5.154	12.772
ENSMUSG00000019297	Nop9	protein_coding	3800	52.035	58.244	69.536	53.801	65.23	63.311	69.478	64.636	58.734	78.014	64.43	89.403
ENSMUSG00000019302	Atp6v0a1	protein_coding	6556	8.094	11.221	11.768	9.782	9.236	11.724	11.979	8.915	16.781	10.002	10.309	11.611
ENSMUSG00000019303	Psmc3ip	protein_coding	1818	16.189	17.099	14.977	19.564	23.667	20.518	14.375	17.831	19.928	22.504	18.04	18.577
ENSMUSG00000019312	Grb7	protein_coding	3365	0	1.603	0	2.446	0	0.586	0	0	0	0	0	1.161
ENSMUSG00000019338	Zfp687	protein_coding	5952	17.345	13.893	20.326	9.782	12.122	9.379	11.979	13.373	13.635	15.003	16.752	13.933
ENSMUSG00000019362	D8Ertd738e	protein_coding	616	83.255	98.321	126.234	130.835	96.979	79.139	93.435	81.352	106.455	122.022	114.686	94.047
ENSMUSG00000019370	Calm3	protein_coding	2423	307.004	310.992	266.376	222.542	323.262	328.281	218.016	228.454	307.829	358.066	253.855	260.08
ENSMUSG00000019373	Cops3	protein_coding	3454	57.816	45.954	69.536	88.039	61.766	57.449	62.29	69.093	62.929	75.014	79.893	75.47
ENSMUSG00000019428	Fkbp8	protein_coding	4529	71.114	87.099	87.722	72.143	86.011	69.76	58.697	82.466	75.515	88.016	61.853	97.53
ENSMUSG00000019432	Ddx39b	protein_coding	3783	245.14	313.664	299.539	341.15	243.601	260.28	301.868	328.751	279.511	343.063	274.472	358.771
ENSMUSG00000019433	Gipc1	protein_coding	1729	19.657	11.221	16.047	20.787	16.74	14.069	14.375	14.487	15.208	15.503	10.309	10.45
ENSMUSG00000019437	Tlcd1	protein_coding	5009	9.251	11.756	9.628	11.005	12.122	10.552	13.177	7.801	9.964	11.002	3.866	10.45
ENSMUSG00000019461	Plscr3	protein_coding	3148	14.454	16.565	6.419	11.005	16.74	14.069	15.573	11.144	8.391	10.002	7.732	12.772
ENSMUSG00000019467	Arhgef25	protein_coding	3994	0.578	2.672	1.07	6.114	0.577	2.345	3.594	4.458	3.671	2	3.866	2.322
ENSMUSG00000019470	Xab2	protein_coding	4685	11.563	14.427	18.186	14.673	10.968	15.828	13.177	11.144	16.257	20.504	19.329	19.738
ENSMUSG00000019471	Cdc37	protein_coding	8194	195.997	228.168	283.492	216.428	232.056	233.314	239.578	239.598	209.24	247.545	255.143	316.973
ENSMUSG00000019478	Rab4a	protein_coding	1757	5.203	2.137	2.14	1.223	7.504	2.931	2.396	6.686	4.72	9.502	6.443	6.966
ENSMUSG00000019487	Trip10	protein_coding	3180	4.047	11.756	17.117	14.673	13.277	9.379	19.166	17.831	7.342	12.002	12.886	15.094
ENSMUSG00000019489	Cd70	protein_coding	842	24.861	19.237	26.745	22.01	29.44	23.449	14.375	33.432	4.195	4.001	1.289	0
ENSMUSG00000019494	Cops6	protein_coding	2525	106.382	87.634	100.559	88.039	97.556	97.898	130.57	109.212	130.578	98.018	109.531	99.852
ENSMUSG00000019505	Ubb	protein_coding	1675	767.22	804.733	599.078	508.668	790.837	797.84	589.362	552.747	734.699	756.139	566.985	546.865
ENSMUSG00000019518	Ap4m1	protein_coding	5361	14.454	14.427	4.279	19.564	9.236	8.207	2.396	7.801	8.391	11.002	11.597	8.128
ENSMUSG00000019528	Gyg	protein_coding	2344	28.908	26.183	28.884	33.014	34.635	38.104	23.958	22.288	24.647	33.006	24.483	23.221
ENSMUSG00000019539	Rcn3	protein_coding	1717	0.578	0	0	0	0	0	2.396	0	2.098	0.5	3.866	0
ENSMUSG00000019564	Arid3a	protein_coding	5562	44.518	44.351	26.745	25.678	93.515	99.071	94.633	59.064	58.734	56.51	42.524	31.349
ENSMUSG00000019578	Ubxn6	protein_coding	5685	33.533	28.321	25.675	20.787	24.245	20.518	16.77	20.059	26.745	18.003	18.04	6.966
ENSMUSG00000019579	Mydgf	protein_coding	2222	58.972	60.916	71.675	67.252	80.815	73.863	86.248	74.665	73.417	83.515	65.719	76.631
ENSMUSG00000019659	Ccdc12	protein_coding	2694	35.268	30.458	37.442	37.906	27.708	31.656	31.145	23.403	29.367	23.004	19.329	27.866
ENSMUSG00000019689	Fmc1	protein_coding	689	67.067	54.504	71.675	73.366	78.506	85.588	52.707	64.636	62.405	81.515	50.255	77.792
ENSMUSG00000019699	Akt3	protein_coding	5124	23.126	20.305	14.977	23.232	25.976	28.138	23.958	20.059	11.537	12.502	18.04	9.289
ENSMUSG00000019710	Mrpl24	protein_coding	2255	79.786	76.412	92.001	68.474	85.434	76.794	95.831	91.382	97.016	71.513	85.048	69.664
ENSMUSG00000019715	Gle1	protein_coding	6087	41.049	34.733	43.861	50.133	35.212	39.276	39.53	35.661	39.855	50.509	45.101	40.638
ENSMUSG00000019726	Lyst	protein_coding	17459	35.268	28.855	22.465	41.574	26.554	39.863	57.499	36.776	29.891	20.004	30.926	27.866
ENSMUSG00000019731	Slc35e1	protein_coding	4470	27.752	24.046	43.861	22.01	21.358	24.621	32.343	33.432	27.794	28.005	25.772	42.96
ENSMUSG00000019738	Polr2i	protein_coding	1212	69.379	72.672	78.094	66.029	86.588	78.553	47.916	63.521	59.783	76.014	74.739	71.986
ENSMUSG00000019761	Krt10	protein_coding	2114	2.891	2.672	2.14	9.782	2.886	4.104	4.792	3.343	6.293	7.001	2.577	3.483
ENSMUSG00000019763	Rmnd1	protein_coding	5894	16.189	4.275	18.186	13.45	8.659	14.655	8.385	16.716	8.391	10.002	11.597	17.416
ENSMUSG00000019768	Esr1	protein_coding	13661	0	0	3.209	0	0.577	0	0	0	0	0	0	0
ENSMUSG00000019773	Fbxo5	protein_coding	2003	58.972	57.71	50.28	64.806	61.766	55.691	65.884	52.377	69.222	62.011	72.162	59.215
ENSMUSG00000019774	Mtrf1l	protein_coding	3261	26.017	12.29	12.837	19.564	14.431	17	16.77	13.373	15.208	27.005	9.02	20.899
ENSMUSG00000019777	Hdac2	protein_coding	4474	121.992	165.114	109.118	132.058	158.167	134.244	144.945	142.644	176.726	150.028	164.941	161.389
ENSMUSG00000019782	Rwdd1	protein_coding	1601	70.536	45.954	101.629	72.143	80.238	64.484	58.697	74.665	75.515	64.012	52.833	55.731
ENSMUSG00000019790	Stxbp5	protein_coding	16513	24.861	30.992	27.814	29.346	26.554	35.759	38.332	20.059	27.269	26.005	24.483	31.349
ENSMUSG00000019791	Hint3	protein_coding	5519	48.566	35.802	36.373	29.346	39.253	45.139	35.937	31.203	33.562	31.006	18.04	26.705
ENSMUSG00000019792	Trmt11	protein_coding	5308	30.643	28.855	22.465	33.014	25.399	26.38	22.76	23.403	31.989	29.505	30.926	33.671
ENSMUSG00000019794	Katna1	protein_coding	2195	81.521	75.878	56.698	47.688	79.084	85.588	57.499	72.437	58.21	61.511	52.833	54.57
ENSMUSG00000019795	Pcmt1	protein_coding	4718	63.598	72.672	65.257	62.361	58.303	62.725	41.926	47.92	65.027	84.015	70.873	80.114
ENSMUSG00000019797	1700021F05Rik	protein_coding	4141	15.032	23.511	22.465	11.005	23.09	21.69	32.343	21.174	23.074	25.005	29.638	22.06
ENSMUSG00000019802	Sec63	protein_coding	8787	113.32	137.863	79.164	97.821	129.882	144.795	131.768	106.983	154.177	135.525	140.458	87.08
ENSMUSG00000019804	Snx3	protein_coding	1413	179.23	183.282	237.492	227.433	203.771	204.003	196.454	280.831	194.032	223.041	199.733	254.275
ENSMUSG00000019806	Aig1	protein_coding	9196	67.067	59.313	56.698	67.252	51.953	53.346	64.686	49.034	32.513	26.505	38.658	29.027
ENSMUSG00000019808	Adat2	protein_coding	1466	16.189	17.634	25.675	20.787	12.7	28.138	16.77	21.174	22.025	23.504	27.061	27.866
ENSMUSG00000019809	Pex3	protein_coding	4740	61.285	55.038	34.233	58.692	64.075	62.725	58.697	55.72	47.721	52.51	59.276	37.154
ENSMUSG00000019810	Fuca2	protein_coding	6161	19.657	13.359	10.698	8.559	14.431	15.828	13.177	14.487	11.537	13.002	12.886	12.772
ENSMUSG00000019813	Cep57l1	protein_coding	5851	35.268	26.718	34.233	22.01	23.667	25.794	35.937	27.86	22.025	15.503	46.39	30.188
ENSMUSG00000019814	Ltv1	protein_coding	2317	83.255	62.519	95.211	85.593	107.369	101.415	94.633	82.466	104.358	86.016	78.605	78.953
ENSMUSG00000019817	Plagl1	protein_coding	7819	14.454	11.756	8.558	13.45	27.131	29.311	10.781	22.288	2.622	3.501	2.577	3.483
ENSMUSG00000019818	Cd164	protein_coding	4449	109.272	116.489	83.443	95.375	107.946	121.347	106.612	100.297	77.088	80.515	65.719	48.765
ENSMUSG00000019820	Utrn	protein_coding	17108	106.382	84.962	64.187	119.83	84.279	82.656	124.581	72.437	70.271	55.51	82.471	74.309
ENSMUSG00000019822	Smpd2	protein_coding	4468	8.672	4.809	6.419	7.337	9.813	8.207	8.385	0	5.769	9.502	6.443	5.805
ENSMUSG00000019823	Mical1	protein_coding	6047	33.533	27.252	42.791	30.569	31.172	31.656	29.947	20.059	30.416	46.008	27.061	30.188
ENSMUSG00000019826	Zbtb24	protein_coding	5123	14.454	17.634	21.396	14.673	17.895	19.931	22.76	12.259	20.452	20.504	9.02	16.255
ENSMUSG00000019832	Rab32	protein_coding	2339	4.047	0.534	0	3.668	1.155	2.345	0	2.229	1.049	3.001	0	0
ENSMUSG00000019837	Gtf3c6	protein_coding	2799	76.895	58.779	47.07	48.91	60.034	53.346	53.905	56.835	48.77	47.009	50.255	51.087
ENSMUSG00000019838	Slc16a10	protein_coding	7356	17.923	27.252	29.954	19.564	24.822	21.69	19.166	24.517	23.598	27.005	39.947	29.027
ENSMUSG00000019841	Rev3l	protein_coding	13293	28.33	31.527	18.186	47.688	36.367	35.759	28.749	43.462	45.099	27.005	48.967	35.993
ENSMUSG00000019842	Traf3ip2	protein_coding	3687	20.236	20.84	11.768	15.896	17.895	24.035	19.166	16.716	14.159	14.503	23.195	11.611
ENSMUSG00000019843	Fyn	protein_coding	4363	229.53	237.252	274.934	282.457	232.633	255.004	276.713	314.264	176.202	208.038	176.538	196.221
ENSMUSG00000019845	Tube1	protein_coding	7838	10.985	13.893	16.047	12.228	15.009	15.242	10.781	14.487	20.452	19.003	21.906	24.383
ENSMUSG00000019849	Prep	protein_coding	10933	71.692	68.397	65.257	51.356	60.612	91.45	76.665	75.78	68.698	80.515	55.41	69.664
ENSMUSG00000019850	Tnfaip3	protein_coding	7226	26.595	22.443	31.024	26.901	22.513	29.311	45.52	35.661	21.501	25.505	33.504	19.738
ENSMUSG00000019851	Perp	protein_coding	1952	63.02	42.748	39.582	36.683	72.734	80.312	47.916	36.776	0	4.501	0	1.161
ENSMUSG00000019852	Arfgef3	protein_coding	14579	40.471	30.992	26.745	33.014	34.635	30.483	26.354	22.288	40.904	33.006	16.752	16.255
ENSMUSG00000019854	Reps1	protein_coding	5564	49.722	50.229	71.675	52.579	52.53	53.932	50.311	71.322	43.002	42.008	50.255	59.215
ENSMUSG00000019857	Asf1a	protein_coding	3638	93.662	89.771	68.466	63.583	83.125	104.933	80.259	75.78	86.003	84.015	79.893	66.181
ENSMUSG00000019861	Gopc	protein_coding	10958	22.548	21.374	10.698	12.228	18.472	25.794	21.562	20.059	25.172	21.504	30.926	20.899
ENSMUSG00000019863	Qrsl1	protein_coding	3876	31.221	35.267	26.745	35.46	27.131	30.483	32.343	35.661	17.83	21.004	33.504	38.315
ENSMUSG00000019864	Rtn4ip1	protein_coding	4554	10.985	13.893	6.419	11.005	12.122	15.242	21.562	11.144	15.208	9.502	6.443	15.094
ENSMUSG00000019866	Crybg1	protein_coding	7799	61.285	52.366	27.814	50.133	58.303	78.553	59.895	56.835	45.624	53.01	45.101	53.409
ENSMUSG00000019868	Vta1	protein_coding	2263	30.064	29.389	37.442	30.569	38.676	38.104	37.135	28.975	50.343	34.006	47.678	30.188
ENSMUSG00000019872	Smpdl3a	protein_coding	2065	2.891	2.137	6.419	11.005	4.041	3.517	5.989	7.801	2.622	2	0	5.805
ENSMUSG00000019873	Reep3	protein_coding	8294	78.052	57.71	54.559	55.024	61.189	60.966	68.28	65.75	63.978	67.012	48.967	42.96
ENSMUSG00000019876	Pkib	protein_coding	11800	2.313	1.603	1.07	4.891	12.122	5.276	3.594	10.03	0.524	1	1.289	0
ENSMUSG00000019877	Serinc1	protein_coding	5150	57.238	57.176	28.884	66.029	50.221	61.553	41.926	46.805	39.331	54.01	28.349	31.349
ENSMUSG00000019878	Hsf2	protein_coding	9606	79.786	73.206	63.117	88.039	61.766	69.174	98.227	84.695	30.416	32.006	60.564	51.087
ENSMUSG00000019883	Echdc1	protein_coding	4125	23.705	22.443	10.698	23.232	19.627	23.449	17.968	14.487	24.123	21.004	21.906	19.738
ENSMUSG00000019889	Ptprk	protein_coding	13328	2.313	5.344	2.14	2.446	12.122	7.621	7.187	7.801	3.671	6.001	6.443	1.161
ENSMUSG00000019890	Nts	protein_coding	1248	7.516	8.015	3.209	4.891	4.041	5.276	2.396	12.259	0.524	0	0	2.322
ENSMUSG00000019897	Ccdc59	protein_coding	4314	171.714	156.565	128.374	110.048	131.037	174.106	130.57	121.471	156.274	160.029	152.055	116.107
ENSMUSG00000019907	Ppp1r12a	protein_coding	8020	248.609	183.282	104.839	178.523	255.146	247.383	229.995	186.106	190.885	155.529	167.518	140.49
ENSMUSG00000019916	P4ha1	protein_coding	4114	58.972	57.176	54.559	53.801	60.034	64.484	63.488	45.691	63.978	51.009	55.41	49.926
ENSMUSG00000019917	2023-09-10	protein_coding	3110	5.782	5.878	5.349	2.446	6.927	7.035	1.198	8.915	6.817	3.501	2.577	1.161
ENSMUSG00000019920	Lims1	protein_coding	5137	43.362	46.489	23.535	59.915	44.449	39.863	50.311	39.004	53.49	34.006	42.524	45.282
ENSMUSG00000019923	Zwint	protein_coding	4434	106.382	85.496	99.49	89.261	102.174	102.002	109.008	96.954	119.566	122.522	79.893	107.98
ENSMUSG00000019927	Ube2d1	protein_coding	4371	7.516	14.962	14.977	17.119	8.082	15.242	10.781	8.915	2.098	4.001	11.597	9.289
ENSMUSG00000019942	Cdk1	protein_coding	4934	181.543	179.542	295.26	304.467	189.916	224.521	253.953	298.662	213.435	211.039	235.814	347.161
ENSMUSG00000019943	Atp2b1	protein_coding	15218	148.009	143.206	84.513	147.954	141.427	143.037	171.298	131.5	175.153	157.529	222.928	147.456
ENSMUSG00000019947	Arid5b	protein_coding	10060	68.801	57.176	56.698	52.579	64.075	76.794	97.029	71.322	53.49	49.509	63.141	75.47
ENSMUSG00000019948	Actr6	protein_coding	1983	21.97	26.183	20.326	28.123	24.245	22.276	22.76	24.517	23.074	22.004	29.638	19.738
ENSMUSG00000019951	Uhrf1bp1l	protein_coding	9235	98.287	69.466	59.908	67.252	78.506	87.346	51.509	79.123	102.784	103.519	92.779	78.953
ENSMUSG00000019952	Poc1b	protein_coding	4190	51.456	50.763	74.885	56.247	73.888	66.242	46.718	59.064	54.539	48.509	56.698	48.765
ENSMUSG00000019960	Dusp6	protein_coding	3132	67.645	77.481	52.419	52.579	56.571	53.932	43.124	33.432	122.188	111.02	78.605	82.436
ENSMUSG00000019961	Tmpo	protein_coding	10998	267.689	270.916	234.282	281.234	282.277	277.867	257.546	309.806	309.402	305.556	247.412	282.141
ENSMUSG00000019969	Psen1	protein_coding	4557	37.002	33.664	31.024	23.232	38.099	33.414	33.541	22.288	42.477	33.506	30.926	24.383
ENSMUSG00000019970	Sgk1	protein_coding	4903	1.156	2.137	2.14	0	2.309	2.345	2.396	1.114	4.72	2.5	1.289	2.322
ENSMUSG00000019971	Cep290	protein_coding	11617	19.079	18.168	2.14	12.228	15.009	22.862	20.364	10.03	17.306	13.002	9.02	8.128
ENSMUSG00000019975	Ikbip	protein_coding	4933	9.251	5.344	6.419	1.223	6.35	1.172	4.792	5.572	4.195	6.501	2.577	1.161
ENSMUSG00000019977	Hbs1l	protein_coding	6051	50.878	45.42	51.35	66.029	54.839	52.759	46.718	41.233	59.258	48.509	43.812	47.604
ENSMUSG00000019978	Epb41l2	protein_coding	11843	65.91	73.206	42.791	59.915	87.165	72.105	89.842	86.924	78.137	65.012	59.276	48.765
ENSMUSG00000019979	Apaf1	protein_coding	9028	19.657	12.29	13.907	24.455	14.431	11.724	25.156	16.716	14.159	14.503	29.638	24.383
ENSMUSG00000019982	Myb	protein_coding	8933	38.737	33.13	55.629	66.029	22.513	22.862	37.135	37.89	12.586	14.003	20.618	25.544
ENSMUSG00000019984	Med23	protein_coding	6692	17.345	21.374	22.465	15.896	19.049	22.276	17.968	20.059	15.732	26.505	30.926	16.255
ENSMUSG00000019986	Ahi1	protein_coding	7040	52.035	41.145	44.931	56.247	44.449	42.208	64.686	47.92	37.233	36.007	52.833	29.027
ENSMUSG00000019988	Nedd1	protein_coding	4091	30.064	18.702	18.186	15.896	21.358	20.518	32.343	27.86	21.501	24.504	21.906	26.705
ENSMUSG00000019992	Mtfr2	protein_coding	2140	12.72	12.29	11.768	11.005	10.968	12.897	10.781	6.686	10.488	12.002	14.175	12.772
ENSMUSG00000019996	Map7	protein_coding	7935	17.345	18.168	9.628	15.896	16.74	12.897	21.562	16.716	16.257	21.504	14.175	24.383
ENSMUSG00000019998	Stx7	protein_coding	4473	20.236	19.771	14.977	11.005	23.667	27.552	27.551	20.059	27.269	24.504	10.309	18.577
ENSMUSG00000020003	Pex7	protein_coding	12092	9.829	13.359	9.628	12.228	15.586	10.552	13.177	15.602	15.208	13.002	15.463	13.933
ENSMUSG00000020009	Ifngr1	protein_coding	2847	21.97	28.855	21.396	18.341	16.163	19.345	20.364	20.059	13.11	27.005	24.483	20.899
ENSMUSG00000020015	Cdk17	protein_coding	6102	55.503	85.496	74.885	77.034	73.888	80.312	88.644	101.411	77.088	93.017	97.934	98.691
ENSMUSG00000020018	Snrpf	protein_coding	861	248.031	298.168	427.913	391.283	361.361	302.488	469.573	455.794	385.966	292.054	344.057	387.798
ENSMUSG00000020021	Fgd6	protein_coding	8241	1.734	1.069	2.14	7.337	0	2.345	2.396	3.343	2.622	5.001	2.577	0
ENSMUSG00000020022	Ndufa12	protein_coding	1569	222.592	224.427	280.283	254.334	195.689	204.003	259.942	266.344	219.728	249.546	260.298	279.818
ENSMUSG00000020023	Tmcc3	protein_coding	7153	2.313	1.603	1.07	7.337	2.886	2.931	4.792	2.229	5.244	3.501	2.577	2.322
ENSMUSG00000020024	Cep83	protein_coding	7267	139.337	140.534	64.187	141.84	140.85	151.83	177.288	154.903	131.627	118.522	139.169	124.235
ENSMUSG00000020027	Socs2	protein_coding	9531	34.112	47.023	25.675	31.792	47.335	46.897	34.739	31.203	50.343	53.51	34.792	41.799
ENSMUSG00000020029	Nudt4	protein_coding	3210	89.037	75.343	71.675	68.474	64.652	62.139	67.082	56.835	62.929	86.016	48.967	54.57
ENSMUSG00000020034	Tcp11l2	protein_coding	3438	3.469	1.069	3.209	2.446	1.732	1.172	3.594	4.458	3.146	1.5	0	0
ENSMUSG00000020038	Cry1	protein_coding	3340	36.424	33.664	43.861	23.232	36.944	42.208	41.926	28.975	33.038	26.505	25.772	37.154
ENSMUSG00000020042	Btbd11	protein_coding	10033	4.047	9.084	4.279	11.005	1.732	2.345	4.792	13.373	4.195	7.501	6.443	5.805
ENSMUSG00000020048	Hsp90b1	protein_coding	4032	539.425	448.855	371.214	585.701	517.796	529.353	645.663	646.358	789.238	627.115	742.235	647.878
ENSMUSG00000020056	Washc3	protein_coding	4536	60.129	105.802	102.699	78.257	70.425	88.519	74.269	70.208	71.844	78.014	70.873	77.792
ENSMUSG00000020063	Sirt1	protein_coding	5331	31.799	22.977	19.256	42.797	26.554	29.897	20.364	28.975	27.269	28.005	23.195	39.476
ENSMUSG00000020064	Herc4	protein_coding	8729	77.474	72.672	58.838	88.039	55.994	75.622	58.697	69.093	52.441	45.008	60.564	52.248
ENSMUSG00000020069	Hnrnph3	protein_coding	3151	47.987	58.244	51.35	55.024	49.067	64.484	56.301	56.835	69.222	66.012	64.43	66.181
ENSMUSG00000020070	Rufy2	protein_coding	8108	12.72	15.496	11.768	26.901	9.813	15.242	27.551	23.403	11.537	14.503	36.081	15.094
ENSMUSG00000020074	Ccar1	protein_coding	10562	271.736	223.893	109.118	207.869	258.61	260.28	294.681	203.937	333.525	268.549	225.505	184.61
ENSMUSG00000020075	Ddx21	protein_coding	5177	989.234	927.633	999.176	1041.79	1089.28	1004.19	1184.71	1006.31	1107.56	1068.2	1082.42	1022.9
ENSMUSG00000020076	Ddx50	protein_coding	10129	76.317	86.565	80.234	97.821	84.279	76.794	112.602	90.267	84.955	79.515	104.377	106.819
ENSMUSG00000020077	Srgn	protein_coding	2196	520.923	558.931	698.568	668.849	561.668	616.7	504.312	698.735	515.496	562.603	547.656	672.261
ENSMUSG00000020078	Vps26a	protein_coding	2860	24.861	29.389	22.465	24.455	25.976	24.621	23.958	25.631	23.074	30.006	23.195	23.221
ENSMUSG00000020079	Supv3l1	protein_coding	2969	30.643	53.969	60.978	52.579	36.944	53.932	47.916	47.92	35.66	27.505	57.987	68.503
ENSMUSG00000020085	Aifm2	protein_coding	4121	2.891	2.672	2.14	1.223	2.886	2.931	0	0	1.573	2	5.154	2.322
ENSMUSG00000020087	Tysnd1	protein_coding	2286	13.876	15.496	17.117	14.673	16.74	19.931	17.968	16.716	17.306	22.504	15.463	16.255
ENSMUSG00000020088	Sar1a	protein_coding	3740	106.96	95.114	71.675	89.261	95.247	85.001	81.457	80.238	82.857	123.023	87.625	104.496
ENSMUSG00000020089	Ppa1	protein_coding	2902	276.939	276.794	256.748	206.646	339.425	321.247	237.182	238.484	254.864	258.547	204.888	227.57
ENSMUSG00000020091	Eif4ebp2	protein_coding	5784	224.327	214.809	448.239	421.852	228.015	241.521	277.911	481.425	270.071	325.06	404.621	494.617
ENSMUSG00000020097	Sgpl1	protein_coding	6143	21.97	17.099	22.465	13.45	21.936	18.173	16.77	15.602	17.83	18.503	12.886	12.772
ENSMUSG00000020100	Slc29a3	protein_coding	5834	101.178	141.069	109.118	84.37	65.807	66.242	49.114	60.178	51.392	49.009	48.967	35.993
ENSMUSG00000020101	Vsir	protein_coding	5014	64.754	55.573	62.047	51.356	54.262	48.656	52.707	44.576	22.55	26.005	30.926	15.094
ENSMUSG00000020107	Anapc16	protein_coding	4890	39.315	40.611	47.07	55.024	36.367	34.587	44.322	37.89	39.855	42.508	46.39	51.087
ENSMUSG00000020108	Ddit4	protein_coding	1755	186.168	174.198	155.118	102.712	161.631	166.485	118.591	162.704	234.412	253.547	237.103	225.248
ENSMUSG00000020109	Dnajb12	protein_coding	3369	24.283	29.924	52.419	37.906	25.976	34.587	39.53	18.945	27.794	31.006	30.926	33.671
ENSMUSG00000020111	Micu1	protein_coding	9234	21.97	10.153	23.535	17.119	18.472	12.311	29.947	15.602	19.928	16.503	33.504	24.383
ENSMUSG00000020114	Cand1	protein_coding	8357	102.913	98.855	75.955	81.925	104.483	101.415	101.821	78.009	87.052	96.018	70.873	68.503
ENSMUSG00000020115	Tbk1	protein_coding	3910	19.657	10.153	12.837	15.896	15.009	9.966	20.364	22.288	17.83	21.504	29.638	13.933
ENSMUSG00000020116	Pno1	protein_coding	1717	83.833	83.359	81.303	85.593	74.466	60.966	80.259	80.238	64.502	75.514	81.182	54.57
ENSMUSG00000020120	Plek	protein_coding	4486	163.041	145.343	105.908	169.963	125.264	111.381	138.955	118.127	52.965	72.013	50.255	48.765
ENSMUSG00000020123	Avpr1a	protein_coding	2670	0	0	0	0	0	1.759	0	0	0	0	0	0
ENSMUSG00000020124	Usp15	protein_coding	16599	98.287	64.656	38.512	97.821	90.629	92.036	105.414	113.67	78.662	56.01	85.048	73.148
ENSMUSG00000020128	Vps54	protein_coding	7515	16.767	20.84	9.628	23.232	27.131	19.345	22.76	18.945	20.976	14.503	12.886	18.577
ENSMUSG00000020130	Tbc1d15	protein_coding	4261	65.332	39.542	51.35	50.133	58.88	46.897	55.103	56.835	54.539	60.511	61.853	44.121
ENSMUSG00000020131	Pcsk4	protein_coding	2958	5.203	7.481	9.628	6.114	8.659	4.104	3.594	2.229	7.342	8.001	5.154	8.128
ENSMUSG00000020132	Rab21	protein_coding	5047	114.476	127.176	125.164	136.949	150.663	109.036	125.778	127.043	105.407	103.019	101.8	104.496
ENSMUSG00000020133	2310011J03Rik	protein_coding	1649	23.705	20.84	22.465	26.901	27.131	26.966	22.76	22.288	19.403	33.506	24.483	33.671
ENSMUSG00000020134	Peli1	protein_coding	6553	116.789	126.107	79.164	111.271	191.071	189.934	194.058	188.335	189.837	160.029	189.424	185.772
ENSMUSG00000020137	Thap2	protein_coding	5266	52.035	45.42	23.535	47.688	46.758	38.69	44.322	49.034	25.696	32.006	36.081	41.799
ENSMUSG00000020140	Lgr5	protein_coding	10264	7.516	6.947	18.186	13.45	11.545	8.207	3.594	6.686	9.964	10.002	5.154	10.45
ENSMUSG00000020142	Slc1a4	protein_coding	3926	20.236	27.786	36.373	37.906	32.326	43.966	25.156	26.746	17.306	22.504	10.309	20.899
ENSMUSG00000020143	Dock2	protein_coding	11425	116.789	170.458	134.793	176.077	129.305	137.761	135.362	150.445	110.651	119.522	123.706	141.651
ENSMUSG00000020149	Rab1a	protein_coding	3799	89.037	90.305	73.815	77.034	101.019	127.209	86.248	110.327	126.907	115.021	95.357	83.597
ENSMUSG00000020152	Actr2	protein_coding	5204	253.813	242.061	166.886	199.31	292.09	254.418	258.744	232.912	283.706	231.542	226.794	220.604
ENSMUSG00000020153	Ndufs7	protein_coding	1718	102.913	55.573	78.094	56.247	69.27	68.001	57.499	54.606	98.065	92.517	57.987	74.309
ENSMUSG00000020156	Pwwp3a	protein_coding	10361	39.893	66.794	85.583	88.039	51.953	46.897	41.926	72.437	66.6	75.014	108.243	124.235
ENSMUSG00000020163	Uqcr11	protein_coding	641	71.114	60.916	71.675	64.806	65.807	66.829	76.665	81.352	93.345	78.514	82.471	84.758
ENSMUSG00000020166	Cnot2	protein_coding	4076	64.754	61.985	59.908	74.588	59.457	55.691	64.686	65.75	68.173	67.512	57.987	60.376
ENSMUSG00000020167	Tcf3	protein_coding	4039	78.63	64.122	72.745	62.361	69.27	73.277	50.311	64.636	74.466	78.514	73.45	87.08
ENSMUSG00000020170	Frs2	protein_coding	8747	8.094	6.947	7.488	2.446	5.773	7.035	7.187	7.801	2.098	3.501	16.752	1.161
ENSMUSG00000020171	Yeats4	protein_coding	1415	150.322	163.511	169.026	169.963	165.095	170.589	131.768	153.789	157.323	172.532	167.518	153.262
ENSMUSG00000020178	Adora2a	protein_coding	3062	17.345	26.183	28.884	33.014	31.749	36.345	35.937	31.203	6.817	13.002	12.886	18.577
ENSMUSG00000020180	Snrpd3	protein_coding	3442	590.303	722.443	669.683	611.379	600.344	592.665	636.08	492.569	616.182	684.126	716.463	650.2
ENSMUSG00000020182	Ddc	protein_coding	4461	8.672	7.481	1.07	3.668	1.732	2.345	3.594	1.114	4.195	3.001	1.289	2.322
ENSMUSG00000020183	Cpm	protein_coding	5964	35.268	24.58	25.675	23.232	21.936	20.518	15.573	23.403	11.537	7.501	5.154	13.933
ENSMUSG00000020184	Mdm2	protein_coding	5083	92.506	77.481	50.28	77.034	83.702	109.622	97.029	66.865	82.857	90.017	90.202	82.436
ENSMUSG00000020185	E2f7	protein_coding	9009	4.047	7.481	4.279	9.782	5.773	4.104	7.187	11.144	5.769	7.501	21.906	10.45
ENSMUSG00000020186	Csrp2	protein_coding	2171	10.407	11.221	5.349	12.228	9.236	9.966	16.77	11.144	11.537	19.504	12.886	20.899
ENSMUSG00000020189	Osbpl8	protein_coding	9600	97.131	79.618	54.559	63.583	80.815	84.415	103.019	81.352	77.088	53.01	73.45	48.765
ENSMUSG00000020190	Mknk2	protein_coding	3892	111.007	116.489	129.444	89.261	124.11	111.381	89.842	74.665	121.663	112.021	109.531	88.241
ENSMUSG00000020196	Cabin1	protein_coding	12151	37.002	64.122	82.373	74.588	60.034	45.725	69.478	51.263	49.295	57.01	73.45	81.275
ENSMUSG00000020198	Ap3d1	protein_coding	8914	58.972	42.748	52.419	62.361	56.571	53.932	71.873	45.691	56.636	68.513	54.121	53.409
ENSMUSG00000020205	Phlda1	protein_coding	2205	43.362	35.267	18.186	22.01	21.936	21.104	16.77	21.174	35.66	29.505	15.463	15.094
ENSMUSG00000020211	Sf3a2	protein_coding	2658	45.097	68.931	62.047	40.351	56.571	45.725	37.135	46.805	51.917	66.512	70.873	78.953
ENSMUSG00000020212	Mdm1	protein_coding	4116	7.516	8.55	9.628	15.896	15.586	6.448	8.385	4.458	15.732	10.502	7.732	10.45
ENSMUSG00000020219	Timm13	protein_coding	1371	114.476	108.473	164.746	143.063	119.491	110.795	105.414	168.276	114.846	121.522	103.088	171.839
ENSMUSG00000020220	Vps13d	protein_coding	24771	18.501	9.618	13.907	28.123	17.318	18.759	25.156	26.746	9.964	13.002	19.329	19.738
ENSMUSG00000020224	Llph	protein_coding	2181	83.833	81.756	84.513	78.257	87.743	75.036	86.248	81.352	82.332	69.513	96.645	82.436
ENSMUSG00000020225	Tmbim4	protein_coding	2581	57.816	46.489	48.14	58.692	56.571	53.932	33.541	40.119	56.636	66.012	46.39	42.96
ENSMUSG00000020227	Irak3	protein_coding	3676	0	0	0	1.223	0	0	0	0	0	0	0	0
ENSMUSG00000020228	Helb	protein_coding	5011	45.097	40.611	29.954	39.128	45.026	43.38	25.156	40.119	56.112	41.508	73.45	38.315
ENSMUSG00000020230	Prmt2	protein_coding	3381	4.625	9.618	5.349	7.337	5.195	9.379	4.792	4.458	11.537	9.502	10.309	3.483
ENSMUSG00000020231	Dip2a	protein_coding	8215	1.156	1.603	2.14	2.446	4.618	0.586	1.198	3.343	2.622	3.001	1.289	2.322
ENSMUSG00000020232	Hmg20b	protein_coding	3149	61.285	70.534	62.047	80.702	60.612	57.449	46.718	45.691	60.307	52.51	63.141	53.409
ENSMUSG00000020235	Fzr1	protein_coding	4488	64.754	76.412	121.955	89.261	74.466	93.795	76.665	84.695	75.515	93.517	95.357	101.013
ENSMUSG00000020238	Ncln	protein_coding	3465	41.049	37.405	44.931	37.906	41.562	32.828	47.916	43.462	31.989	36.507	30.926	30.188
ENSMUSG00000020246	Hcfc2	protein_coding	5485	21.97	14.962	11.768	13.45	25.976	28.725	15.573	22.288	15.208	21.004	16.752	15.094
ENSMUSG00000020248	Nfyb	protein_coding	5068	186.168	201.985	174.374	189.528	216.47	229.211	200.048	220.653	260.108	265.049	229.371	227.57
ENSMUSG00000020250	Txnrd1	protein_coding	7086	93.662	103.13	120.885	90.484	130.459	137.761	184.475	120.356	135.298	125.523	145.612	134.684
ENSMUSG00000020253	Ppm1m	protein_coding	2710	21.97	32.061	24.605	22.01	20.781	19.931	17.968	12.259	26.745	25.005	28.349	38.315
ENSMUSG00000020255	D10Wsu102e	protein_coding	123179	60.707	52.366	40.652	66.029	58.303	69.174	50.311	60.178	56.112	67.012	77.316	52.248
ENSMUSG00000020256	Aldh1l2	protein_coding	7503	9.251	12.29	5.349	13.45	22.513	13.483	7.187	10.03	8.391	6.001	5.154	11.611
ENSMUSG00000020257	Wdr82	protein_coding	6341	54.925	40.611	55.629	41.574	52.53	62.725	55.103	66.865	50.868	49.009	65.719	52.248
ENSMUSG00000020258	Glyctk	protein_coding	4229	3.469	3.206	1.07	1.223	2.886	2.345	1.198	0	2.622	1.5	1.289	2.322
ENSMUSG00000020260	Pofut2	protein_coding	7878	17.345	15.496	18.186	19.564	12.7	9.966	8.385	17.831	17.306	21.004	28.349	31.349
ENSMUSG00000020261	Slc36a1	protein_coding	5626	4.047	2.672	3.209	9.782	2.309	5.276	2.396	4.458	4.195	2.5	10.309	3.483
ENSMUSG00000020262	Adarb1	protein_coding	11272	42.206	32.595	39.582	42.797	35.212	31.069	34.739	44.576	39.855	39.507	56.698	38.315
ENSMUSG00000020263	Appl2	protein_coding	5949	3.469	7.481	6.419	1.223	4.041	3.517	2.396	2.229	6.293	2	6.443	8.128
ENSMUSG00000020265	Sumo3	protein_coding	3660	277.517	293.893	244.98	261.67	278.813	325.35	215.62	247.399	270.071	323.059	266.741	306.523
ENSMUSG00000020267	Hint1	protein_coding	872	753.344	611.298	669.683	519.672	703.672	792.564	578.581	612.925	770.359	846.155	670.073	636.267
ENSMUSG00000020268	Lyrm7	protein_coding	5050	4.047	3.74	10.698	4.891	6.35	7.621	1.198	12.259	4.72	6.001	7.732	2.322
ENSMUSG00000020271	Fbxw11	protein_coding	4327	48.566	67.328	52.419	50.133	60.612	51.001	39.53	51.263	54.014	50.009	34.792	37.154
ENSMUSG00000020272	Stk10	protein_coding	5187	74.005	63.053	73.815	70.92	63.498	53.346	63.488	45.691	50.343	57.01	67.007	83.597
ENSMUSG00000020273	Papolg	protein_coding	5491	20.814	24.046	13.907	18.341	22.513	17	26.354	18.945	19.928	21.504	24.483	15.094
ENSMUSG00000020275	Rel	protein_coding	7466	333.021	326.488	213.956	352.154	202.616	221.59	295.879	217.31	178.824	157.029	193.29	156.745
ENSMUSG00000020277	Pfkl	protein_coding	6675	116.21	140.534	108.048	96.598	107.369	122.519	97.029	109.212	159.945	172.032	137.88	132.362
ENSMUSG00000020280	Pus10	protein_coding	4325	29.486	22.977	17.117	22.01	34.635	25.207	25.156	22.288	26.745	24.504	23.195	23.221
ENSMUSG00000020282	Rhbdf1	protein_coding	5433	4.047	3.74	3.209	0	3.464	1.172	7.187	1.114	3.671	8.502	7.732	3.483
ENSMUSG00000020283	Pex13	protein_coding	4644	9.829	8.55	4.279	9.782	14.431	12.897	13.177	10.03	16.781	8.001	9.02	12.772
ENSMUSG00000020284	Cfap410	protein_coding	6627	1.734	3.74	1.07	1.223	1.732	0.586	1.198	0	2.098	1	5.154	5.805
ENSMUSG00000020287	Mpg	protein_coding	3752	23.705	29.924	32.093	29.346	21.358	31.656	23.958	33.432	31.989	33.506	28.349	30.188
ENSMUSG00000020288	Ahsa2	protein_coding	4532	26.017	25.649	21.396	28.123	35.212	34.587	29.947	34.547	31.989	32.006	23.195	18.577
ENSMUSG00000020289	Nprl3	protein_coding	7572	8.094	13.359	19.256	17.119	12.122	15.242	11.979	12.259	10.488	11.002	9.02	8.128
ENSMUSG00000020290	Xpo1	protein_coding	7181	227.217	228.168	118.746	207.869	232.633	269.073	264.734	245.17	234.412	239.044	234.526	181.127
ENSMUSG00000020297	Nsg2	protein_coding	4157	39.315	41.679	33.163	33.014	34.058	28.725	34.739	33.432	9.964	16.003	11.597	11.611
ENSMUSG00000020300	Cpeb4	protein_coding	6369	17.345	16.565	7.488	18.341	14.431	14.069	16.77	13.373	18.354	5.501	19.329	10.45
ENSMUSG00000020303	Stc2	protein_coding	5175	38.737	43.817	20.326	30.569	45.026	35.759	26.354	21.174	110.126	120.022	87.625	60.376
ENSMUSG00000020305	Asb3	protein_coding	5406	20.236	25.114	24.605	35.46	29.44	31.656	9.583	24.517	21.501	25.005	21.906	15.094
ENSMUSG00000020307	Cdc34	protein_coding	1572	121.414	121.832	162.607	121.053	137.964	128.381	132.966	134.844	132.676	148.027	146.901	170.678
ENSMUSG00000020308	Tpgs1	protein_coding	1402	18.501	13.359	24.605	12.228	10.391	15.828	11.979	8.915	14.159	22.504	9.02	6.966
ENSMUSG00000020309	Chac2	protein_coding	1315	2.313	4.809	7.488	4.891	7.504	3.517	5.989	4.458	5.244	4.001	2.577	4.644
ENSMUSG00000020311	Erlec1	protein_coding	3260	26.017	32.061	31.024	25.678	22.513	31.656	29.947	12.259	24.123	28.505	25.772	32.51
ENSMUSG00000020315	Sptbn1	protein_coding	17492	265.376	237.786	206.468	240.883	198.575	216.314	246.765	225.111	209.24	215.039	249.989	210.154
ENSMUSG00000020321	Mdh1	protein_coding	2662	167.667	128.779	129.444	89.261	136.809	147.14	140.153	89.153	138.444	140.026	82.471	92.886
ENSMUSG00000020325	Fstl3	protein_coding	2445	1.734	1.069	2.14	2.446	0.577	0.586	0	2.229	1.573	1.5	2.577	0
ENSMUSG00000020326	Ccng1	protein_coding	3512	106.96	84.962	82.373	90.484	88.897	87.346	97.029	110.327	116.419	105.519	68.296	106.819
ENSMUSG00000020328	Nudcd2	protein_coding	2054	160.729	157.099	126.234	147.954	167.404	140.692	137.757	142.644	188.788	194.536	211.331	182.288
ENSMUSG00000020329	Polrmt	protein_coding	4685	21.392	13.893	16.047	20.787	15.009	12.311	14.375	18.945	16.257	17.003	12.886	20.899
ENSMUSG00000020330	Hmmr	protein_coding	5431	160.151	128.779	87.722	143.063	165.672	131.312	162.913	151.56	211.337	165.53	162.364	135.845
ENSMUSG00000020333	Acsl6	protein_coding	9914	15.61	10.687	14.977	14.673	14.431	12.311	15.573	7.801	12.061	7.501	5.154	2.322
ENSMUSG00000020340	Cyfip2	protein_coding	7103	331.865	369.237	312.376	253.111	413.891	454.318	324.628	352.153	286.853	327.06	266.741	296.073
ENSMUSG00000020346	Mgat1	protein_coding	4733	52.035	40.076	42.791	31.792	64.075	62.139	61.092	57.949	44.05	55.51	64.43	40.638
ENSMUSG00000020349	Ppp2ca	protein_coding	7490	245.14	204.656	194.7	207.869	245.333	226.866	202.443	193.907	245.424	237.043	220.351	233.375
ENSMUSG00000020358	Hnrnpab	protein_coding	2782	1266.75	1177.17	1286.95	1134.72	1313.83	1328.95	1232.63	1203.56	1438.46	1511.28	1315.66	1351.49
ENSMUSG00000020359	Phykpl	protein_coding	9699	25.439	21.908	17.117	24.455	17.318	21.69	22.76	27.86	19.928	27.005	23.195	12.772
ENSMUSG00000020361	Hspa4	protein_coding	5528	404.135	370.84	380.842	405.956	421.395	462.525	483.948	427.933	466.725	447.082	393.024	384.315
ENSMUSG00000020362	Cnot6	protein_coding	6610	149.744	154.427	105.908	156.513	133.923	130.726	140.153	154.903	193.507	170.031	153.344	134.684
ENSMUSG00000020366	Mapk9	protein_coding	6784	23.126	22.977	27.814	31.792	23.09	32.828	21.562	26.746	34.087	20.004	30.926	19.738
ENSMUSG00000020368	Canx	protein_coding	4693	422.636	405.572	322.004	390.06	434.672	432.628	437.23	479.196	501.861	463.585	496.112	458.623
ENSMUSG00000020372	Rack1	protein_coding	5119	2998.92	3243.51	2968.64	2521.33	3173.16	3252.33	2320.31	2555.34	2697.04	3086.07	2430.3	2543.91
ENSMUSG00000020375	Rufy1	protein_coding	2764	11.563	11.756	14.977	11.005	2.886	7.621	10.781	12.259	8.915	12.002	15.463	12.772
ENSMUSG00000020376	Rnf130	protein_coding	8233	7.516	5.344	13.907	8.559	5.195	3.517	10.781	5.572	8.915	5.001	10.309	15.094
ENSMUSG00000020380	Rad50	protein_coding	5375	284.455	239.389	96.28	178.523	243.601	218.659	240.776	150.445	389.637	301.055	259.009	188.094
ENSMUSG00000020381	Mrnip	protein_coding	2039	8.094	6.947	6.419	8.559	4.618	9.966	7.187	8.915	9.964	12.002	5.154	10.45
ENSMUSG00000020383	Il13	protein_coding	1205	2.891	2.137	3.209	0	1.732	2.931	1.198	0	40.38	29.505	18.04	16.255
ENSMUSG00000020385	Clk4	protein_coding	5797	41.628	49.16	23.535	41.574	50.221	52.173	51.509	45.691	43.002	32.506	48.967	47.604
ENSMUSG00000020386	Sar1b	protein_coding	1255	58.972	63.588	52.419	50.133	61.766	56.863	53.905	55.72	63.454	67.512	47.678	58.054
ENSMUSG00000020387	Jade2	protein_coding	10760	137.602	110.076	167.956	169.963	92.361	90.277	119.789	123.699	72.369	92.517	113.397	116.107
ENSMUSG00000020388	Pdlim4	protein_coding	2560	1.734	2.672	5.349	0	2.886	2.345	3.594	10.03	5.244	4.001	9.02	8.128
ENSMUSG00000020389	Cdkl3	protein_coding	5360	4.625	3.74	2.14	11.005	3.464	2.345	0	7.801	6.817	2	1.289	3.483
ENSMUSG00000020390	Ube2b	protein_coding	2126	186.168	137.863	190.421	163.85	155.858	150.658	150.934	181.649	158.372	146.527	145.612	133.523
ENSMUSG00000020392	Cdkn2aipnl	protein_coding	1958	105.804	88.168	104.839	96.598	94.092	92.622	89.842	75.78	92.821	85.016	91.491	70.825
ENSMUSG00000020393	Kremen1	protein_coding	7722	5.203	11.756	10.698	7.337	6.927	6.448	13.177	12.259	12.061	7.001	7.732	6.966
ENSMUSG00000020395	Itk	protein_coding	5354	178.074	179.542	166.886	130.835	203.771	198.727	184.475	162.704	207.142	189.035	157.209	202.027
ENSMUSG00000020396	Nefh	protein_coding	3994	74.583	61.985	79.164	63.583	62.343	57.449	86.248	66.865	104.882	104.019	109.531	102.174
ENSMUSG00000020397	Med7	protein_coding	2871	28.908	19.237	6.419	15.896	33.481	28.138	23.958	18.945	30.416	35.006	28.349	12.772
ENSMUSG00000020400	Tnip1	protein_coding	3539	127.195	141.603	98.42	105.157	120.069	145.382	103.019	82.466	174.104	176.532	119.84	131.201
ENSMUSG00000020401	Fam71b	protein_coding	2493	13.876	11.221	7.488	9.782	28.285	31.656	19.166	20.059	19.403	18.003	6.443	13.933
ENSMUSG00000020402	Vdac1	protein_coding	2620	295.44	286.946	305.958	269.007	290.936	312.453	312.649	273.03	322.512	314.558	315.707	283.302
ENSMUSG00000020407	Upp1	protein_coding	1961	0	2.137	0	0	0.577	0	0	0	0	0.5	0	0
ENSMUSG00000020409	Slu7	protein_coding	4050	109.851	99.924	81.303	92.93	106.792	124.864	80.259	106.983	105.931	97.018	109.531	88.241
ENSMUSG00000020412	Ascc2	protein_coding	4964	34.112	28.321	32.093	31.792	30.594	38.69	39.53	24.517	36.184	35.507	28.349	26.705
ENSMUSG00000020413	Hus1	protein_coding	6450	22.548	24.046	24.605	25.678	20.781	16.414	27.551	28.975	23.598	21.004	30.926	33.671
ENSMUSG00000020415	Pttg1	protein_coding	2000	119.679	89.771	67.396	86.816	130.459	150.658	82.654	108.098	66.6	76.014	61.853	59.215
ENSMUSG00000020420	Zfp607a	protein_coding	4546	3.469	1.603	3.209	1.223	2.309	7.621	5.989	3.343	2.622	1	6.443	2.322
ENSMUSG00000020423	Btg2	protein_coding	2743	27.174	32.061	33.163	35.46	35.212	29.311	39.53	33.432	37.233	28.505	30.926	42.96
ENSMUSG00000020424	Castor1	protein_coding	1574	6.36	4.275	6.419	3.668	4.041	5.862	8.385	16.716	9.964	9.502	6.443	6.966
ENSMUSG00000020430	Pes1	protein_coding	3024	75.739	70.534	99.49	73.366	60.612	71.518	87.446	55.72	81.284	86.016	82.471	75.47
ENSMUSG00000020432	Tcn2	protein_coding	2178	0.578	1.069	0	0	1.155	1.172	0	0	1.049	1.5	0	4.644
ENSMUSG00000020437	Myo1g	protein_coding	6957	118.523	115.954	115.536	132.058	142.582	158.865	149.736	137.072	80.235	80.015	65.719	74.309
ENSMUSG00000020439	Smtn	protein_coding	4380	2.891	2.137	2.14	1.223	0.577	2.931	3.594	1.114	0.524	1	2.577	0
ENSMUSG00000020440	Arf5	protein_coding	1907	315.676	412.519	222.515	200.532	364.247	347.626	201.246	181.649	323.561	381.07	220.351	173
ENSMUSG00000020441	2310033P09Rik	protein_coding	1285	88.459	77.481	58.838	52.579	81.393	66.242	65.884	54.606	84.955	88.016	56.698	42.96
ENSMUSG00000020444	Guk1	protein_coding	1835	69.958	76.412	72.745	55.024	64.075	64.484	52.707	61.293	70.271	88.516	68.296	73.148
ENSMUSG00000020448	Rnf185	protein_coding	2906	11.563	8.55	11.768	13.45	19.049	9.966	16.77	11.144	6.293	10.002	9.02	15.094
ENSMUSG00000020451	Limk2	protein_coding	6099	32.955	24.046	23.535	23.232	32.326	29.311	21.562	23.403	27.269	32.506	15.463	26.705
ENSMUSG00000020453	Patz1	protein_coding	5904	14.454	16.565	13.907	23.232	24.822	18.759	9.583	21.174	19.928	16.003	29.638	17.416
ENSMUSG00000020454	Eif4enif1	protein_coding	6370	90.771	65.725	102.699	88.039	76.775	77.381	130.57	137.072	105.407	102.019	122.417	147.456
ENSMUSG00000020455	Trim11	protein_coding	3580	16.189	18.168	18.186	31.792	15.009	26.966	21.562	20.059	22.025	23.004	37.369	18.577
ENSMUSG00000020456	Ogdh	protein_coding	5456	74.583	96.183	104.839	99.043	105.637	86.174	98.227	93.61	105.407	103.519	91.491	109.141
ENSMUSG00000020457	Drg1	protein_coding	3460	74.005	69.466	90.931	56.247	60.034	60.966	61.092	57.949	69.222	73.513	83.759	63.859
ENSMUSG00000020458	Rtn4	protein_coding	6991	163.62	152.29	114.467	124.721	137.386	164.141	132.966	120.356	111.175	111.02	64.43	84.758
ENSMUSG00000020459	Mtif2	protein_coding	3868	43.94	19.771	25.675	28.123	31.749	34.587	41.926	30.089	38.806	33.006	27.061	29.027
ENSMUSG00000020460	Rps27a	protein_coding	1972	568.333	458.473	671.823	511.113	735.421	749.771	540.249	614.04	780.847	646.119	478.071	512.033
ENSMUSG00000020462	Cfap36	protein_coding	2744	33.533	27.786	13.907	22.01	30.594	37.518	27.551	16.716	31.465	21.504	33.504	17.416
ENSMUSG00000020463	Ppp4r3b	protein_coding	5694	228.952	184.351	80.234	191.973	189.339	179.968	148.538	169.39	233.363	197.036	164.941	139.329
ENSMUSG00000020464	Pnpt1	protein_coding	3516	39.315	52.901	32.093	47.688	55.994	44.552	57.499	54.606	43.002	34.006	32.215	38.315
ENSMUSG00000020471	Pold2	protein_coding	1896	104.069	101.527	101.629	83.148	108.524	81.484	89.842	78.009	111.175	107.02	108.243	76.631
ENSMUSG00000020472	Zkscan17	protein_coding	4573	23.705	19.771	28.884	24.455	13.277	24.035	23.958	18.945	17.83	17.503	27.061	22.06
ENSMUSG00000020474	Polm	protein_coding	3658	10.985	12.824	20.326	17.119	13.277	11.138	15.573	17.831	11.537	12.002	6.443	17.416
ENSMUSG00000020476	Dbnl	protein_coding	2346	110.429	119.695	112.327	107.603	95.247	106.691	120.987	104.755	101.736	107.02	91.491	95.208
ENSMUSG00000020477	Mrps24	protein_coding	1466	71.114	58.244	65.257	42.797	72.734	54.518	50.311	57.949	58.21	76.514	42.524	44.121
ENSMUSG00000020482	Ccdc117	protein_coding	3372	14.454	19.771	24.605	20.787	28.285	18.173	31.145	21.174	25.696	22.004	24.483	19.738
ENSMUSG00000020483	Dynll2	protein_coding	2736	166.51	187.557	227.864	220.097	191.648	182.313	154.528	205.051	163.616	180.033	177.827	233.375
ENSMUSG00000020484	Xbp1	protein_coding	3248	65.91	76.412	75.955	69.697	105.637	103.76	65.884	62.407	112.224	98.518	105.665	67.342
ENSMUSG00000020485	Supt4a	protein_coding	942	9.829	7.481	14.977	6.114	5.773	5.276	4.792	11.144	12.586	10.002	5.154	6.966
ENSMUSG00000020491	2810021J22Rik	protein_coding	3928	5.203	2.137	9.628	3.668	3.464	5.276	2.396	1.114	4.195	4.501	0	2.322
ENSMUSG00000020492	Ska2	protein_coding	3272	21.97	16.031	17.117	9.782	15.586	14.655	14.375	24.517	18.354	20.004	23.195	26.705
ENSMUSG00000020493	Prr11	protein_coding	3824	16.189	13.893	16.047	19.564	17.318	19.345	21.562	18.945	23.598	16.503	16.752	23.221
ENSMUSG00000020495	Smg8	protein_coding	3218	9.829	12.29	23.535	9.782	11.545	12.311	16.77	20.059	11.537	13.502	24.483	18.577
ENSMUSG00000020496	Rnf187	protein_coding	1949	102.335	107.405	114.467	84.37	103.906	91.45	70.676	95.839	115.37	153.528	99.222	113.785
ENSMUSG00000020513	Tubd1	protein_coding	2070	5.782	2.672	6.419	3.668	2.309	5.276	7.187	4.458	5.769	4.501	2.577	3.483
ENSMUSG00000020514	Mrpl22	protein_coding	981	14.454	19.771	35.303	19.564	19.627	24.035	17.968	26.746	20.452	24.004	15.463	24.383
ENSMUSG00000020515	Cnot8	protein_coding	2636	39.893	41.679	34.233	34.237	40.985	44.552	31.145	31.203	30.94	45.508	33.504	41.799
ENSMUSG00000020516	Rps6kb1	protein_coding	8658	99.444	89.237	59.908	100.266	95.247	80.312	119.789	84.695	104.882	116.021	108.243	104.496
ENSMUSG00000020519	Sap30l	protein_coding	1151	32.377	23.511	21.396	20.787	31.749	32.242	25.156	25.631	25.172	30.506	15.463	16.255
ENSMUSG00000020520	Galnt10	protein_coding	5965	12.72	20.305	11.768	9.782	14.431	8.207	14.375	7.801	17.83	19.504	14.175	13.933
ENSMUSG00000020521	Rnft1	protein_coding	4719	26.017	19.237	20.326	31.792	14.431	22.276	33.541	18.945	21.501	27.005	38.658	23.221
ENSMUSG00000020522	Mfap3	protein_coding	5801	41.049	36.336	32.093	33.014	35.79	26.966	31.145	27.86	38.282	34.006	28.349	17.416
ENSMUSG00000020523	Fam114a2	protein_coding	3075	124.305	122.366	105.908	134.503	116.028	109.622	94.633	113.67	120.614	136.025	118.551	103.335
ENSMUSG00000020525	Ppm1d	protein_coding	3173	28.33	26.183	29.954	34.237	28.863	30.483	31.145	26.746	24.647	31.506	29.638	22.06
ENSMUSG00000020526	Znhit3	protein_coding	2136	16.767	21.908	16.047	19.564	13.277	14.069	26.354	8.915	22.55	21.504	27.061	27.866
ENSMUSG00000020527	Myo19	protein_coding	7113	5.203	3.206	4.279	7.337	7.504	7.621	14.375	6.686	7.866	7.501	7.732	8.128
ENSMUSG00000020528	Prpsap2	protein_coding	1962	14.454	19.771	13.907	22.01	24.245	17	20.364	22.288	18.354	16.503	19.329	24.383
ENSMUSG00000020530	Ggnbp2	protein_coding	4726	323.77	312.061	181.863	315.472	343.466	384.558	313.847	259.657	313.597	311.557	288.647	265.885
ENSMUSG00000020532	Acaca	protein_coding	17074	47.987	36.336	38.512	62.361	34.058	41.621	45.52	47.92	39.331	46.008	46.39	61.537
ENSMUSG00000020534	Shmt1	protein_coding	3883	84.412	86.031	108.048	110.048	91.206	111.967	119.789	118.127	109.077	104.519	122.417	146.295
ENSMUSG00000020536	Llgl1	protein_coding	4862	18.501	10.687	19.256	14.673	17.318	27.552	17.968	26.746	18.879	23.004	19.329	10.45
ENSMUSG00000020537	Drg2	protein_coding	2716	31.799	45.42	33.163	46.465	37.521	34.001	43.124	47.92	41.428	40.507	38.658	46.443
ENSMUSG00000020538	Srebf1	protein_coding	5634	34.112	35.802	44.931	61.138	43.871	39.276	29.947	52.377	57.161	67.012	70.873	61.537
ENSMUSG00000020544	Cox11	protein_coding	1423	10.407	12.824	20.326	7.337	18.472	15.242	11.979	22.288	13.635	20.004	16.752	17.416
ENSMUSG00000020546	Stxbp4	protein_coding	11834	2.891	3.206	2.14	9.782	2.309	4.104	3.594	3.343	4.72	2	2.577	2.322
ENSMUSG00000020547	Bzw2	protein_coding	5413	450.388	438.168	533.821	492.772	409.273	402.144	420.459	417.904	336.672	363.067	323.439	357.61
ENSMUSG00000020549	Elac2	protein_coding	3479	30.064	37.405	47.07	23.232	25.399	36.932	33.541	32.318	31.989	33.506	24.483	32.51
ENSMUSG00000020553	Pctp	protein_coding	2723	1.156	1.069	2.14	4.891	1.155	0.586	2.396	0	0.524	0.5	3.866	0
ENSMUSG00000020561	Twistnb	protein_coding	5154	153.791	135.191	85.583	151.622	167.404	151.83	141.351	132.615	170.433	147.527	130.149	130.04
ENSMUSG00000020564	Atxn7l1	protein_coding	10049	21.392	27.786	18.186	29.346	30.017	34.587	47.916	37.89	24.647	21.004	29.638	27.866
ENSMUSG00000020570	Sypl	protein_coding	8345	38.159	32.595	18.186	37.906	45.603	36.345	41.926	46.805	38.282	36.007	32.215	30.188
ENSMUSG00000020571	Pdia6	protein_coding	3745	294.284	332.366	313.446	321.585	329.612	356.42	301.868	318.721	402.747	474.087	470.34	414.503
ENSMUSG00000020572	Nampt	protein_coding	5054	292.55	329.695	196.84	262.893	301.326	293.694	265.932	257.429	202.422	158.529	157.209	130.04
ENSMUSG00000020573	Pik3cg	protein_coding	8426	10.985	9.618	11.768	8.559	6.927	10.552	7.187	14.487	25.172	18.503	20.618	17.416
ENSMUSG00000020576	Nbas	protein_coding	9515	25.439	32.061	22.465	23.232	33.481	22.862	37.135	33.432	21.501	24.504	19.329	18.577
ENSMUSG00000020577	Tspan13	protein_coding	2474	175.761	168.855	194.7	177.3	166.249	161.209	160.517	132.615	104.358	116.521	92.779	116.107
ENSMUSG00000020580	Rock2	protein_coding	13897	200.622	185.954	75.955	187.082	189.916	160.623	219.214	150.445	212.386	163.03	207.465	141.651
ENSMUSG00000020585	Laptm4a	protein_coding	1773	65.91	76.947	67.396	57.47	81.393	82.07	55.103	63.521	57.685	64.012	57.987	51.087
ENSMUSG00000020589	Fam49a	protein_coding	12596	2.891	3.206	4.279	7.337	6.35	3.517	8.385	3.343	3.146	4.001	0	6.966
ENSMUSG00000020590	Snx13	protein_coding	7866	9.829	8.55	0	7.337	8.082	5.862	7.187	10.03	5.769	7.001	3.866	2.322
ENSMUSG00000020592	Sdc1	protein_coding	3809	5.782	4.809	6.419	2.446	5.773	3.517	4.792	8.915	6.817	9.002	3.866	12.772
ENSMUSG00000020593	Lpin1	protein_coding	9930	38.737	24.046	34.233	30.569	23.667	26.38	21.562	25.631	38.282	45.508	48.967	34.832
ENSMUSG00000020594	Pum2	protein_coding	7260	132.399	112.214	79.164	113.717	140.273	149.485	136.559	140.416	146.311	175.532	167.518	112.624
ENSMUSG00000020601	Trib2	protein_coding	4335	41.049	46.489	32.093	46.465	108.524	130.726	114.997	106.983	34.611	37.507	51.544	41.799
ENSMUSG00000020605	Hs1bp3	protein_coding	3004	4.047	3.74	2.14	1.223	2.886	0.586	3.594	5.572	3.671	5.501	2.577	3.483
ENSMUSG00000020608	Smc6	protein_coding	12502	340.537	307.252	106.978	232.324	338.848	306.591	265.932	248.513	363.416	275.551	255.143	176.483
ENSMUSG00000020610	Amz2	protein_coding	5590	43.362	46.489	52.419	51.356	51.376	39.863	41.926	42.348	44.05	54.01	32.215	48.765
ENSMUSG00000020611	Gna13	protein_coding	6421	296.019	305.114	251.399	242.106	288.05	279.039	215.62	247.399	268.498	258.047	222.928	232.214
ENSMUSG00000020612	Prkar1a	protein_coding	4321	315.098	304.046	345.54	339.927	300.749	352.902	304.264	351.039	313.597	358.066	332.459	348.322
ENSMUSG00000020621	Rdh14	protein_coding	1480	9.251	9.618	17.117	14.673	5.773	9.379	8.385	5.572	8.391	12.002	3.866	3.483
ENSMUSG00000020623	Map2k6	protein_coding	3444	4.625	5.344	0	0	3.464	1.172	3.594	2.229	6.293	0	2.577	2.322
ENSMUSG00000020628	Trappc12	protein_coding	10020	32.955	22.977	26.745	25.678	28.285	25.207	13.177	16.716	21.501	22.504	30.926	33.671
ENSMUSG00000020629	Adi1	protein_coding	1886	36.424	35.267	52.419	55.024	43.871	32.828	47.916	40.119	35.136	45.508	57.987	38.315
ENSMUSG00000020630	Rnaseh1	protein_coding	2586	9.829	10.153	21.396	15.896	12.7	15.828	16.77	15.602	12.586	13.002	9.02	17.416
ENSMUSG00000020634	Ubxn2a	protein_coding	2820	65.91	59.313	32.093	51.356	71.002	55.104	73.071	66.865	79.186	57.511	78.605	59.215
ENSMUSG00000020638	Cmpk2	protein_coding	4163	10.407	13.359	4.279	3.668	3.464	7.035	0	1.114	1.049	0.5	0	1.161
ENSMUSG00000020640	Itsn2	protein_coding	13579	128.93	102.061	71.675	103.934	121.801	99.071	146.143	83.581	151.555	109.02	126.283	94.047
ENSMUSG00000020641	Rsad2	protein_coding	4335	32.955	43.282	4.279	2.446	25.399	38.104	8.385	12.259	2.098	0.5	0	0
ENSMUSG00000020642	Rnf144a	protein_coding	7340	1.156	3.74	4.279	3.668	1.732	4.69	3.594	3.343	3.671	3.501	5.154	5.805
ENSMUSG00000020644	Id2	protein_coding	2438	95.397	70	72.745	64.806	110.255	134.244	68.28	104.755	344.013	425.078	314.419	351.805
ENSMUSG00000020646	Mboat2	protein_coding	9566	2.891	4.275	1.07	2.446	3.464	2.931	0	2.229	16.781	8.502	5.154	8.128
ENSMUSG00000020647	Ncoa1	protein_coding	8576	13.876	10.153	12.837	28.123	24.245	18.759	15.573	18.945	21.501	13.502	16.752	32.51
ENSMUSG00000020648	Dus4l	protein_coding	1984	15.61	32.595	16.047	35.46	29.44	18.173	19.166	28.975	11.537	21.004	24.483	31.349
ENSMUSG00000020649	Rrm2	protein_coding	2771	122.57	152.29	207.538	141.84	132.768	153.589	140.153	176.077	214.484	239.044	217.774	226.409
ENSMUSG00000020650	Bcap29	protein_coding	7590	81.521	94.046	75.955	78.257	89.474	93.795	105.414	57.949	104.882	74.514	72.162	41.799
ENSMUSG00000020652	Cenpo	protein_coding	7263	14.454	14.962	19.256	13.45	11.545	11.138	3.594	11.144	10.488	12.002	9.02	11.611
ENSMUSG00000020653	Klf11	protein_coding	4340	2.313	3.206	1.07	2.446	3.464	2.345	1.198	3.343	3.671	4.001	2.577	1.161
ENSMUSG00000020654	Adcy3	protein_coding	6246	10.407	7.481	5.349	7.337	5.195	8.793	4.792	1.114	9.439	9.002	7.732	1.161
ENSMUSG00000020656	Grhl1	protein_coding	5539	2.891	4.809	2.14	4.891	5.195	2.931	3.594	4.458	3.671	2.5	3.866	3.483
ENSMUSG00000020657	Dnajc27	protein_coding	5088	8.094	8.55	9.628	14.673	3.464	8.207	5.989	12.259	11.013	3.501	6.443	9.289
ENSMUSG00000020659	Cbll1	protein_coding	4007	56.66	48.092	60.978	45.242	54.839	51.001	29.947	39.004	57.161	67.512	77.316	54.57
ENSMUSG00000020660	Pomc	protein_coding	1318	2.313	2.137	4.279	3.668	5.773	2.931	1.198	0	3.671	1.5	0	4.644
ENSMUSG00000020661	Dnmt3a	protein_coding	16642	200.044	206.259	224.654	266.561	170.867	188.175	233.589	228.454	212.386	259.548	291.224	236.859
ENSMUSG00000020664	Dld	protein_coding	3683	65.332	71.603	66.326	80.702	79.661	93.795	101.821	74.665	88.625	86.516	73.45	65.02
ENSMUSG00000020668	Kif3c	protein_coding	7406	4.625	4.275	1.07	1.223	2.886	5.276	3.594	3.343	3.146	4.001	9.02	6.966
ENSMUSG00000020671	Rab10	protein_coding	3513	208.716	211.603	157.258	176.077	203.193	231.555	183.277	219.539	224.448	239.544	228.082	210.154
ENSMUSG00000020677	Ddx52	protein_coding	3332	128.352	134.656	115.536	94.152	124.687	128.968	138.955	113.67	134.249	143.526	106.954	101.013
ENSMUSG00000020680	Taf15	protein_coding	2919	118.523	117.557	80.234	124.721	117.182	99.657	126.976	115.899	134.249	101.519	108.243	119.59
ENSMUSG00000020687	Cdc27	protein_coding	6248	61.863	51.832	26.745	55.024	65.807	48.656	43.124	40.119	49.819	50.509	45.101	48.765
ENSMUSG00000020689	Itgb3	protein_coding	5901	15.61	17.634	16.047	4.891	13.277	5.276	4.792	17.831	19.403	20.504	28.349	31.349
ENSMUSG00000020691	Mettl2	protein_coding	3399	19.079	12.824	14.977	17.119	15.586	17	29.947	22.288	22.025	18.503	24.483	32.51
ENSMUSG00000020692	Nle1	protein_coding	3233	32.377	40.611	34.233	39.128	31.749	39.276	38.332	32.318	24.123	36.007	37.369	37.154
ENSMUSG00000020694	Tlk2	protein_coding	8070	124.883	115.42	80.234	116.162	131.037	124.864	129.372	109.212	94.394	90.517	124.994	95.208
ENSMUSG00000020696	Rffl	protein_coding	5922	6.36	9.618	6.419	6.114	5.773	8.207	4.792	4.458	4.195	3.501	7.732	11.611
ENSMUSG00000020697	Lig3	protein_coding	7284	30.064	40.076	34.233	58.692	39.253	38.69	32.343	33.432	34.611	33.006	32.215	42.96
ENSMUSG00000020700	Map3k3	protein_coding	4023	37.58	48.626	58.838	56.247	46.758	41.035	55.103	43.462	27.269	34.006	27.061	49.926
ENSMUSG00000020705	Ddx42	protein_coding	4228	95.975	79.084	88.792	91.707	83.702	72.691	106.612	91.382	92.821	78.014	103.088	76.631
ENSMUSG00000020706	Ftsj3	protein_coding	4358	267.689	286.412	262.097	232.324	236.674	284.315	291.087	269.687	275.316	299.055	340.191	284.463
ENSMUSG00000020707	Rnf135	protein_coding	2140	5.203	2.137	5.349	2.446	6.927	5.276	1.198	3.343	2.622	1.5	2.577	4.644
ENSMUSG00000020708	Psmc5	protein_coding	1394	82.677	83.359	95.211	78.257	98.133	76.794	87.446	95.839	84.43	100.018	88.914	101.013
ENSMUSG00000020715	Ern1	protein_coding	8173	0.578	1.069	4.279	0	6.927	5.276	1.198	2.229	1.573	3.501	1.289	2.322
ENSMUSG00000020716	Nf1	protein_coding	15850	10.985	12.29	8.558	18.341	19.627	8.207	15.573	12.259	11.013	13.502	20.618	16.255
ENSMUSG00000020717	Pecam1	protein_coding	6228	20.814	35.802	32.093	24.455	17.895	21.104	20.364	27.86	13.635	26.005	27.061	19.738
ENSMUSG00000020718	Polg2	protein_coding	4356	7.516	5.878	7.488	3.668	7.504	3.517	4.792	2.229	5.769	5.501	6.443	3.483
ENSMUSG00000020719	Ddx5	protein_coding	5775	490.281	469.16	409.726	442.639	483.161	448.455	489.937	493.684	523.362	536.098	469.051	452.818
ENSMUSG00000020720	Psmd12	protein_coding	2649	123.148	137.328	125.164	114.939	122.955	160.623	162.913	103.64	154.701	137.025	128.86	141.651
ENSMUSG00000020721	Helz	protein_coding	15044	72.848	66.794	67.396	81.925	55.416	64.484	68.28	67.979	61.356	75.514	100.511	89.403
ENSMUSG00000020732	Rab37	protein_coding	5330	0.578	1.069	1.07	1.223	2.309	1.759	0	2.229	3.146	1.5	7.732	5.805
ENSMUSG00000020733	Slc9a3r1	protein_coding	1925	45.675	37.939	46.001	28.123	48.489	37.518	23.958	32.318	39.331	57.01	50.255	51.087
ENSMUSG00000020736	Nt5c	protein_coding	1140	68.223	80.687	77.024	70.92	88.32	94.381	97.029	71.322	73.417	78.014	61.853	65.02
ENSMUSG00000020737	Jpt1	protein_coding	2149	157.26	130.382	187.212	177.3	144.891	161.209	120.987	179.42	136.871	164.03	143.035	169.517
ENSMUSG00000020739	Nup85	protein_coding	3385	117.945	115.42	124.095	121.053	131.614	130.726	117.393	122.585	146.835	124.523	134.015	126.557
ENSMUSG00000020740	Gga3	protein_coding	6245	20.814	21.908	23.535	31.792	15.009	26.966	16.77	15.602	18.354	23.004	36.081	30.188
ENSMUSG00000020741	Cluh	protein_coding	6502	108.116	143.206	180.793	178.523	108.524	97.312	129.372	161.589	100.162	147.027	186.847	191.577
ENSMUSG00000020743	Mif4gd	protein_coding	2010	64.176	70.534	88.792	81.925	59.457	64.484	61.092	76.894	84.955	107.52	82.471	97.53
ENSMUSG00000020744	Slc25a19	protein_coding	4026	35.846	44.351	43.861	45.242	38.676	38.104	32.343	40.119	47.197	56.51	59.276	38.315
ENSMUSG00000020745	Pafah1b1	protein_coding	9620	220.858	207.328	207.538	196.864	230.324	250.314	235.984	212.852	205.045	219.04	171.384	207.832
ENSMUSG00000020747	Tmem94	protein_coding	5920	9.829	19.237	12.837	12.228	9.813	10.552	11.979	7.801	7.342	9.002	6.443	5.805
ENSMUSG00000020752	Recql5	protein_coding	6986	10.407	14.427	2.14	6.114	10.391	17.586	7.187	6.686	6.293	12.502	10.309	13.933
ENSMUSG00000020755	Sap30bp	protein_coding	3708	16.767	21.908	25.675	35.46	25.976	19.931	20.364	25.631	22.55	22.504	32.215	42.96
ENSMUSG00000020766	Galk1	protein_coding	1406	159.573	142.137	175.444	166.295	172.022	162.382	137.757	144.873	187.739	224.041	182.981	199.704
ENSMUSG00000020770	Unk	protein_coding	4438	15.032	8.55	9.628	13.45	10.968	10.552	20.364	8.915	16.781	11.002	18.04	12.772
ENSMUSG00000020775	Mrpl38	protein_coding	2550	57.816	58.779	57.768	58.692	60.034	53.932	68.28	62.407	57.161	64.012	50.255	70.825
ENSMUSG00000020776	Fbf1	protein_coding	7751	10.985	8.015	11.768	7.337	9.236	7.621	11.979	5.572	5.769	6.501	7.732	17.416
ENSMUSG00000020777	Acox1	protein_coding	5082	6.36	6.412	5.349	7.337	7.504	4.69	4.792	14.487	7.866	5.501	7.732	5.805
ENSMUSG00000020778	Ten1	protein_coding	2728	27.174	21.908	27.814	8.559	31.749	21.69	19.166	10.03	20.976	23.504	20.618	10.45
ENSMUSG00000020780	Srp68	protein_coding	2737	71.692	59.313	77.024	51.356	81.97	80.312	71.873	66.865	87.577	99.018	78.605	87.08
ENSMUSG00000020781	Tsen54	protein_coding	2458	15.032	12.824	21.396	7.337	5.773	7.621	10.781	8.915	12.061	12.002	14.175	11.611
ENSMUSG00000020782	Llgl2	protein_coding	4844	1.734	2.672	5.349	0	2.309	3.517	1.198	5.572	5.244	4.501	0	3.483
ENSMUSG00000020783	Ncbp3	protein_coding	17240	71.692	87.634	79.164	100.266	81.393	96.726	114.997	92.496	100.687	110.02	85.048	104.496
ENSMUSG00000020788	Atp2a3	protein_coding	5281	46.831	43.817	34.233	41.574	32.326	34.587	27.551	27.86	33.562	43.508	46.39	58.054
ENSMUSG00000020790	Ankfy1	protein_coding	11332	45.675	49.695	48.14	37.906	61.766	37.518	33.541	59.064	37.758	33.506	55.41	31.349
ENSMUSG00000020792	Exoc7	protein_coding	4367	19.079	17.099	27.814	11.005	18.472	18.759	15.573	13.373	22.025	22.004	15.463	22.06
ENSMUSG00000020794	Ube2g1	protein_coding	4579	33.533	34.733	42.791	51.356	47.912	39.276	43.124	55.72	41.428	47.509	32.215	39.476
ENSMUSG00000020801	Med31	protein_coding	1730	11.563	16.031	19.256	29.346	23.09	21.69	11.979	18.945	17.83	27.005	27.061	19.738
ENSMUSG00000020802	Ube2o	protein_coding	5288	39.315	32.595	32.093	39.128	31.172	22.862	33.541	28.975	38.806	38.507	37.369	32.51
ENSMUSG00000020803	Txndc17	protein_coding	1324	114.476	97.252	98.42	91.707	114.296	111.381	122.185	102.526	93.869	97.018	87.625	78.953
ENSMUSG00000020806	Rhbdf2	protein_coding	5293	2.891	4.809	2.14	2.446	5.195	4.104	8.385	2.229	1.573	10.502	2.577	6.966
ENSMUSG00000020808	Pimreg	protein_coding	2529	19.079	8.015	12.837	12.228	13.277	14.069	15.573	8.915	13.635	14.003	15.463	15.094
ENSMUSG00000020817	Rabep1	protein_coding	6868	101.756	90.84	68.466	110.048	107.946	96.726	94.633	98.068	106.455	84.516	85.048	73.148
ENSMUSG00000020818	Mfsd11	protein_coding	7076	5.782	3.206	9.628	14.673	7.504	3.517	5.989	5.572	5.769	5.001	5.154	6.966
ENSMUSG00000020821	Kif1c	protein_coding	7276	20.814	16.031	16.047	12.228	15.009	12.897	15.573	12.259	22.55	18.003	16.752	10.45
ENSMUSG00000020823	Sec14l1	protein_coding	7176	15.032	16.031	13.907	13.45	15.586	13.483	17.968	14.487	16.257	16.503	16.752	18.577
ENSMUSG00000020826	Nos2	protein_coding	4439	6.36	4.809	6.419	1.223	9.813	8.207	2.396	6.686	1.049	1	2.577	1.161
ENSMUSG00000020827	Mink1	protein_coding	6286	3.469	8.015	7.488	8.559	7.504	6.448	13.177	12.259	5.244	6.501	11.597	15.094
ENSMUSG00000020829	Slc46a1	protein_coding	3080	2.313	2.137	0	1.223	1.732	1.172	2.396	4.458	2.098	1.5	2.577	5.805
ENSMUSG00000020832	Eral1	protein_coding	2268	10.985	16.031	12.837	11.005	9.236	14.655	11.979	15.602	14.159	17.503	14.175	13.933
ENSMUSG00000020834	Dhrs13	protein_coding	1967	11.563	13.893	18.186	18.341	13.854	12.311	19.166	16.716	18.354	15.503	20.618	25.544
ENSMUSG00000020840	Blmh	protein_coding	5891	156.682	132.519	127.304	132.058	128.728	137.175	123.383	106.983	169.909	156.029	117.263	133.523
ENSMUSG00000020841	Cpd	protein_coding	8332	39.315	37.405	34.233	39.128	33.481	34.587	34.739	26.746	70.795	77.514	94.068	84.758
ENSMUSG00000020843	Timm22	protein_coding	3183	27.174	29.389	39.582	23.232	26.554	19.931	20.364	23.403	28.843	29.505	32.215	19.738
ENSMUSG00000020844	Nxn	protein_coding	3239	32.955	43.282	23.535	37.906	58.303	35.173	22.76	28.975	52.441	43.508	33.504	26.705
ENSMUSG00000020846	Rflnb	protein_coding	3512	10.985	11.756	13.907	14.673	16.74	19.345	9.583	11.144	20.452	22.004	32.215	34.832
ENSMUSG00000020847	Rph3al	protein_coding	3814	3.469	8.015	2.14	8.559	4.041	1.172	2.396	1.114	2.622	3.001	2.577	1.161
ENSMUSG00000020849	Ywhae	protein_coding	2568	619.789	503.893	496.379	460.98	667.305	598.527	576.185	548.29	815.458	650.619	569.562	567.764
ENSMUSG00000020850	Prpf8	protein_coding	7461	270.001	323.282	292.05	289.794	234.365	232.728	237.182	264.115	229.692	288.553	300.244	336.711
ENSMUSG00000020859	Spag9	protein_coding	11209	85.568	74.275	70.606	83.148	75.62	72.691	95.831	88.038	59.783	58.011	86.336	76.631
ENSMUSG00000020863	Luc7l3	protein_coding	7278	313.942	263.969	169.026	336.259	330.766	328.281	318.639	339.895	400.125	364.567	359.52	311.167
ENSMUSG00000020864	Ankrd40	protein_coding	4255	49.144	68.931	74.885	79.479	61.189	59.794	64.686	55.72	46.673	61.011	81.182	42.96
ENSMUSG00000020866	Cacna1g	protein_coding	10137	0	0	0	0	0	0	0	0	0	0	0	0
ENSMUSG00000020868	Xylt2	protein_coding	3979	4.047	6.412	8.558	2.446	10.391	8.793	5.989	6.686	8.391	10.002	9.02	10.45
ENSMUSG00000020869	Lrrc59	protein_coding	3073	98.287	95.114	96.28	91.707	116.028	114.312	92.238	84.695	114.321	125.523	126.283	133.523
ENSMUSG00000020873	Slc35b1	protein_coding	2223	53.769	61.45	51.35	51.356	62.343	75.622	50.311	53.492	71.32	78.514	56.698	55.731
ENSMUSG00000020876	Snx11	protein_coding	4232	26.017	40.611	24.605	42.797	38.099	45.725	43.124	55.72	16.781	12.002	12.886	26.705
ENSMUSG00000020877	Scrn2	protein_coding	2050	8.672	13.893	20.326	34.237	13.854	12.897	13.177	18.945	19.928	15.503	25.772	22.06
ENSMUSG00000020882	Cacnb1	protein_coding	4529	1.734	0.534	1.07	0	0.577	1.172	0	0	3.146	6.001	5.154	4.644
ENSMUSG00000020883	Fbxl20	protein_coding	12106	10.407	11.221	18.186	12.228	15.586	21.104	7.187	3.343	12.061	10.502	11.597	19.738
ENSMUSG00000020886	Dlg4	protein_coding	13251	38.737	40.611	54.559	57.47	36.367	32.242	33.541	44.576	36.709	40.507	50.255	38.315
ENSMUSG00000020888	Dvl2	protein_coding	6298	36.424	34.733	21.396	12.228	28.285	26.38	14.375	13.373	26.745	36.507	28.349	25.544
ENSMUSG00000020889	Nr1d1	protein_coding	3077	0	1.069	2.14	1.223	0.577	2.931	2.396	1.114	2.622	0.5	1.289	0
ENSMUSG00000020891	Alox8	protein_coding	3559	0	1.603	2.14	6.114	1.155	1.172	1.198	0	0.524	2	0	0
ENSMUSG00000020893	Per1	protein_coding	5631	21.97	30.458	44.931	37.906	34.058	43.38	44.322	49.034	22.55	20.504	20.618	30.188
ENSMUSG00000020894	Vamp2	protein_coding	3809	8.094	13.893	8.558	7.337	13.277	12.311	9.583	8.915	9.439	11.002	10.309	10.45
ENSMUSG00000020895	Tmem107	protein_coding	1369	13.298	9.618	9.628	20.787	11.545	10.552	10.781	14.487	18.879	17.003	11.597	22.06
ENSMUSG00000020897	Aurkb	protein_coding	2946	52.035	47.023	68.466	52.579	53.107	48.656	51.509	59.064	70.795	69.013	50.255	69.664
ENSMUSG00000020898	Ctc1	protein_coding	6797	30.064	36.336	33.163	36.683	28.285	31.656	19.166	35.661	26.745	37.007	38.658	59.215
ENSMUSG00000020899	Pfas	protein_coding	7933	81.521	94.58	131.583	146.731	88.897	82.656	117.393	95.839	89.674	98.018	119.84	135.845
ENSMUSG00000020900	Myh10	protein_coding	10458	38.737	27.786	37.442	26.901	17.895	15.828	22.76	14.487	80.235	66.012	72.162	58.054
ENSMUSG00000020901	Pik3r5	protein_coding	5550	17.345	8.55	10.698	15.896	14.431	15.242	15.573	17.831	8.915	9.502	10.309	18.577
ENSMUSG00000020903	Stx8	protein_coding	7137	28.33	22.977	26.745	18.341	28.285	23.449	23.958	17.831	18.354	17.003	18.04	16.255
ENSMUSG00000020910	Adprm	protein_coding	1977	39.893	43.282	29.954	29.346	60.612	60.38	71.873	52.377	31.465	38.007	16.752	31.349
ENSMUSG00000020914	Top2a	protein_coding	9013	1263.28	1224.2	866.523	1244.77	1282.66	1318.99	1293.72	1219.16	1424.3	1407.26	1539.88	1318.98
ENSMUSG00000020917	Acly	protein_coding	5279	209.873	201.985	186.142	179.745	166.249	185.831	166.507	189.45	205.569	222.541	189.424	208.993
ENSMUSG00000020918	Kat2a	protein_coding	3480	20.236	19.237	32.093	29.346	18.472	17.586	26.354	22.288	14.683	17.003	21.906	24.383
ENSMUSG00000020919	Stat5b	protein_coding	5539	90.193	94.58	90.931	78.257	140.273	144.795	128.174	140.416	108.029	109.52	91.491	104.496
ENSMUSG00000020921	Tmem101	protein_coding	2021	12.141	17.099	13.907	8.559	12.122	24.621	14.375	17.831	7.866	15.003	20.618	11.611
ENSMUSG00000020922	Lsm12	protein_coding	2388	100.6	133.588	95.211	92.93	133.923	109.036	114.997	99.182	131.627	121.522	99.222	114.946
ENSMUSG00000020923	Ubtf	protein_coding	6552	120.258	129.847	158.328	183.414	116.605	106.105	130.57	166.047	149.981	144.026	197.156	235.698
ENSMUSG00000020925	Ccdc43	protein_coding	3341	41.628	29.389	40.652	37.906	46.758	45.139	46.718	42.348	44.05	44.508	34.792	37.154
ENSMUSG00000020929	Eftud2	protein_coding	8395	117.367	110.076	148.7	96.598	107.369	106.105	116.195	113.67	127.956	140.026	155.921	167.194
ENSMUSG00000020935	Dcakd	protein_coding	2556	28.33	23.511	16.047	18.341	19.049	15.242	11.979	13.373	14.159	25.505	12.886	12.772
ENSMUSG00000020936	Nmt1	protein_coding	5017	282.143	274.122	212.887	260.448	313.449	298.384	253.953	266.344	307.829	327.56	257.72	239.181
ENSMUSG00000020941	Map3k14	protein_coding	6550	16.767	14.962	20.326	14.673	22.513	16.414	27.551	14.487	18.354	26.005	43.812	35.993
ENSMUSG00000020946	Gosr2	protein_coding	3266	20.814	18.702	24.605	13.45	24.822	21.104	19.166	18.945	24.647	32.506	19.329	23.221
ENSMUSG00000020948	Klhl28	protein_coding	7257	18.501	19.237	1.07	13.45	12.122	14.655	11.979	14.487	15.732	15.003	14.175	13.933
ENSMUSG00000020949	Fkbp3	protein_coding	7849	374.07	335.038	305.958	271.452	398.882	363.454	328.222	256.314	412.711	356.565	284.781	306.523
ENSMUSG00000020952	Scfd1	protein_coding	13162	108.116	106.336	57.768	100.266	102.751	120.174	110.206	91.382	120.09	96.518	83.759	65.02
ENSMUSG00000020954	Strn3	protein_coding	6646	112.163	104.198	72.745	123.499	101.019	110.795	107.81	134.844	115.37	136.525	128.86	125.396
ENSMUSG00000020955	Ap4s1	protein_coding	1137	17.345	13.359	8.558	12.228	15.586	8.207	20.364	18.945	12.586	15.503	11.597	11.611
ENSMUSG00000020956	Dtd2	protein_coding	3108	11.563	11.221	6.419	4.891	13.277	7.035	8.385	11.144	8.915	14.003	5.154	15.094
ENSMUSG00000020961	Ston2	protein_coding	12448	2.313	3.206	2.14	1.223	1.732	4.104	1.198	2.229	4.195	0.5	5.154	2.322
ENSMUSG00000020962	Gtf2a1	protein_coding	6241	41.628	60.916	52.419	63.583	52.53	46.311	58.697	37.89	39.331	39.507	63.141	48.765
ENSMUSG00000020964	Sel1l	protein_coding	8555	95.975	100.458	98.42	73.366	120.069	105.519	86.248	106.983	108.553	108.02	108.243	88.241
ENSMUSG00000020973	Dnaaf2	protein_coding	3390	11.563	19.237	24.605	23.232	16.163	13.483	17.968	24.517	13.635	19.504	19.329	20.899
ENSMUSG00000020974	Pole2	protein_coding	2881	18.501	17.634	19.256	15.896	16.163	15.828	15.573	25.631	23.074	27.505	32.215	18.577
ENSMUSG00000020978	Klhdc2	protein_coding	5438	97.709	102.061	116.606	99.043	103.328	98.484	105.414	89.153	133.2	167.531	124.994	128.879
ENSMUSG00000020982	Nemf	protein_coding	10549	153.213	137.863	46.001	107.603	164.517	174.106	146.143	111.441	220.252	140.026	127.572	106.819
ENSMUSG00000020986	Sec23a	protein_coding	4840	18.501	27.786	28.884	23.232	21.936	23.449	17.968	23.403	13.635	18.503	30.926	30.188
ENSMUSG00000020988	L2hgdh	protein_coding	3466	12.141	9.618	19.256	12.228	12.7	10.552	15.573	16.716	14.159	10.502	10.309	16.255
ENSMUSG00000020993	Trappc6b	protein_coding	2419	19.079	12.824	6.419	13.45	16.163	17.586	15.573	16.716	20.452	14.503	14.175	8.128
ENSMUSG00000020994	Pnn	protein_coding	5762	161.307	137.863	52.419	147.954	172.022	167.658	158.122	128.157	200.325	148.527	189.424	118.429
ENSMUSG00000021000	Mia2	protein_coding	11239	165.932	176.87	123.025	147.954	148.931	158.865	196.454	174.962	204.52	170.031	208.753	138.168
ENSMUSG00000021003	Galc	protein_coding	14879	4.047	4.275	1.07	9.782	4.618	5.276	8.385	4.458	2.622	2	3.866	0
ENSMUSG00000021007	Spata7	protein_coding	10088	4.625	8.55	6.419	12.228	6.927	5.862	8.385	4.458	5.769	6.501	10.309	11.611
ENSMUSG00000021009	Ptpn21	protein_coding	7897	3.469	1.603	5.349	4.891	2.886	2.345	2.396	2.229	2.622	3.501	2.577	2.322
ENSMUSG00000021012	Zc3h14	protein_coding	7891	41.628	49.695	42.791	61.138	47.912	49.242	53.905	43.462	43.002	53.01	43.812	44.121
ENSMUSG00000021013	Ttc8	protein_coding	3782	0.578	1.069	2.14	0	0.577	1.172	1.198	2.229	1.573	0	2.577	1.161
ENSMUSG00000021018	Polr2h	protein_coding	1509	50.3	55.573	49.21	53.801	65.807	65.07	43.124	57.949	58.21	53.01	34.792	55.731
ENSMUSG00000021022	Ppp2r3c	protein_coding	5923	89.037	109.542	83.443	103.934	94.092	99.657	92.238	102.526	81.808	101.519	82.471	61.537
ENSMUSG00000021023	Prorp	protein_coding	4452	6.938	12.824	22.465	12.228	13.277	18.759	19.166	14.487	13.11	13.002	15.463	12.772
ENSMUSG00000021024	Psma6	protein_coding	1234	244.562	216.412	184.002	166.295	213.584	201.658	208.433	160.475	262.73	276.051	190.713	208.993
ENSMUSG00000021025	Nfkbia	protein_coding	1610	1018.72	1284.05	1117.92	1124.94	1141.23	1114.4	1026.59	1230.31	1056.16	978.68	1038.61	1135.53
ENSMUSG00000021027	Ralgapa1	protein_coding	12315	68.801	53.969	32.093	58.692	57.725	58.035	61.092	72.437	58.734	38.507	61.853	49.926
ENSMUSG00000021028	Mbip	protein_coding	1690	9.251	9.084	4.279	7.337	5.195	6.448	8.385	7.801	7.866	7.001	5.154	3.483
ENSMUSG00000021033	Gstz1	protein_coding	5088	12.72	9.084	16.047	6.114	11.545	9.966	15.573	5.572	17.306	11.002	6.443	10.45
ENSMUSG00000021036	Sptlc2	protein_coding	8115	24.283	25.649	20.326	17.119	21.358	22.862	11.979	18.945	29.891	25.505	27.061	25.544
ENSMUSG00000021037	Ahsa1	protein_coding	4377	57.238	51.298	60.978	45.242	57.148	66.242	50.311	54.606	61.356	78.014	60.564	63.859
ENSMUSG00000021038	Vipas39	protein_coding	3933	13.876	14.427	24.605	14.673	7.504	18.173	16.77	12.259	11.013	12.502	21.906	12.772
ENSMUSG00000021039	Snw1	protein_coding	6586	239.359	245.267	213.956	196.864	228.592	216.314	192.86	225.111	235.46	221.041	233.237	205.51
ENSMUSG00000021040	Slirp	protein_coding	3104	104.069	66.26	64.187	55.024	97.556	104.933	73.071	65.75	108.553	91.017	74.739	62.698
ENSMUSG00000021044	Adck1	protein_coding	5549	12.141	15.496	23.535	11.005	15.009	15.828	11.979	14.487	6.293	9.002	12.886	8.128
ENSMUSG00000021048	Mthfd1	protein_coding	4442	76.895	51.832	115.536	80.702	66.384	85.588	69.478	81.352	78.662	79.014	57.987	73.148
ENSMUSG00000021051	Ppp2r5e	protein_coding	5343	86.724	93.511	58.838	66.029	85.434	94.381	63.488	73.551	78.137	97.518	68.296	47.604
ENSMUSG00000021054	Sgpp1	protein_coding	5649	35.846	25.649	40.652	42.797	37.521	34.587	34.739	33.432	29.367	40.507	32.215	32.51
ENSMUSG00000021061	Sptb	protein_coding	12147	2.313	1.603	2.14	1.223	0	1.759	2.396	1.114	3.146	2.5	3.866	6.966
ENSMUSG00000021065	Fut8	protein_coding	7902	26.595	29.924	12.837	31.792	12.7	17	21.562	12.259	6.293	8.502	6.443	2.322
ENSMUSG00000021067	Sav1	protein_coding	5265	28.33	17.634	24.605	14.673	27.131	31.656	23.958	24.517	33.562	32.506	20.618	29.027
ENSMUSG00000021068	Nin	protein_coding	17005	28.33	26.718	20.326	24.455	36.944	39.276	58.697	56.835	26.745	19.003	25.772	29.027
ENSMUSG00000021069	Pygl	protein_coding	6895	0	2.672	1.07	0	0	0	0	0	2.098	2	0	0
ENSMUSG00000021072	Tmx1	protein_coding	3299	127.774	166.183	108.048	163.85	135.077	187.003	138.955	182.763	148.408	181.533	166.23	163.711
ENSMUSG00000021076	Actr10	protein_coding	9726	108.116	121.832	115.536	84.37	139.695	140.692	97.029	90.267	118.517	128.524	78.605	103.335
ENSMUSG00000021079	Timm9	protein_coding	4282	69.379	77.481	77.024	64.806	81.97	86.174	75.467	76.894	88.625	89.516	76.027	77.792
ENSMUSG00000021094	Dhrs7	protein_coding	3541	31.799	17.634	28.884	20.787	33.481	26.38	9.583	21.174	17.306	24.004	15.463	18.577
ENSMUSG00000021096	Ppm1a	protein_coding	12829	101.756	95.649	84.513	80.702	87.165	106.691	105.414	84.695	90.723	105.519	78.605	84.758
ENSMUSG00000021102	Glrx5	protein_coding	3682	142.228	128.244	128.374	90.484	135.077	140.692	131.768	125.928	152.603	188.535	118.551	153.262
ENSMUSG00000021103	Mnat1	protein_coding	5385	72.27	88.702	93.071	61.138	91.206	63.898	94.633	82.466	91.247	64.512	81.182	71.986
ENSMUSG00000021108	Prkch	protein_coding	7530	60.707	46.489	68.466	55.024	89.474	117.243	95.831	84.695	40.38	51.009	47.678	45.282
ENSMUSG00000021109	Hif1a	protein_coding	5896	224.905	228.168	121.955	156.513	327.88	352.902	251.557	232.912	155.75	149.527	166.23	123.074
ENSMUSG00000021111	Papola	protein_coding	6595	244.562	245.801	186.142	216.428	228.015	243.866	237.182	221.768	301.012	308.557	296.378	206.671
ENSMUSG00000021112	Mpp5	protein_coding	8777	42.784	38.473	9.628	36.683	31.172	25.794	38.332	33.432	46.148	39.507	23.195	25.544
ENSMUSG00000021113	Snapc1	protein_coding	7914	29.486	39.542	46.001	42.797	50.221	45.725	41.926	53.492	40.38	39.507	55.41	53.409
ENSMUSG00000021114	Atp6v1d	protein_coding	4602	123.148	123.969	138.002	130.835	117.76	128.381	112.602	110.327	124.81	132.024	118.551	114.946
ENSMUSG00000021115	Vrk1	protein_coding	5122	97.709	128.779	113.397	117.385	111.987	121.347	123.383	131.5	104.882	119.022	117.263	130.04
ENSMUSG00000021116	Eif2s1	protein_coding	4951	212.763	239.389	200.049	211.537	233.788	215.141	221.61	237.369	239.131	231.042	198.445	228.731
ENSMUSG00000021120	Pigh	protein_coding	3638	9.251	4.275	9.628	7.337	5.195	7.035	3.594	4.458	4.72	9.002	6.443	6.966
ENSMUSG00000021123	Rdh12	protein_coding	2967	13.298	19.771	12.837	20.787	13.277	17	9.583	13.373	2.098	4.001	2.577	8.128
ENSMUSG00000021124	Vti1b	protein_coding	1612	56.66	58.779	41.721	51.356	67.539	60.966	49.114	57.949	83.381	66.012	45.101	48.765
ENSMUSG00000021127	Zfp36l1	protein_coding	2990	205.247	179.542	172.235	204.201	190.494	242.694	176.09	211.738	198.752	213.539	211.331	240.342
ENSMUSG00000021131	Erh	protein_coding	2618	10.985	9.618	16.047	4.891	8.659	10.552	9.583	5.572	8.915	9.002	12.886	8.128
ENSMUSG00000021133	Susd6	protein_coding	7615	12.141	24.046	23.535	22.01	23.667	24.621	20.364	27.86	14.159	18.503	23.195	26.705
ENSMUSG00000021134	Srsf5	protein_coding	3988	205.825	195.038	149.769	190.75	165.672	166.485	185.673	160.475	217.106	215.039	193.29	171.839
ENSMUSG00000021140	Pcnx	protein_coding	15613	8.094	13.359	12.837	13.45	15.009	4.69	16.77	15.602	6.817	11.002	7.732	18.577
ENSMUSG00000021143	Pacs2	protein_coding	6985	20.236	24.58	23.535	28.123	23.09	16.414	28.749	39.004	26.745	30.006	24.483	38.315
ENSMUSG00000021144	Mta1	protein_coding	3104	158.994	184.351	233.212	246.997	197.998	187.003	203.641	271.916	202.422	200.037	220.351	208.993
ENSMUSG00000021147	Wdr37	protein_coding	10936	19.079	32.061	16.047	30.569	30.017	33.414	14.375	24.517	20.976	15.003	28.349	12.772
ENSMUSG00000021149	Gtpbp4	protein_coding	9566	530.752	473.435	323.074	412.07	545.505	540.491	486.343	440.192	487.702	429.579	316.996	320.456
ENSMUSG00000021156	Zmynd11	protein_coding	10955	68.801	63.053	51.35	85.593	62.921	52.173	61.092	47.92	66.6	66.012	63.141	65.02
ENSMUSG00000021171	Esyt2	protein_coding	9143	27.752	30.458	17.117	26.901	22.513	34.001	28.749	42.348	29.891	27.505	34.792	26.705
ENSMUSG00000021175	Cdca7l	protein_coding	3258	58.972	52.901	57.768	28.123	50.798	52.173	43.124	51.263	35.66	48.509	29.638	51.087
ENSMUSG00000021176	Efcab11	protein_coding	5309	7.516	8.55	5.349	6.114	8.659	9.379	5.989	4.458	4.195	3.501	9.02	3.483
ENSMUSG00000021177	Tdp1	protein_coding	7988	57.238	61.45	53.489	52.579	51.953	45.725	51.509	49.034	45.624	59.511	52.833	63.859
ENSMUSG00000021178	Psmc1	protein_coding	1933	413.964	406.641	375.493	360.714	457.762	409.179	421.657	396.73	506.056	520.596	440.702	445.852
ENSMUSG00000021179	Nrde2	protein_coding	4196	56.082	54.504	53.489	35.46	28.863	46.897	55.103	44.576	37.233	41.508	32.215	37.154
ENSMUSG00000021180	Rps6ka5	protein_coding	11932	6.36	3.74	2.14	6.114	6.35	4.69	4.792	10.03	8.915	6.501	19.329	12.772
ENSMUSG00000021182	Ccdc88c	protein_coding	11386	68.801	47.557	43.861	70.92	48.489	45.139	70.676	60.178	71.32	55.01	92.779	78.953
ENSMUSG00000021185	Dglucy	protein_coding	4599	11.563	12.824	17.117	14.673	5.773	15.242	17.968	15.602	22.025	18.503	21.906	24.383
ENSMUSG00000021188	Trip11	protein_coding	10150	59.551	58.244	24.605	94.152	71.002	48.07	77.863	55.72	76.04	44.508	67.007	40.638
ENSMUSG00000021189	Atxn3	protein_coding	5407	30.064	34.733	24.605	33.014	40.408	32.242	33.541	39.004	31.989	32.006	33.504	29.027
ENSMUSG00000021190	Lgmn	protein_coding	2323	0	1.603	5.349	1.223	1.155	2.931	9.583	2.229	0.524	1.5	5.154	1.161
ENSMUSG00000021192	Golga5	protein_coding	3447	17.345	18.702	25.675	34.237	22.513	26.38	28.749	18.945	14.683	14.003	32.215	30.188
ENSMUSG00000021193	Pitrm1	protein_coding	4787	70.536	76.947	80.234	55.024	65.23	77.381	68.28	45.691	77.613	70.013	69.584	60.376
ENSMUSG00000021196	Pfkp	protein_coding	13401	324.927	337.175	268.515	239.661	378.101	329.454	250.359	234.026	344.013	358.066	257.72	279.818
ENSMUSG00000021200	Asb2	protein_coding	3542	1.156	1.603	0	3.668	1.155	2.345	3.594	1.114	7.866	9.002	9.02	6.966
ENSMUSG00000021203	Otub2	protein_coding	3695	3.469	6.947	4.279	3.668	4.618	2.931	4.792	4.458	3.146	7.001	3.866	2.322
ENSMUSG00000021211	Akr1c12	protein_coding	1261	0.578	0	1.07	1.223	0	0	1.198	1.114	8.915	7.501	11.597	8.128
ENSMUSG00000021213	Akr1c13	protein_coding	1434	7.516	9.618	6.419	11.005	8.082	4.104	11.979	7.801	30.94	32.506	21.906	35.993
ENSMUSG00000021214	Akr1c18	protein_coding	1207	4.047	4.275	4.279	1.223	3.464	2.345	2.396	3.343	101.211	115.021	85.048	82.436
ENSMUSG00000021215	Net1	protein_coding	5217	41.049	35.267	35.303	25.678	21.936	34.001	32.343	20.059	56.112	36.007	42.524	39.476
ENSMUSG00000021218	Gdi2	protein_coding	10558	235.89	199.847	164.746	209.092	217.047	221.004	196.454	211.738	226.545	245.545	234.526	185.772
ENSMUSG00000021222	Dcaf4	protein_coding	3633	10.407	12.29	8.558	14.673	10.391	14.655	10.781	18.945	14.683	17.003	14.175	13.933
ENSMUSG00000021224	Numb	protein_coding	3917	2.313	6.412	8.558	3.668	9.236	3.517	9.583	4.458	7.342	7.001	11.597	11.611
ENSMUSG00000021226	Acot2	protein_coding	2196	31.221	34.198	36.373	24.455	23.667	31.656	29.947	34.547	19.403	33.006	29.638	27.866
ENSMUSG00000021235	Coq6	protein_coding	3142	18.501	12.29	26.745	17.119	12.122	20.518	4.792	8.915	15.732	16.503	12.886	15.094
ENSMUSG00000021236	Entpd5	protein_coding	6039	9.829	9.084	13.907	14.673	12.7	9.379	11.979	13.373	14.159	11.002	7.732	12.772
ENSMUSG00000021238	Aldh6a1	protein_coding	5784	2.313	3.74	0	4.891	1.155	1.759	1.198	1.114	0.524	0	2.577	0
ENSMUSG00000021240	Abcd4	protein_coding	8006	2.891	5.878	6.419	6.114	5.195	5.276	13.177	10.03	9.964	5.501	11.597	8.128
ENSMUSG00000021241	Isca2	protein_coding	1838	56.66	59.847	50.28	55.024	57.725	46.311	46.718	40.119	48.246	40.507	52.833	37.154
ENSMUSG00000021242	Npc2	protein_coding	5438	838.334	1035.57	589.45	622.384	858.376	982.499	608.528	614.04	535.948	741.136	564.408	571.247
ENSMUSG00000021243	Fcf1	protein_coding	1117	355.569	312.595	254.608	270.23	342.311	350.557	373.742	279.717	337.72	305.556	279.627	284.463
ENSMUSG00000021244	Ylpm1	protein_coding	9914	169.401	116.489	99.49	123.499	114.873	117.829	156.924	124.814	129.005	117.522	150.766	137.007
ENSMUSG00000021245	Mlh3	protein_coding	7554	15.032	17.634	12.837	20.787	23.09	13.483	20.364	13.373	22.55	14.503	12.886	16.255
ENSMUSG00000021248	Tmed10	protein_coding	5811	109.272	97.252	111.257	99.043	85.434	114.898	123.383	78.009	91.772	127.523	112.108	89.403
ENSMUSG00000021250	Fos	protein_coding	2352	16.189	20.305	14.977	24.455	13.854	27.552	17.968	26.746	17.306	29.505	19.329	24.383
ENSMUSG00000021252	Erg28	protein_coding	4235	339.959	394.351	313.446	330.145	378.101	401.558	359.367	346.581	339.818	416.076	353.077	365.738
ENSMUSG00000021253	Tgfb3	protein_coding	3383	0	0.534	0	0	0.577	0.586	0	0	2.098	3.001	2.577	1.161
ENSMUSG00000021254	Gpatch2l	protein_coding	8316	15.032	8.55	5.349	11.005	9.236	12.311	15.573	8.915	12.586	10.502	11.597	13.933
ENSMUSG00000021257	Angel1	protein_coding	4463	2.313	1.603	2.14	1.223	1.732	1.172	1.198	2.229	1.573	2	2.577	1.161
ENSMUSG00000021258	Ccnk	protein_coding	3042	58.972	53.969	74.885	72.143	51.953	58.035	58.697	60.178	72.893	68.513	61.853	58.054
ENSMUSG00000021262	Evl	protein_coding	2940	98.866	98.855	111.257	96.598	74.466	71.518	62.29	67.979	80.235	91.517	78.605	103.335
ENSMUSG00000021264	Yy1	protein_coding	6418	214.498	241.527	244.98	210.314	220.511	225.693	227.599	220.653	239.131	263.548	265.452	267.047
ENSMUSG00000021265	Slc25a29	protein_coding	2606	1.734	1.603	2.14	1.223	0.577	2.345	1.198	1.114	1.049	0.5	2.577	0
ENSMUSG00000021266	Wars	protein_coding	3447	57.816	52.901	57.768	46.465	62.343	73.277	43.124	60.178	48.77	48.509	37.369	54.57
ENSMUSG00000021270	Hsp90aa1	protein_coding	3931	1276.58	1058.02	453.588	748.328	1388.87	1277.95	1094.87	846.951	1568.51	1336.24	893.001	873.126
ENSMUSG00000021271	Zfp839	protein_coding	3749	7.516	2.672	4.279	11.005	4.618	7.621	11.979	12.259	6.817	8.001	5.154	3.483
ENSMUSG00000021273	Fdft1	protein_coding	4116	48.566	31.527	37.442	31.792	30.594	39.863	37.135	32.318	50.343	48.509	39.947	49.926
ENSMUSG00000021275	Tecpr2	protein_coding	9553	7.516	8.015	8.558	8.559	12.122	15.242	17.968	13.373	9.439	11.002	15.463	8.128
ENSMUSG00000021276	Cinp	protein_coding	3873	95.397	73.206	74.885	59.915	89.474	62.725	75.467	94.725	117.992	105.519	113.397	84.758
ENSMUSG00000021277	Traf3	protein_coding	7350	19.079	18.702	17.117	34.237	28.285	18.173	29.947	25.631	24.123	30.006	29.638	18.577
ENSMUSG00000021278	Amn	protein_coding	1843	0	0	0	0	0.577	0	0	0	0	0.5	0	0
ENSMUSG00000021279	Cdc42bpb	protein_coding	7375	1.734	2.672	5.349	1.223	2.886	1.759	8.385	3.343	2.622	2	5.154	3.483
ENSMUSG00000021282	Eif5	protein_coding	6820	614.586	585.649	384.052	480.544	593.994	552.802	554.623	517.086	641.878	641.118	516.729	459.785
ENSMUSG00000021285	Ppp1r13b	protein_coding	4952	12.72	8.015	22.465	18.341	14.431	18.173	7.187	7.801	13.11	10.002	18.04	9.289
ENSMUSG00000021286	Zfyve21	protein_coding	1919	2.891	0	7.488	1.223	1.155	4.69	1.198	5.572	5.769	7.001	2.577	15.094
ENSMUSG00000021287	Xrcc3	protein_coding	2750	3.469	8.015	1.07	3.668	3.464	9.379	1.198	4.458	7.866	9.002	6.443	6.966
ENSMUSG00000021288	Klc1	protein_coding	6355	117.945	114.885	131.583	132.058	99.865	111.967	142.549	114.784	97.54	113.021	144.323	128.879
ENSMUSG00000021290	Atp5mpl	protein_coding	1217	257.86	194.504	217.166	190.75	245.333	205.762	225.203	189.45	292.097	291.554	197.156	229.892
ENSMUSG00000021298	Gpr132	protein_coding	2715	45.675	44.885	46.001	39.128	45.603	57.449	55.103	35.661	28.318	35.507	24.483	25.544
ENSMUSG00000021302	Ggps1	protein_coding	4721	50.3	57.71	46.001	46.465	60.034	53.932	52.707	45.691	50.868	54.51	45.101	46.443
ENSMUSG00000021311	Mtr	protein_coding	8524	75.161	92.443	67.396	97.821	63.498	88.519	95.831	76.894	64.502	81.515	87.625	109.141
ENSMUSG00000021326	Trim27	protein_coding	5500	91.928	99.389	100.559	85.593	108.524	95.553	118.591	115.899	100.687	106.52	94.068	90.564
ENSMUSG00000021327	Zkscan3	protein_coding	7974	41.628	30.992	35.303	41.574	35.212	33.414	58.697	45.691	31.465	19.504	38.658	35.993
ENSMUSG00000021338	Carmil1	protein_coding	8977	1.734	1.069	2.14	0	2.886	5.276	1.198	0	1.049	2	2.577	3.483
ENSMUSG00000021339	Mrs2	protein_coding	7621	19.657	13.893	10.698	17.119	22.513	22.276	23.958	17.831	20.976	24.004	23.195	26.705
ENSMUSG00000021356	Irf4	protein_coding	4903	307.582	334.504	294.19	306.912	468.153	476.008	359.367	405.645	381.246	436.58	344.057	426.113
ENSMUSG00000021357	Exoc2	protein_coding	6964	76.895	79.618	78.094	85.593	98.133	110.795	88.644	59.064	141.591	140.026	110.82	102.174
ENSMUSG00000021359	Tfap2a	protein_coding	4903	0	0	0	0	0	0.586	1.198	1.114	0	1	0	0
ENSMUSG00000021360	Gcnt2	protein_coding	7051	0	0	0	0	0	0	0	0	0	1	0	0
ENSMUSG00000021361	Tmem14c	protein_coding	914	119.101	78.015	125.164	114.939	100.442	117.829	111.404	113.67	110.126	148.527	123.706	112.624
ENSMUSG00000021365	Nedd9	protein_coding	6376	46.253	38.473	48.14	64.806	48.489	40.449	47.916	52.377	50.868	45.508	45.101	41.799
[truncated: 8,436 more rows]

## Sheet: TPM
		Day2Th0n1	Day2Th0n2	Day2Th0n3	Day2Th0n4	Day2Th1n1	Day2Th1n2	Day2Th1n3	Day2Th1n4	Day2Th2n1	Day2Th2n2	Day2Th2n3	Day2Th2n4
	GNAI3	6.39055	7.18428	5.15369	6.46445	8.59613	7.36748	9.53729	11.9808	6.63793	6.75825	7.56809	7.23576
	CDC45	5.37705	4.14721	4.98301	6.12806	6.51105	4.84466	4.60532	5.83394	4.9883	6.33218	6.54729	6.1893
	NARF	1.28235	0.818632	1.09744	0.745086	1.00982	0.526372	0.737465	1.29197	0.970366	1.1629	1.44192	0.792147
	KLF6	31.6218	34.282	27.1754	31.8948	35.6955	38.8471	43.5869	36.7658	17.9421	17.3599	16.2748	12.3113
	SCMH1	0.53929	0.929321	0.895378	0.92637	0.836998	0.53758	0.611277	0.897651	0.517078	0.642608	0.672258	0.935599
	COX5A	55.9076	44.1286	49.1077	40.9043	56.3793	58.9994	50.9831	46.0687	61.2022	64.5087	48.8562	53.2721
	XPO6	1.01775	1.01099	1.22735	1.29332	0.892352	0.683489	1.25683	1.48947	1.04348	0.92672	1.27987	0.967489
	TFE3	0.548068	0.978975	0.925425	0.687385	1.00926	0.682919	0.552816	0.907085	0.701427	0.754366	0.888556	0.657715
	AXIN2	0.0658254	0.124248	0.359225	0.433593	0.065319	0.065612	0	0.198994	0.0907396	0.169204	0.31462	0.276551
	BRAT1	0.498727	0.221482	0.426766	0.643928	0.319999	0.350944	0.637336	0.472872	0.242621	0.477394	0.700936	0.24643
	GNA12	0.530679	0.400626	0.385976	0.582382	0.157879	0.68768	0.922252	0.106883	0.731376	0.318167	0.63394	0.222876
	DLAT	4.00672	4.13117	3.64309	3.58292	3.42131	3.58731	2.65974	3.28915	3.98849	3.65408	2.21607	3.97373
	SDHD	10.8967	17.648	15.2634	14.5443	15.9159	11.743	14.7158	14.8352	20.8371	15.2601	24.6284	22.2665
	CCND2	67.583	70.7946	62.0098	68.588	69.3081	71.1533	75.3795	74.8038	85.5911	91.8066	99.4737	99.6552
	GPR107	0.58218	0.643186	0.593887	0.561003	0.39424	0.424624	0.709494	0.686664	0.378374	0.583726	0.441052	0.387676
	TSPAN32	1.2794	1.37201	1.63916	1.59556	1.32635	1.01452	1.57926	1.46472	1.09546	1.07086	1.66738	1.58777
	LHX2	0.371334	0.584067	0.225084	0.63396	0.32733	0.370199	0.358609	0.332598	0.227458	0.28274	0	0.0866544
	TRIM25	5.2295	7.19437	5.27047	5.32427	4.96691	5.40142	3.49044	4.57036	2.51842	3.04885	3.38719	3.24197
	DGKE	0.583537	0.530286	0.550242	1.23342	0.45005	0.56018	0.986055	0.609697	0.476635	0.647867	0.774606	0.317758
	SCPEP1	9.68145	12.9702	9.5888	11.7634	11.0574	9.13394	7.51187	8.53458	4.44801	7.69961	7.2288	6.71716
	MNT	1.48868	1.18302	1.28234	0.945851	1.04889	0.976289	1.61711	0.789372	1.72792	1.61051	2.05928	1.56324
	ITGB2	8.55259	8.18303	10.6925	10.5594	9.36421	7.51911	10.9678	10.1723	8.78652	9.10535	10.927	8.98103
	HDDC2	3.87545	3.36461	3.66463	2.94889	2.76693	3.24515	4.26588	2.18651	3.46609	3.93875	5.18543	2.93011
	PEMT	0.516929	0.162649	0.469959	0.189139	0.683442	0.687099	0.187188	0.34722	0.158356	0.295097	1.23516	0.542785
	COMT	21.4056	17.5653	25.3864	18.0707	20.0902	16.5567	24.4185	18.7527	23.4845	17.1682	20.0133	20.5985
	RTCA	7.13503	8.37095	7.71475	8.67693	6.31029	7.78541	6.2842	5.82834	7.08777	8.67091	6.9113	7.89746
	DBT	4.11478	3.47434	2.06755	2.02026	2.79174	2.5906	3.88157	2.72732	4.22873	3.19955	2.45786	3.75235
	DAZAP2	16.1891	14.5696	16.2543	13.3081	15.3714	16.2004	14.3943	12.7206	17.8624	19.0582	16.5776	18.5097
	MCTS1	10.7307	11.6509	11.7502	12.663	13.8443	14.2625	12.7842	12.3222	15.9035	14.1315	7.99491	14.2973
	TRAPPC10	1.53881	0.968097	1.29777	1.66433	1.45956	1.11158	1.93804	1.43797	1.86479	1.41345	1.59858	1.77984
	CCM2	4.45016	5.08604	4.31602	4.55826	4.31467	4.04179	5.90818	4.18447	3.13493	3.85368	2.83537	4.04998
	TBRG4	6.47383	5.73905	6.24307	5.70536	4.96054	6.40453	5.22096	5.43525	6.44439	6.25873	7.03098	5.45914
	FAP	0.448193	0.181265	0.407504	0.210795	0.253967	0.351033	0.208677	0.193512	0.20593	0	0.152976	0
	NDUFA9	13.8043	11.8056	13.4928	12.8773	11.8918	11.7827	12.1835	13.9075	15.7763	12.1185	10.9257	17.9386
	LCK	32.4909	31.7123	34.1	32.8729	28.8429	31.1546	29.7137	32.9207	30.7648	35.1948	32.5312	30.934
	GALNT1	6.01054	5.64104	4.83787	8.14629	5.1784	6.71185	6.42192	5.75766	4.88915	4.69769	6.27807	6.07015
	MKRN2	0.828055	1.36752	1.03524	1.41995	1.38564	1.28978	1.51788	0.990684	1.21266	1.3741	1.11292	1.03256
	RAF1	1.08577	1.29949	2.16705	2.20878	1.39173	1.34631	1.49583	1.54743	1.77634	1.36086	2.84731	3.55949
	45170	10.6281	11.0201	9.42493	9.216	6.89582	6.99765	7.41146	9.51787	6.81194	8.03497	7.99444	8.40476
	PDGFB	2.87522	4.64548	6.0999	7.17141	4.88139	4.03863	6.43572	7.37335	3.52257	3.91764	6.55753	7.31935
	ACVRL1	0.170031	0.120319	0.0773037	0	0.126451	0.254182	0	0.428186	0.15624	0.109182	0.101581	0.0892551
	GRASP	1.51581	1.59874	1.29709	1.76138	1.32625	1.06664	1.16219	0.718692	0.327773	0.687309	0.85209	1.68538
	ACVR1B	0.246179	0.154846	0.149253	0.0900743	0.44755	0.32722	0.35658	0.413357	0.377	0.386542	0.686213	0.516985
	TOM1L2	0.186133	0.117107	0.225684	0.181591	0.164076	0.309262	0.224656	0.125019	0.171058	0.177147	0.296529	0.21718
	WDR77	2.58365	3.28623	2.72366	2.30123	2.97038	2.79946	3.33531	2.71616	3.26862	2.91832	2.77349	2.83107
	ATP5F1	30.5573	22.4607	22.9659	21.2262	28.4617	27.2036	24.7509	23.7565	34.6514	29.2724	28.3816	24.4833
	HNRNPD	12.0287	12.9795	11.1611	11.9026	11.7077	10.7622	12.6378	12.5159	13.748	12.8776	16.9615	15.9961
	C1D	4.35584	6.42279	4.86816	5.87594	5.62413	5.06582	4.14011	5.21124	5.08649	5.4794	5.85424	4.57404
	GM2A	4.65577	3.64751	4.47287	4.53113	3.61496	2.80219	3.43519	2.30107	4.60095	3.91231	4.1978	4.79678
	KRIT1	1.09492	1.13502	0.69387	1.9117	0.871878	0.84341	1.33353	1.60452	0.754576	0.660703	1.52607	1.1672
	CLCN4	1.05695	1.13707	0.845699	1.06716	0.859414	0.821812	1.10219	1.10746	1.08775	1.14062	1.41424	0.97673
	SEMA4F	0.308369	0.258703	0.311568	0.451297	0.747552	0.546504	0.223351	0.276201	0.377839	0.381509	0.327467	0
	HK2	15.7915	14.0424	10.3269	12.2647	18.3992	19.3139	15.7021	15.4812	19.3936	19.3509	16.1808	14.2865
	MYO18A	0.655573	0.778666	0.883852	0.893135	0.67249	0.811267	0.58934	1.13875	0.477763	0.648604	0.810204	0.783367
	SEZ6	0.156844	0.0887977	0.114103	0.0688611	0.404328	0.187591	0.136301	0.063179	0.172906	0.134297	0.0749684	0.395231
	HAAO	0.154921	0.219253	0.0704337	0.0850135	0.268809	0.0771758	0	0	0.0711773	0.165799	0	0
	CD52	88.1142	91.9427	82.4776	72.0657	81.0147	78.855	76.3063	65.2335	109.17	117.581	92.6787	99.7443
	KAT2B	1.34081	1.58162	0.880456	1.47149	1.18181	0.928147	1.37552	1.50089	0.684441	0.861226	1.33483	1.25151
	RAB5B	0.560927	0.692222	1.49085	1.61005	0.812958	0.817235	0.84367	1.04332	0.713638	0.665222	1.13409	1.26869
	ICOSL	0	0	0.0713637	0	0	0	0	0	0	0	0	0
	SPG7	4.09234	3.74833	4.45058	4.40317	3.97843	4.15943	5.14271	4.36548	3.76037	4.39841	3.73862	3.53901
	RPL13	194.959	175.938	148.748	128.177	186.742	193.161	157.978	124.845	178.372	173.138	141.031	127.779
	CHMP1A	5.65073	5.90765	3.72752	2.79672	4.7244	5.57775	3.85136	3.57208	5.24321	5.59887	5.95656	3.25779
	RPA1	6.85685	6.77739	7.62329	7.41816	5.63921	7.1592	6.35399	6.94082	7.34569	7.31993	6.59989	7.23448
	SERPINF1	0.307411	0.29	0.419158	0.337387	0.609564	0.689396	0	0.309687	0.776742	1.11885	1.65233	1.77521
	TUBGCP3	0.867426	0.758655	1.30808	1.20736	0.776202	0.949047	1.10309	1.40678	0.855358	0.887846	1.16265	1.73287
	OPRM1	0.0902306	0.0851199	0	0.247532	0	0.0674628	0.244978	0	0	0.193172	0.053906	0
	POLR3D	9.90811	7.61202	8.20046	7.66746	8.50234	8.67398	6.76127	12.9256	6.7699	7.34357	7.43594	10.0042
	TCF7	13.5695	11.3889	16.8146	12.7835	9.28803	9.51661	13.9573	11.1304	10.2067	9.82206	10.9031	14.1232
	DDX3X	29.3354	30.0173	15.2417	30.385	29.532	31.3659	26.2687	29.6931	34.2783	38.599	34.1431	28.7849
	IL12RB1	5.96133	4.83386	5.86192	5.23385	5.82372	5.67842	6.33163	4.27087	4.21986	5.63514	6.43599	4.91522
	USP32	0.590064	0.289572	0.0858595	0.777073	0.304246	0.305874	0.461492	0.52316	0.347022	0.404302	0.11278	0.297401
	TXNRD3	1.91752	1.14606	0.81357	1.6835	1.14089	1.27427	0.694247	0.901539	1.05712	1.36853	2.29077	2.14778
	FASL	1.3101	1.85448	1.87201	1.64323	1.29922	0.932843	1.62644	0.377156	0.859879	0.561103	1.11799	1.37586
	ZFP512B	0.372639	0.728439	1.45211	0.759523	0.659846	0.424523	0.809566	0.965389	0.611449	0.661136	1.65359	0.950333
	DNAJC5	4.32771	4.47762	3.88751	4.23448	4.5499	3.89823	5.49391	3.88726	5.86909	5.58211	3.73745	4.32549
	TPD52L2	4.11144	3.70824	3.96989	3.19443	2.99457	3.08292	2.3714	3.00585	2.97554	3.58367	3.04271	3.13299
	FMR1	1.77911	1.81246	0.955873	1.86377	1.30307	1.89442	1.3616	1.62946	2.13635	2.02591	2.5602	1.65595
	BCL11A	0	0	0	0.0302048	0	0	0	0	0.0126324	0	0	0
	IL4	0.147691	0	0.268704	0.324326	0	0	0	0	0.950264	0.379513	2.118	2.79249
	PXMP4	1.74634	1.86771	1.48198	2.17207	2.36656	2.089	1.51759	2.11121	2.67445	1.89445	2.92081	2.07828
	DLG3	0.589335	0.70248	0.62048	1.29353	0.799715	0.618383	1.01078	0.937481	0.798011	0.4782	1.03754	0.716586
	GNB1L	0.902229	0.608156	0.156293	0.377214	0.93732	0.942261	0.746721	0.606012	0.789564	0.735966	0.615971	0.90236
	SMARCB1	2.56015	4.07694	4.48931	3.26121	3.49066	3.21287	2.68166	3.73075	3.25564	3.75889	4.20545	4.17661
	HIP1R	0.910154	1.02137	1.43144	1.02584	0.414655	0.85826	0.58786	0.991295	0.610279	0.716304	0.587743	1.44653
	NSUN5	2.09946	1.34724	2.36705	1.56679	1.33237	1.38127	1.642	1.01528	1.35037	1.6183	1.90617	1.49914
	TOP1MT	2.75052	2.93049	3.711	2.92116	2.90334	2.03428	4.24077	3.03925	2.11978	3.03969	2.33202	1.67713
	MMP14	0.0608112	0.0861009	0.0553188	0	0.15078	0.030307	0	0.0612603	0.0838276	0.156315	0	0
	OXA1L	3.37562	3.18553	3.84587	3.92779	2.98436	3.32448	4.24115	3.60575	2.72808	3.06527	3.20678	2.81868
	HEATR6	3.0781	3.54432	2.87576	2.72724	3.16427	2.56169	2.45403	2.16225	2.12777	2.34604	2.63142	2.60953
	CCL3	21.7712	21.6616	21.0861	27.5288	34.2597	27.836	38.044	30.9936	2.39208	1.82415	2.82708	2.48481
	ICAM4	0.653318	0.154006	0.594055	0.358512	0	0.325459	0.354813	0	0.600326	1.39867	1.17062	0.342949
	ILF2	3.3169	3.62854	4.11082	4.77629	3.12148	3.22221	4.08493	3.10757	3.61077	3.61886	3.78591	3.90457
	CHTOP	14.8025	16.0383	15.8608	13.8931	12.9484	15.6998	11.9106	13.7582	13.8306	15.4097	17.029	14.8636
	SNAPIN	3.64113	3.58555	3.02278	2.25867	2.59018	2.20938	2.92344	2.0734	2.69115	2.44056	2.45872	1.33
	S100A4	0.620608	0	0.564555	0.681418	0.923482	0	0.674388	0.625191	0	0.265789	0	0.651837
	S100A6	0.397697	0.375393	0.964516	0.291111	0.525955	0.396634	0.288107	4.5422	0.609212	0.908616	1.90108	0.83542
	ICAM2	3.33219	3.14443	5.19372	2.29856	2.8322	2.65729	4.13666	1.34284	2.97433	3.58769	2.04718	3.39904
	MAPK7	0.536289	0.817508	0.975234	0.724382	1.18628	1.11035	0.716981	0.748137	0.796068	0.565281	0.887082	0.606518
	EPN2	0.693437	0.719854	0.378327	0.304412	1.13457	1.14058	0.677937	0.419152	0.605344	0.801757	0.662764	0
	B9D1	0.341276	0.536959	0.413936	0.249811	0.677104	0.794116	0.247233	0.229197	0.941089	0.877149	0.815688	0.477932
	SEC24B	2.13785	1.36394	2.02599	1.65228	2.20952	1.95104	2.02793	1.51679	2.18576	2.08888	2.01447	2.46632
	N4BP3	0.797374	0.752436	1.32921	1.02089	0.856529	1.25851	0.866103	0.669433	1.64851	1.53651	1.27014	0.837257
	RMND5B	2.51647	2.61226	6.71158	4.787	2.82809	3.17742	3.46245	4.3945	2.23523	2.65808	5.41131	3.52327
	NHP2	34.6401	37.3167	40.8446	35.7596	37.8	34.6888	45.7035	37.6081	38.0797	44.2989	41.1946	47.1718
	VPS9D1	0.56286	0.663921	0.703685	0.694912	0.279053	0.561033	0.229289	0.567024	0.193911	0.331407	0.588335	0.66493
	ZFP276	0.262216	0.247475	0.298046	0.287788	0.325065	0.620832	0.213658	0.0660238	0.150595	0.224607	0.234971	0.481924
	MFSD10	6.20095	5.49712	8.31486	7.97389	7.01847	5.68193	4.35441	8.20356	4.3741	4.98906	7.33316	8.2875
	LUZP1	0.826791	1.01219	0.975255	0.784747	1.35163	0.957823	1.2622	1.12562	0.985585	0.822947	1.228	0.610093
	KCTD10	2.60298	1.82113	2.44834	2.75818	2.80367	2.50532	2.24249	2.89374	1.97947	2.22936	3.43139	1.88507
	POLDIP2	2.92292	2.21566	3.48539	2.62933	3.08839	2.62711	3.22711	2.60682	2.64177	3.8987	2.8622	3.62284
	IFT20	16.1656	14.2457	10.3754	11.7404	18.0336	18.0104	17.56	13.4123	14.7447	15.0669	11.3602	10.2351
	PCBP3	0.556178	0.116677	0.786664	0.13568	0.183878	0.0615854	0.40284	0.373564	0.340683	0.211689	0.443025	0.12979
	LGALS9	25.1926	32.659	13.7283	9.12286	31.7942	32.9769	16.0323	11.7931	9.353	9.00834	10.5389	7.66023
	ARAF	2.10614	2.87673	3.22527	3.89295	2.03353	2.59676	2.70926	2.45693	2.31723	2.58709	2.71481	2.9101
	CFP	0.208776	0	0.18992	0.229233	0.103495	0	0.226868	0	0.287795	0.178826	0	0.438563
	TIMP1	0	0.577885	0	0	37.0422	40.6974	14.6346	11.1054	0.187423	0	0.487886	0
	UXT	4.09208	2.19166	2.41335	3.3986	1.75468	3.19714	2.40275	3.7884	2.13418	2.27329	2.11405	1.39356
	CNNM3	1.49647	0.985858	1.74574	1.30145	0.75595	1.18212	0.920091	0.853371	1.14154	1.1849	0.742106	0.770884
	LMAN2L	0.369464	0.511401	0.582305	0.540675	0.488505	0.319217	0.428104	0.595594	0.271608	0.485216	0.588542	0.413876
	MCM3AP	1.53639	1.75885	1.83205	1.71379	1.998	1.98347	2.68121	1.72549	2.45321	2.32972	1.62482	2.32744
	PCNT	2.6249	2.66004	2.82061	3.14263	2.2923	2.61664	2.81891	2.34402	3.06976	2.78463	3.9555	3.10095
	MXD1	1.461	1.4029	0.745798	1.01269	1.98251	2.06965	1.33643	1.60106	0.847893	0.417112	0.91864	0.753641
	GMCL1	2.87552	2.89799	1.77684	3.00255	3.21122	2.61595	3.03257	3.9939	2.18047	2.72575	2.66815	2.75568
	SNRNP27	39.8651	42.0898	34.2732	40.9348	43.9337	43.3789	37.5157	41.1573	34.0921	37.6081	39.3734	36.8884
	OAS1C	0.753763	0.782411	0.274179	0.165467	0.373658	0.751316	0.16376	0.607527	0.346276	0.451916	0.72029	0.158284
	OCRL	0.324862	0.46885	0.208507	0.629129	0.322116	0.342881	0.539704	0.539061	0.24583	0.425508	0.502248	0.722374
	CALM1	137.511	142.416	112.633	111.684	137.846	134.121	115.23	103.536	143.308	138.755	115.042	113.416
	AGPAT3	3.35077	3.20598	2.87741	3.31982	4.54558	3.9897	4.65087	3.00073	4.23353	4.06559	3.5583	3.86074
	SEMA6B	0.0913394	0.0862436	0.0830898	0	0.0452791	0.0455217	0.0992547	0.184111	0.12591	0	0	0.0959357
	UHRF1	7.23537	6.7476	7.58492	5.41828	6.20395	5.81253	7.76704	7.71828	7.1568	8.23819	8.03375	9.11738
	DPP9	1.26472	1.0416	1.17084	0.858026	0.957688	1.16904	1.09906	0.694994	1.31	1.24074	0.934006	1.4005
	LSR	0.834623	1.18131	0.758837	0.366435	0.910348	1.24787	0.906485	0.840798	1.38029	1.21518	0.797559	0.876319
	GRAMD1A	4.63639	4.30994	5.53689	6.60711	5.90122	5.82895	6.1638	6.76254	3.46542	3.9116	4.46415	5.08661
	CKB	3.63158	5.43606	7.17334	7.14649	4.09787	3.74501	3.94489	5.67735	7.36445	9.59914	7.62993	13.2816
	SP1	5.8141	6.33552	5.78512	8.62004	5.87405	5.99259	7.57872	7.78059	6.47137	7.30963	6.91966	7.69503
	ITGB7	4.1881	4.26102	7.37802	6.17636	3.17958	4.37059	5.26024	4.21943	2.76602	3.64304	7.03605	7.42153
	MYG1	4.17367	5.08992	4.55386	3.80529	5.09374	5.37671	3.76648	4.399	3.65806	4.5096	5.06292	4.45018
	RARG	0.723219	0.602161	0.696242	0.466889	0.421875	0.466451	0.462071	0.600038	0.938168	0.728712	0.6099	0.625449
	PFDN5	35.3694	38.286	37.3617	28.8271	38.0382	31.1099	29.6625	30.6555	33.5752	34.8588	31.6908	31.406
	RRP15	6.82766	7.97468	7.53099	7.24742	8.10218	5.80188	8.02449	8.68295	8.3821	7.14179	8.55793	9.40284
	SRR	0.198772	0.112535	0.144605	0.174539	0.236541	0.237739	0.259107	0.160209	0	0.204306	0.0950093	0.500885
	ACP5	1.33935	1.76952	2.27334	1.37191	2.56775	1.69123	1.35792	2.51898	2.5436	2.37083	3.62698	2.43797
	FBXO9	2.74564	2.42555	3.18687	4.10304	3.93899	3.78513	3.17276	3.17809	2.36181	3.40216	3.07068	3.92594
	VPS50	0.267172	0.346665	0.182194	0.586392	0.215237	0.282972	0.544122	0.201854	0.56768	0.414733	0.199479	0.455884
	HARS	12.2229	9.92665	10.1032	10.5686	12.9283	12.4058	12.0701	14.0308	12.1841	12.9428	12.3897	13.0684
	ZMAT2	19.6513	20.6565	18.8217	17.6524	19.4864	16.522	19.4473	18.0368	21.7199	20.4244	21.3881	19.5343
	UBE2C	37.648	44.0807	43.4862	39.7869	40.0973	36.1393	40.138	38.6318	42.7936	38.275	38.1469	38.9482
	SMG5	1.1466	0.885316	1.89552	1.25837	0.749358	1.01309	1.24553	1.2602	1.2691	0.758833	1.86792	1.31351
	CCT3	23.2205	25.0279	23.5452	24.4218	24.2108	25.6152	24.2343	29.0706	19.2187	25.2737	23.5932	27.3719
	GLMP	0.922035	0.761361	0.943153	1.0119	1.02859	0.919141	0.938958	0.638669	0.794271	1.01181	0.963818	1.02873
	MEF2D	2.63497	2.85813	1.81754	2.72558	2.88313	2.5059	3.35572	2.07492	2.47689	2.33456	3.11173	3.68928
	SND1	3.86429	3.48887	3.64869	3.22145	4.34767	3.77801	2.94639	2.845	3.363	3.8506	3.15167	2.6142
	SLC19A1	4.48879	6.2987	7.52393	5.14047	5.30261	3.85203	4.15518	5.89869	4.55498	4.81392	5.689	6.64007
	KPNB1	10.1499	10.2532	8.00323	7.78835	12.3831	10.2002	10.9955	8.75704	14.3309	10.9546	11.6985	10.8027
	NPEPPS	6.99314	9.11559	7.9595	7.95076	7.83243	7.14664	8.14284	7.45088	9.80048	9.39339	7.93369	6.92078
	TBX21	7.43135	10.3131	5.69708	6.55652	18.1336	17.9389	12.1878	17.7632	2.41009	4.61757	4.35197	7.19156
	MRPL10	7.11066	13.5204	15.2465	10.4825	12.3129	9.73309	11.2978	14.3275	12.8724	12.6345	14.9609	14.2651
	CYP51	26.0303	24.7581	28.6702	25.4132	21.6591	24.1065	24.7969	24.984	29.0871	32.773	32.1766	30.611
	TCF25	12.6451	10.7904	14.066	14.0251	12.0387	14.6837	12.859	9.14807	11.8664	13.3359	10.6067	12.2897
	TUBB6	1.63645	1.89514	1.08206	0.653044	1.40141	0.593211	1.13113	0.599549	1.70864	2.16596	1.77722	1.7184
	DEF8	0.534586	0.776131	0.747819	0.722081	0.774782	0.409917	0.536009	1.16006	0.982467	0.915691	0.884265	0.77731
	ITGA3	1.07933	1.64767	0.865951	0.836147	0.440734	0.474671	0.413788	0.38377	0.554245	0.652526	1.06189	0.400007
	FOXM1	1.73267	1.99186	2.06235	3.04243	1.8743	1.50736	2.12168	1.39649	1.88158	2.10452	1.43012	2.11717
	ITFG2	0.459816	0.506219	0.557424	0.841026	0.835896	0.560231	1.38741	0.566216	0.962386	0.787611	0.915533	0.697446
	TULP3	0.388063	0.366215	0.352857	0.425908	0.423309	0.541585	0.716621	0.351886	0.588385	0.614869	0.695421	0.652012
	GTF2H4	2.8451	3.30446	4.17888	3.72294	3.25527	3.43616	4.04146	2.97664	3.87123	3.46771	2.87604	3.33238
	TUBB5	153.972	237.437	263.548	283.304	199.574	192.808	197.791	272.15	179.378	230.798	241.223	313.528
	ELL2	0.793096	0.626604	0.469564	0.647728	0.786439	0.698657	1.04181	0.854753	3.06752	2.59065	2.29157	1.78184
	JUP	0	0	0.0512275	0	0	0.0561311	0.122387	0	0.0517683	0.144754	0.0673155	0
	NOM1	1.94384	2.24199	1.53535	1.4653	1.79122	1.54625	2.21814	1.54296	2.5439	2.33749	2.81483	1.81441
	ERGIC1	4.09932	4.50359	4.33921	4.0736	3.13463	2.35832	3.58892	3.12316	2.19259	2.79478	2.24157	2.86979
	ACAP1	1.48638	1.2975	1.35153	1.54969	1.69505	1.85217	1.21094	1.19805	1.77555	1.40036	2.04214	1.4828
	IFRD1	10.8612	12.3228	12.5483	13.1763	13.8384	15.8549	15.2602	15.2757	10.4066	13.1451	10.129	10.073
	STK38L	1.59724	1.78772	1.75622	1.22293	2.83619	2.70306	2.90513	4.19135	0.921546	1.20888	1.06501	1.01415
	BRPF1	2.05893	1.943	1.75052	2.17158	2.06819	2.2124	2.03322	2.37068	2.18678	2.31304	3.19448	2.52711
	AKR1B3	0.194569	0.20405	0.471789	0.284752	0.150083	0.28019	0.375765	0.174273	0.158922	0.148149	0.0516749	0.0454047
	GSTT3	0.707675	0.845975	0.772172	1.13911	0.842158	0.61143	0.512464	0.760509	1.43068	1.37388	1.46551	1.5854
	DDT	34.4715	41.382	45.202	38.6032	46.2735	41.8432	36.6805	31.1853	64.8581	65.6747	58.271	53.1893
	DDX18	10.3665	10.0582	16.329	17.4659	11.7273	14.0453	17.1289	19.27	13.6174	17.1318	20.2339	17.0187
	UBL3	1.8355	2.53484	2.48305	2.06354	2.3972	2.72226	2.04245	2.39048	4.46331	4.77367	3.85079	4.08996
	GRAMD3	3.47919	2.98203	1.62524	2.10181	2.69036	3.30909	2.011	2.50829	0.879866	1.33951	1.06768	0.938501
	EEF1E1	7.56907	9.29613	8.80506	8.79544	9.98899	9.48699	9.31018	10.2049	7.4664	7.62665	8.11168	8.76638
	AKT1	4.99834	8.59887	10.9395	12.3302	6.88634	6.43774	11.0512	14.0822	7.47866	8.86487	8.45501	12.5413
	IL16	2.3739	2.13143	1.55072	1.71998	1.59979	1.99881	1.00142	1.30028	1.88483	1.83577	1.48682	1.25851
	TCIRG1	1.29953	1.30067	1.07421	2.16093	1.21055	1.29545	1.28329	1.50766	1.01316	0.876899	1.41139	1.32329
	NAGLU	1.02291	1.22281	0.496047	1.04778	1.35249	0.611846	1.03708	0.824426	0.689366	1.69388	1.62945	1.14587
	COASY	5.37421	6.20521	4.36908	4.57959	5.7679	6.17656	3.70867	4.20414	5.92583	6.11896	4.83411	3.45244
	SMO	0.29021	0.213	0.351876	0.141593	0.319802	0.192864	0.140133	0	0.414863	0.165742	0.539351	0.20317
	CRNKL1	7.35634	6.27452	3.68739	5.27873	6.35935	5.07678	6.24925	4.75081	6.58618	5.65426	5.18291	5.64508
	CHORDC1	6.69663	6.41076	4.00061	6.26146	6.59247	6.67551	5.6198	7.30684	7.01969	6.64643	6.58503	5.88966
	RTCB	17.3989	20.0169	17.7737	14.7585	22.2707	21.421	18.2221	18.9956	18.4715	17.1576	18.3844	21.255
	PWP1	7.82491	8.14014	9.29965	6.7619	8.00364	11.4854	10.7085	8.31792	10.1341	8.23209	9.42186	9.83439
	FBXO7	1.17323	1.41166	0.533396	0.901343	1.19247	1.28654	0.76469	0.65014	1.13196	1.30632	1.40164	1.47845
	CAPNS1	19.466	21.3392	22.4901	23.2907	21.5521	20.2071	17.3294	18.2844	16.7436	21.4353	20.2829	19.98
	CLPB	1.58336	1.85487	1.5224	1.71772	1.6603	1.4151	1.50248	2.20029	1.42147	1.68343	1.56546	1.72001
	45176	14.3069	11.6775	5.6115	11.9385	13.6768	11.947	13.9158	11.9016	17.0844	13.6549	12.1022	10.3103
	ZDHHC4	2.46835	3.1058	2.64719	2.7784	2.76145	3.34385	2.88758	3.18822	2.21001	2.7646	4.23432	3.72189
	RAC1	17.7801	17.0832	17.7427	16.9909	17.0311	19.2513	17.2553	19.0909	20.4498	21.7543	16.5691	18.9671
	NUP214	1.80159	2.21374	2.59364	2.88341	1.89814	1.7585	2.07931	2.30666	1.62097	2.34665	2.51105	2.3254
	UGP2	4.01637	4.73774	3.97408	4.79673	4.86117	4.88688	5.00442	5.83155	6.13274	4.29986	4.37487	3.59732
	TRMT1	3.33447	2.79402	2.56136	2.52374	2.59386	3.00876	2.93514	2.95394	2.64132	2.26496	2.88463	2.35446
	NACC1	2.24982	1.64728	1.41082	1.95824	1.46169	2.43612	1.26407	1.79767	2.03165	1.92689	2.03901	1.38493
	NFIX	1.3809	1.30315	1.34524	1.40725	1.22261	1.49945	0.857139	1.98744	1.76735	2.42876	2.17997	2.01976
	SLC1A5	12.3365	11.6417	15.7194	16.3038	11.0699	11.4316	14.0612	16.6299	12.8125	11.9422	14.1152	15.0527
	UBA1	33.628	41.1409	29.4132	27.1632	38.4558	43.8711	33.9136	29.8624	35.7387	43.6206	32.6247	28.9136
	SIAE	0.310837	0.260748	0.0941977	0.303223	0.205482	0.240997	0.187566	0.104379	0.190413	0.443704	0.412602	0.326416
	SPA17	1.19589	1.28986	0.931944	0.375069	1.01661	0.851516	0.3712	0	1.09894	1.60956	0.408334	0.717574
	FAM50A	3.01055	5.15867	4.32205	3.30393	5.02784	4.50158	3.95865	4.15057	4.22231	5.22473	6.24678	4.49249
	EMD	17.2842	22.0196	18.2039	19.9172	19.4243	21.6089	17.3669	22.6374	15.4849	16.6537	15.6587	13.9151
	TACO1	1.57284	2.47374	1.90671	2.01373	1.16965	2.09039	1.99318	1.58447	1.80649	1.79598	1.87909	1.37626
	SIPA1L2	0.0376869	0.0177755	0.205666	0.0413797	0.0747615	0.0563791	0.122858	0.0759645	0.051951	0.0322805	0.0450497	0.0395833
	AP4E1	0.517396	0.41848	0.168012	0.324458	0.458058	0.386827	0.321143	0.372317	0.509354	0.300695	0.441497	0.388079
	BLVRA	9.55995	9.51111	7.00778	7.31974	8.74479	7.16581	5.796	5.9729	7.4905	9.52064	7.43682	7.00379
	IDH3G	12.7512	10.9565	12.3262	9.72209	11.5128	12.5772	10.7892	10.2772	10.7917	12.4728	9.62106	10.1481
	SSR4	16.5694	17.9016	17.5677	16.8349	17.7657	17.7428	16.7903	17.696	14.4719	15.6955	15.9478	16.4772
	BCAP31	28.1046	22.1717	26.7708	25.1319	19.9062	22.8279	22.6139	23.3709	25.9613	27.2547	25.2263	32.7919
	FAM98A	1.98355	1.77587	2.49721	1.45128	1.15999	1.11543	2.09943	1.33224	1.4488	1.8731	1.57982	1.92268
	KMT2A	4.37131	4.92552	3.87571	4.58255	4.14052	3.97814	4.72474	4.4259	4.05664	4.06982	4.85852	5.04703
	IFT46	0.593283	0.399908	0.924778	0.496093	0.42024	0.478794	0.552409	0.341541	0.467268	0.629109	0.607518	0.712033
	CD3G	6.70957	6.80265	7.05855	4.25989	5.82844	4.69841	6.98713	6.03341	6.31805	5.03412	5.69707	4.19248
	TRAPPC6A	11.864	9.15048	7.67555	6.5102	10.4069	9.55221	7.1872	5.28667	9.2243	10.0633	7.35925	6.46874
	SUPT6	6.6682	6.96773	6.59731	6.4489	6.68824	6.64717	5.88349	6.74381	7.37146	6.78325	6.22649	5.63401
	SPAG5	2.5785	2.40288	2.63752	4.10321	1.91762	2.21694	2.31072	4.48113	1.95467	2.59487	4.08158	2.97841
	UNC119	0.888577	1.53734	1.75048	2.763	1.46851	1.25488	0.965167	1.79043	2.51746	1.9026	2.65385	2.7992
	RAB34	1.21611	1.43446	0.967415	0.834136	1.80876	1.66683	1.81633	2.60343	1.32694	1.6924	2.36079	2.39431
	SDF2	7.53784	6.09718	8.05046	6.82819	9.4915	6.55997	4.93885	6.50932	7.80584	7.7881	5.7176	6.0309
	CCNE1	6.9456	9.44624	10.5254	12.8538	6.48217	11.6753	8.87613	12.4858	7.32071	12.0141	13.6669	11.5839
	HSF2BP	0.25255	0.381315	0.367371	0.443429	0.150269	0	0.109736	0.101731	0.324874	0.216245	0.120714	0.742557
	BBC3	6.82743	6.52339	7.75971	7.8675	6.60089	6.46554	6.86011	8.25419	5.88146	5.92047	6.52514	5.55627
	PSMC3	35.8781	32.2172	35.0244	29.3023	34.8874	34.5867	31.8731	29.1412	38.0147	37.4576	40.5365	28.4756
	ACP2	0.838888	0.857599	0.699207	0.843898	0.485266	0.522633	0.531541	0.493013	0.546001	0.508943	0.584591	0.220212
	RAPSN	0.100565	0.569547	0.731683	1.104	0.398991	0.501364	0.218559	0.810822	0.462149	0.517001	0.721083	0.4225
	SLC39A13	0.781784	0.597253	0.880094	0.653714	0.51686	0.222651	0.647035	0.450056	0.718407	0.19134	0.978501	0.469098
	CELF2	7.36025	7.68591	4.59734	7.77786	5.56239	5.57783	5.34021	5.95479	5.81075	5.1402	5.43813	5.92724
	DDB2	0.662574	1.25043	2.65054	2.90838	0.985474	1.32085	2.01504	1.46852	0.974097	0.851106	1.42465	2.08714
	SF3A1	5.54389	7.31878	6.48865	6.34311	7.63197	6.79046	6.79086	6.17955	8.07473	9.52158	6.62313	6.87446
	STAT6	5.18847	6.48957	7.93756	6.7788	4.81829	5.00792	5.9939	7.55049	5.52432	4.97278	8.75666	6.31321
	NAPSA	0.340752	0	0	0	0.135205	0.067906	0	0	0.125256	0.0583537	0	0
	VRK3	0.69883	0.583385	0.488788	0.707948	0.719632	0.884185	0.583941	0.920698	0.642158	0.529464	0.51378	0.56451
	SMG9	1.37106	1.34	1.24659	1.28968	1.40803	1.56194	1.48923	0.986609	0.854873	1.50969	1.7549	1.13121
	PAXIP1	1.46482	1.58218	1.57258	1.54948	1.17253	1.42504	1.34195	1.2802	1.20003	1.57201	1.34937	2.00152
	RMND5A	1.87066	1.51313	1.50649	1.75972	1.82845	1.38525	1.74175	1.66928	1.64526	1.69372	2.61795	2.13277
	MOV10	0.80822	1.00679	0.646707	0.567672	1.18611	0.676792	0.913078	0.455995	0.415899	0.27689	0.386221	0.135785
	PPM1J	1.19914	0.754431	0.54509	0.219376	1.5854	1.29499	0.434226	0.402729	0.0917484	0.342273	0	0.629558
	RHOC	0.224002	0.845821	0	0.737651	0.999771	1.67514	0.73024	0.225656	0.308784	0.479669	0.803085	0
	PPARD	0.69961	0.432558	0.350943	0.529522	0.669799	0.673342	0.524102	0.534717	0.709334	0.826468	0.864602	0.607986
	DEF6	10.7186	11.5235	9.37574	8.18972	9.55239	9.87344	10.7589	8.74838	10.9711	10.5166	8.26671	6.12647
	METRN	2.30733	2.54029	1.39864	1.79364	1.52528	2.34799	1.87974	2.03402	2.29677	1.72912	1.37821	1.61525
	LMF1	0.186744	0.226578	0.194053	0.409912	0.132284	0.226061	0.231836	0.18815	0.196124	0.148516	0.223099	0.0840399
	CIAO3	0.582563	0.632227	0.794565	0.767219	0.404401	0.52267	0.506253	0.76299	0.58884	0.548848	0.417609	0.672944
	ANGPTL4	1.74046	1.49757	1.02403	1.01126	1.37057	0.918546	0.889696	1.75351	0.658556	1.35916	1.22312	1.39765
	DBF4	6.00213	5.5857	4.9475	5.607	6.3636	5.09295	6.09118	5.77499	6.83194	6.11892	8.13817	5.49585
	DAXX	13.4614	17.3719	14.2272	10.4802	13.8047	15.1966	10.7482	16.228	6.23744	6.94706	6.46018	7.49065
	CD320	2.51494	3.08533	2.17242	2.76009	2.24448	2.06831	1.50258	1.90033	1.84875	3.01558	2.85429	2.37684
	IPO4	3.95999	3.44391	4.16541	2.55647	2.77183	2.39946	3.20512	2.11215	2.99658	3.59113	3.80329	3.42455
	TM9SF1	0.42043	0.132258	0.0849743	0.6153	0.138998	0.279404	0.406024	0.376573	0.214637	0.360129	0.334895	0.294335
	IRF9	4.4425	5.55798	4.22293	3.02871	3.4374	4.56268	3.87518	3.79758	1.54628	1.98888	2.17116	1.83776
	GMPR2	2.72483	2.04832	2.09961	1.62188	2.56452	2.0717	2.20736	2.23336	1.57012	1.93811	1.98625	0.872964
	MDP1	6.51212	7.40811	6.16444	7.4405	8.84573	6.04698	6.00794	5.75188	5.65584	5.6538	5.11538	5.62049
	DHRS1	3.02109	2.35513	2.8664	2.59484	2.73531	2.81517	2.8537	2.5144	3.37952	3.54376	4.39387	2.62069
	TMEM161A	3.01045	3.16692	4.3078	3.35805	2.69155	3.78812	4.2887	4.17649	2.63018	3.50826	3.77332	3.93862
	ARMC6	1.44479	1.46834	1.92001	1.70763	0.991898	1.10786	1.93158	1.00776	1.02121	1.52299	0.663869	1.51719
	BORCS8	2.59299	2.33051	1.34734	1.62627	1.7143	1.8463	1.60949	1.49273	2.04223	3.91288	3.83547	3.37131
	SNX9	1.65379	2.27009	3.0986	1.98003	1.83868	1.74855	2.39532	1.81761	1.19732	0.9872	2.39485	1.36828
	RANBP3	2.13562	1.81874	1.89443	1.88645	1.7045	1.9212	2.60275	2.30902	1.7709	2.29749	1.92909	1.96914
	NDUFA11	25.0653	29.1364	29.8842	22.2252	24.3614	22.008	21.2772	25.42	25.0147	25.164	21.4173	31.0273
	NR2F6	0.486106	0.28675	0.663055	0.800323	0.542283	0.121106	0.132029	0.612207	1.00503	0.572491	0.725961	0.510456
	USE1	13.412	15.1414	15.8607	13.5453	12.0756	14.518	14.4795	16.2479	9.45081	11.5574	14.5484	11.0598
	OCEL1	0.254143	0.215826	0.277288	0.223113	0.252013	0.354654	0.0552142	0.204837	0.280214	0.413545	0.242857	0.320207
	BRAF	0.876137	1.0119	0.380485	1.03327	0.946591	0.821238	0.85228	1.10664	0.732958	0.705582	0.874844	0.686588
	NDUFB2	4.25147	3.58651	3.16278	2.82777	3.098	3.40332	2.79893	2.85551	4.11373	3.53092	3.23214	3.44983
	HLTF	1.89489	2.50924	1.0004	3.21996	2.27297	3.01616	2.58954	1.97063	2.61174	1.98937	2.11769	2.18235
	PRPF6	6.7171	6.69344	6.32104	5.36125	8.01153	7.25787	7.55163	5.48959	8.76185	7.84495	5.61166	6.11636
	RGS19	4.55202	3.68202	3.10411	1.78423	5.56159	3.56538	3.53193	2.78439	5.15366	3.96823	4.85547	2.39002
	SNRPD1	52.2072	54.6024	47.5493	55.2596	56.762	59.5277	54.1196	59.9843	66.9657	68.6214	63.7422	57.1416
	TCHP	0.416606	0.439399	0.668458	1.2371	0.656104	0.683992	0.638879	0.641894	0.765597	0.902493	0.995373	0.566139
	TIAM1	1.62363	1.51515	2.06676	1.54429	1.55632	1.69042	1.37173	1.38132	2.22127	2.13222	1.59484	1.70494
	TSC2	0.263791	0.231176	0.376932	0.372233	0.242891	0.394467	0.368426	0.37967	0.623316	0.419581	0.540253	0.554028
	PUF60	9.35358	9.69142	12.1495	12.4858	9.23719	10.3136	9.62121	10.0774	8.87536	10.3325	12.4058	10.5838
	GOLGA2	3.03213	2.83026	2.81688	2.96593	3.30082	2.95683	3.22205	2.58993	2.96782	3.66954	2.75614	3.11478
	UCK1	2.50387	4.16617	2.3965	2.16936	2.02551	2.82438	2.86303	2.25707	3.02735	2.59593	2.83388	2.35251
	SCIN	0.181278	0.11411	0.109937	0.66336	0.23974	0.301253	0	0.121744	0.166593	0.0517576	0.144462	0
	IKZF4	0.785584	0.873719	0.510198	0.862142	1.02933	1.2865	1.40186	0.961026	1.289	0.889043	1.5418	1.64982
	MIEN1	16.501	25.4185	25.1529	28.2289	22.1373	25.6411	25.305	25.9145	20.2905	27.2258	27.2504	24.4622
	AXL	5.18627	6.21971	5.56699	5.05937	4.42845	4.48779	4.77292	5.07993	3.93819	5.64489	4.30268	4.68965
	TGFB1	2.229	3.22304	2.81125	1.73606	3.74325	2.25783	2.57745	2.02831	2.1803	3.26389	3.8655	2.79371
	CCDC97	3.03727	3.43077	4.35162	3.83831	3.05738	3.30294	1.99954	3.6163	2.91766	3.38956	3.95837	3.18935
	ZFP40	0.242664	0.419835	0.147122	0.0887881	0.0802424	0.201575	0.351488	0.162997	0.222942	0.207862	0.289913	0.169867
	AKAP8L	2.14393	2.25924	1.55948	2.27444	1.66531	1.21103	2.40649	1.43995	2.19984	1.59137	2.73199	1.95114
	PDCD2L	3.97867	4.96949	7.66091	7.19191	4.64158	5.13286	4.57619	4.71585	4.62381	3.80847	6.43096	6.63578
	GTF2F1	19.8476	15.3425	16.1265	14.5986	16.1217	13.9969	15.5964	12.9761	15.9092	15.0095	14.1259	14.6337
	CLPP	18.0824	26.0155	28.57	22.1221	22.6336	18.3209	18.0321	19.7107	18.7945	18.4064	19.8317	18.6768
	ALKBH7	4.05175	8.4782	5.12564	3.8667	5.41514	4.9169	6.12325	2.12957	6.1511	4.37545	3.78799	5.17954
	DENND1C	2.19977	1.03795	1.09682	1.63541	0.949932	0.671991	1.15619	0.929358	0.88024	0.759668	2.11934	1.11772
	MED6	3.50771	2.36433	3.41713	2.47469	1.98751	2.49747	3.26592	3.02901	2.6474	2.89674	4.19031	5.52508
	LCP2	17.3178	19.0279	16.781	17.9349	17.0919	15.8043	17.5751	16.5463	26.0732	26.1128	27.4882	27.1499
	CSE1L	4.81275	5.19049	4.43848	4.60269	5.31776	5.20879	5.8253	4.77942	7.20202	6.56561	5.50316	4.83723
	NAA20	6.75166	7.61804	3.46978	8.05405	5.28812	5.95003	6.16489	6.21067	4.00112	3.39408	6.42941	5.95961
	PRKRA	1.16196	0.59037	0.325148	0.784747	1.06358	1.33648	0.970851	1.44077	0.903518	0.91862	0.21363	0.750834
	FKBP7	0.366096	1.03669	0.887874	1.33967	0.484162	0.730026	0	0	0.448728	0.313578	0.875011	0.256345
	PLEKHA3	1.85557	1.58691	2.21438	2.80014	3.16253	2.60123	3.4014	2.80421	3.78306	3.22816	5.6806	3.1664
	YKT6	6.19611	5.73255	5.74431	4.53339	5.12017	5.26832	5.27895	6.12002	5.47017	5.98319	6.38627	5.23076
	BAZ1B	8.88633	7.6224	8.07984	8.55884	7.94372	7.52297	9.01892	8.36481	9.43287	8.16744	8.33449	8.30083
	PEX6	1.14607	1.66734	1.56306	0.943331	1.42058	0.999676	1.34869	1.25081	1.53571	1.5132	1.48326	1.80517
	MRPL2	21.3803	23.8313	26.2017	23.464	23.0444	22.8573	22.888	23.7253	22.2082	23.7517	18.8792	27.6574
	MEA1	3.73544	3.71061	4.8265	3.66801	4.77627	3.52774	4.91182	4.75377	3.61299	4.37801	4.93243	4.54201
	KDELR1	17.9914	21.177	20.0524	17.4094	17.6486	21.6952	15.7607	20.0748	15.9985	19.0541	17.5648	17.8768
	TMEM143	0.409901	0.250293	0.438466	0.370442	0.334742	0.480691	0.471436	0.485824	0.310182	0.18586	0.345675	0.303809
	GGCT	0.84257	0.817199	0.766091	0.976035	0.835485	0.606614	0.813535	0.990354	0.967739	0.922067	0.782877	0.737304
	JAG2	0.0780549	0.0491335	0.0473367	0.0571354	0.154864	0.10378	0.056546	0.15731	0.358705	0.156046	0.310918	0.163965
	BTBD6	1.71602	2.06098	2.26948	2.73919	1.93354	0.699779	1.52507	1.25726	1.57674	1.93732	1.49093	1.96575
	NUDT14	1.82761	1.07798	3.11568	2.25638	2.60505	1.70786	0.992673	1.3808	1.67935	1.3695	1.63754	0.959478
	FLII	3.56133	4.68467	5.36414	5.52706	3.85245	3.98042	4.8454	4.63895	5.61929	3.91284	3.95378	4.00416
	TOP3A	0.906557	0.743897	0.358381	0.692093	0.547204	0.432169	0.856295	1.03242	0.724325	0.675155	0.282538	0.662255
	ATG4D	0.848425	0.730023	0.635308	1.04066	0.742361	0.796024	0.813186	0.703955	0.733747	0.619815	0.77512	1.15301
	QTRT1	4.31816	5.02855	4.34382	7.05808	5.01068	3.75499	6.38705	4.25774	3.96772	3.54089	5.92694	5.40269
	HDGFL2	6.17116	8.06886	4.86741	6.60937	5.23462	6.7446	5.8958	5.54309	5.87547	7.13208	8.79366	7.26105
	CHAF1A	3.35756	3.07189	3.6113	2.51644	2.70006	3.63273	2.17943	2.76387	3.08517	3.57702	3.71768	3.26776
	ADPRH	17.8457	18.8015	23.5611	18.9142	24.0591	21.8103	17.5262	21.7966	8.47972	6.69994	9.34562	10.3967
	TMEM39A	1.10691	1.16994	0.885708	1.55493	1.31717	1.63307	1.34664	2.23035	1.62734	1.47896	1.69269	1.39483
	TIMMDC1	4.36914	4.986	7.02138	7.35969	6.24684	6.58367	6.18084	5.93731	4.38807	5.74352	4.12711	5.33491
	PLA1A	2.07529	1.4475	1.80492	1.38626	1.34209	2.06871	0.784157	0.545377	0	0.154526	0	0.378968
	MCM2	6.67115	7.20536	8.19817	7.83614	5.06475	6.54625	5.32173	9.13638	6.60883	8.01244	10.5226	10.7269
	TPRA1	1.08648	1.72251	1.81769	2.67089	1.12048	1.94952	1.13301	1.92649	1.27786	1.30272	1.66144	2.00802
	NAB1	6.1012	7.17613	3.77874	6.40473	5.91846	6.47865	5.76299	6.1468	5.11875	4.6196	4.33111	4.73552
	ADGRE5	2.55719	2.27658	3.42176	3.17705	2.82274	2.16434	3.66867	3.11095	3.19207	3.09921	4.4959	4.25585
	IL17RA	1.86247	1.28364	1.06555	1.05644	2.26189	2.0861	1.45482	1.18064	1.48065	1.27255	1.15003	0.703197
	ARRDC2	0.336515	0.582209	0.40795	1.10795	0.945418	0.614959	0.852899	0.339004	0.824607	0.912692	0.804079	0.824579
	MAP2K7	2.69841	2.90387	4.30442	4.26028	2.76967	2.8315	3.39397	3.52939	2.78398	2.63547	5.31627	3.57932
	TIMM44	9.54822	9.01053	11.0657	12.0533	10.5474	9.56746	12.6826	12.66	10.5465	9.87254	11.1115	10.4941
	AP2A2	3.61702	3.65496	4.65668	4.21549	3.84062	4.08428	4.03336	3.54736	3.02945	3.70096	4.58882	4.63854
	PNKP	3.2349	4.26329	4.76703	3.06054	3.31837	3.28036	3.02926	2.47243	3.99748	3.53493	3.3316	2.57706
	MED25	1.35433	1.07628	1.29622	2.08608	1.34295	1.70537	0.825905	1.53203	1.02613	1.56694	1.47607	1.39723
	BCAM	0.113296	0.106975	0.309094	0.124398	0	0.0564645	0	0.114133	0.156178	0.242609	0.541512	0.118997
	CLPTM1	3.29842	3.08512	2.81327	2.11428	2.5761	2.09505	2.28294	2.29382	1.98478	2.62501	3.27794	2.81996
	RELB	3.68604	3.69854	4.92114	4.81338	3.14612	3.25578	4.05467	5.45285	2.74386	3.35677	3.67893	3.7237
	TOMM40	10.9251	13.4559	10.5179	11.1083	13.024	12.9327	14.9215	9.79279	16.6821	15.4114	12.7639	13.4125
	APOE	0.423948	0.160063	0.308419	1.11663	0.336287	0.168971	0.552633	0	0.233682	0.072601	0.60776	0.356102
	HBP1	1.02878	0.665687	1.06904	0.580652	0.874414	0.468786	0.766302	0.769919	0.405121	0.981816	0.632048	0.308637
	PRKAR2B	0.546007	0.093706	0.361033	0.653714	0.147676	0.247387	0.107843	0.500058	0.31927	0.340109	0.711605	0.521184
	CDKN1B	2.86718	3.1566	2.89658	2.18514	3.23798	3.17567	4.32568	2.72812	2.59795	2.55794	3.42531	1.42174
	KLF4	5.88571	4.65658	3.02714	3.65375	1.88647	3.31879	2.45404	1.67712	1.42037	1.6803	0.852339	0
	AP1M1	4.6114	5.31877	4.86584	5.24829	5.25017	4.59691	5.93681	4.01492	5.12657	5.11976	2.8566	3.82606
	RAB8A	16.1971	16.2357	14.868	13.0128	18.5202	17.498	14.9845	15.5374	14.4558	14.5028	11.9434	16.4388
	HMGN2	2.96189	2.12423	4.3089	3.90071	2.58457	2.77539	3.08864	3.81955	5.11665	4.41396	5.23691	5.59845
	FAM32A	7.72925	6.01363	8.44827	8.39238	6.56367	6.5574	7.5028	8.20129	7.17777	8.73258	7.5639	7.85746
	STARD3NL	1.55374	0.946944	1.41273	0.852572	1.3802	1.35522	0.98449	1.04359	0.951775	1.16438	0.928077	1.01972
	STK11	4.51188	3.92168	4.31834	5.12541	4.08155	4.33989	3.69729	4.38617	3.56397	4.47443	5.3902	5.07038
	EFNA2	0.0850387	0.642205	0.309432	0.373485	0.25308	0.339197	0.369632	0	0.547149	0.510022	0.609757	0.357272
	ATP5D	49.2659	53.5892	59.4981	53.6546	60.0397	46.9548	50.86	58.5379	48.1199	48.3141	48.0733	56.4727
	PPP5C	16.7049	18.8187	17.3436	18.3964	17.4244	18.5537	20.0921	17.2374	17.9522	15.4953	18.0923	19.3019
	CDK12	2.79705	2.59578	2.24815	3.45973	1.90012	2.32611	3.05511	2.49103	2.25774	2.26324	3.9877	2.92093
	LIPE	0.677546	0.581241	1.12008	0.337991	0.732906	0.828892	0.669062	0.372294	0.792317	1.08143	0.809433	0.646799
	PAFAH1B2	2.45608	3.55941	3.03073	3.08055	3.26179	3.08227	3.71604	4.46282	3.50613	4.11319	2.8818	3.82263
	CNOT11	4.08217	4.38868	3.28878	2.04155	3.17684	3.24515	4.15361	2.91526	3.70349	5.00088	2.96307	3.25566
	SLC2A3	4.72871	2.88051	2.41138	2.47123	1.95997	2.74351	2.446	1.86529	7.70164	6.83568	5.26067	3.57314
	FOXJ2	0.474686	0.895945	1.41818	1.04196	0.907819	0.878831	0.957656	0.819861	0.685438	0.638885	0.324036	1.13937
	SRI	12.0671	12.1279	10.1227	12.2182	11.2249	11.8429	10.2266	10.5388	10.1269	11.071	11.158	9.41544
	DGCR2	1.34899	1.44774	1.8759	2.14813	1.39011	1.3711	2.01126	2.07859	1.31246	1.47253	2.59121	1.33326
	IRF3	4.21309	4.17456	3.06457	2.54307	3.13327	3.88482	4.11883	3.39565	3.43575	3.38284	4.15242	3.76047
	BCL2L12	1.74295	1.64486	2.00176	1.81219	1.3645	1.46306	1.59434	2.03333	2.52872	1.25701	0	1.54135
	ZFP959	1.55495	0.978293	0.807963	1.78777	0.587403	0.295273	1.76958	1.34286	0.476297	0.634199	0.707638	0.933022
	MPND	7.70686	7.34706	6.43533	4.48794	7.01832	5.64438	3.75874	4.27836	5.56416	6.06177	3.38222	4.78966
	SH3GL1	2.09765	2.93517	3.02537	4.92177	2.83319	2.12713	4.55725	4.15381	2.89126	2.01341	3.88864	6.60824
	EBI3	21.0486	23.717	13.1396	12.7566	12.305	13.4662	8.18998	13.9262	15.0109	13.1841	9.75818	5.27825
	YJU2	1.93853	2.07093	1.79582	2.24784	1.9222	2.18761	1.9865	1.76876	1.57956	1.75422	2.79649	2.15083
	RANBP2	2.92117	2.87335	1.12425	3.42641	2.63613	2.98901	3.35783	2.6783	3.05344	2.44894	3.32365	2.1424
	GRK5	0.231222	0.387963	0.513974	0	0.178355	0.358575	0.334901	0.103551	0.141634	0.198058	0.0614093	0.215832
	DVL3	0.367621	0.133444	0.617079	0.55864	0.224331	0.31007	0.245768	0.227941	0.467705	0.435975	0.608087	0.237549
	ABCF3	1.47748	0.961547	1.20438	1.45372	1.41452	0.964925	1.32821	1.12925	0.983115	1.22179	1.46072	1.28398
	EIF2B5	12.9228	13.052	17.7836	12.5723	13.5069	13.7177	12.5958	12.6675	13.9924	13.9395	14.3535	15.844
	CYTH2	3.20969	3.82339	3.34892	4.04226	2.81753	2.67504	3.54373	3.49877	2.80425	3.3799	2.8916	2.43119
	CAR11	0	0	0.513392	0.206619	0.466588	0.18757	0.408975	0.37931	0.0864131	0.0805924	0.224944	0
	MRPL4	11.9137	11.8964	13.4776	9.27396	10.3026	10.9094	8.7279	9.07188	8.9104	11.0935	8.60587	9.89201
	KEAP1	9.34729	9.62281	9.97398	8.39315	9.30716	9.9339	6.797	7.78278	7.38222	9.19657	9.22881	9.32879
	GLG1	12.0419	13.4387	11.9951	13.1875	9.70985	11.6217	13.1084	11.591	12.9209	11.9995	11.7898	11.6518
	BTBD2	0.707661	0.572406	0.827297	0.776628	0.551388	0.554252	1.31784	0.611078	0.789615	0.736023	1.57013	1.59242
	CSNK1G2	5.66109	3.64407	5.93135	5.26656	4.05222	5.90486	5.70142	6.42109	5.20183	5.81184	6.71833	8.58241
	ABHD17A	12.772	10.0623	13.4239	13.3737	11.8514	10.746	12.7282	12.7493	12.2742	11.5409	12.5985	17.9643
	MOB3A	5.0136	4.46838	5.16636	3.66815	4.19811	4.66456	4.3568	5.16329	4.04372	4.86642	5.59019	3.15883
	FKBP11	0.736888	0.44245	0.852656	0.294123	0.332095	0.467489	0.7276	0.404901	0.738643	1.03274	1.28046	1.68825
	DDX23	2.12436	1.51038	2.27554	1.78845	2.39508	1.36341	1.77021	1.34861	2.05898	1.74463	1.66872	2.20023
	PLD3	1.67378	1.75511	3.26931	2.31321	3.31956	2.90448	4.04046	3.87234	2.22158	2.70787	2.96244	3.51533
	GRIK5	0.140322	0.297888	0.127593	0.154005	0.208713	0.139866	0.152416	0.353369	0.161144	0.090105	0.25143	0.515681
	RABAC1	13.6874	15.6122	14.7177	16.4582	15.5787	13.051	11.8944	13.9096	8.31165	9.78595	10.2377	10.4985
	ETV3	0.423445	0.582732	0.44918	0.425974	0.542358	0.299002	0.536611	0.426609	0.226976	0.498659	0.126474	0.259396
	PRKCSH	7.29314	7.40258	8.40466	8.37618	8.28305	8.70729	7.46159	9.31273	8.41579	9.73263	8.51024	7.92558
	ST8SIA6	0.82783	0.580312	0.258076	0.622965	0.539434	0.565848	0.719356	1.28675	0.651978	0.587466	0.508591	0.894108
	FCGRT	0	0	0	0	0	0	0	0	0	0	0	0
	NOSIP	4.07851	3.90988	4.00273	3.41029	3.78752	4.19474	3.23479	3.6524	4.10453	4.9347	4.48571	1.76753
	PIH1D1	4.75611	3.81076	5.54834	6.106	5.42791	4.02546	3.89911	5.24365	4.94744	5.5337	6.00351	4.14627
	RPS11	146.272	84.0465	149.764	108.552	132.576	130.77	121.101	127.519	135.56	127.968	124.675	126.752
	SUPT5	3.99391	4.57029	4.23194	4.76282	3.9604	3.5111	4.44092	3.73863	5.11478	3.8516	4.50841	3.83073
	PAF1	3.53258	3.43311	2.30112	2.77743	3.71204	4.20466	2.40548	3.82459	3.24602	3.1158	3.65329	2.98977
	TIMM50	10.8059	10.516	11.1761	11.7108	11.4518	11.9163	10.8576	10.7505	10.7359	12.7832	13.232	15.035
	MED29	0.566107	1.20178	1.80116	0.931709	1.6838	0.282014	0.922349	1.14059	2.47052	1.33313	1.01436	1.18867
	NCSTN	2.50812	2.28083	2.57071	2.50233	1.40181	1.27283	1.78327	2.11334	0.92185	1.17171	1.74336	2.4901
	PEX19	1.33045	2.19708	2.76494	1.87726	1.74325	2.22613	1.85806	2.68066	2.18303	1.66849	2.61115	2.59454
	IMPDH1	3.74203	4.88148	4.40308	3.38199	3.43777	4.22397	2.98879	2.88297	5.66331	5.32577	4.47041	5.20075
	DUSP3	0.309708	0.219206	0.281609	0.169991	0.230377	0.115805	0.252356	0.156034	0.320195	0.364746	0.184996	0.162611
	PRODH	0.093008	0.0658153	0.0422855	0	0.230551	0.115873	0.0505121	0.0468272	0.0854638	0.0796311	0.111087	0.097646
	ESS2	1.54236	0.444741	0.857028	0.4702	0.807194	0.726056	1.02386	0.776959	1.10224	0.953998	0.614224	1.07975
	SLC25A1	9.54918	16.442	15.2326	14.8925	14.8681	10.7717	13.8306	12.6587	8.15884	11.4787	10.4074	15.6571
	DGCR6	1.03237	1.03148	0.662611	1.9993	0.963459	1.15015	1.45124	0.978853	1.39496	1.50832	0	1.40292
	DDR1	1.44285	1.21828	1.86428	2.16688	2.97444	2.00603	2.47472	2.52477	1.91894	1.59344	1.81445	2.47204
	IER3	5.60963	6.95729	2.91458	3.86954	9.53556	9.42633	5.2228	7.42751	10.7507	8.64791	6.89303	8.4151
	FOSB	0.0870819	0.493188	0.475202	0.764761	0.316719	0.289431	0.504631	0.234038	0.186765	0.298408	0.138739	0.182928
	KLC4	0.83888	0.935597	0.693392	0.334832	0.529363	0.151981	0.993996	0.460943	0.420372	0.783745	0.728775	0.480445
	ERCC1	1.80627	1.48456	2.22506	2.81364	3.35114	2.43948	2.27853	4.46142	1.87385	2.595	2.22754	1.83556
	AS3MT	0.0564189	0.372749	0.205293	0.495476	0.279778	0.506316	0.367848	0.796004	0.10373	0.144976	0.404543	0.829713
	HOMER3	0.210809	0.248656	0.28744	0.231365	0.261235	0.36774	0.457957	0	0.484182	0.451314	0.37773	0.331982
	CRTC1	0.178324	0.122388	0.0884272	0.213501	0.096461	0.129284	0.140885	0.0979845	0.148952	0.277682	0.271122	0.170217
	RNF215	1.94914	1.83929	2.95375	1.24775	1.36899	1.70017	1.94083	0.981776	2.46267	1.11283	0.970224	0.68221
	AVEN	2.39228	3.11266	2.0433	1.90938	2.94726	2.74601	4.016	2.55619	2.16489	2.66976	3.5508	2.13147
	CROT	1.22928	0.846491	1.02707	1.02095	1.44956	1.52347	1.51577	1.00415	1.1906	0.995906	1.19073	0.97686
	RPS6KA1	6.89652	6.10637	8.51565	6.35399	6.96529	6.15334	6.7515	6.86232	6.25881	6.59941	5.39098	6.16911
	SNRNP200	5.61029	6.60698	5.69134	7.42922	4.62067	5.52329	6.19496	6.63318	6.02852	6.81039	6.25928	7.35199
	CIAO1	2.49476	3.63844	2.78388	2.11568	2.41762	2.99555	2.09405	2.51342	4.94945	2.7194	3.11591	2.73886
	TAF6L	0.397452	0.681918	0.788415	0.71375	0.824042	0.612307	0.470944	0.9464	0.431572	0.866478	1.03592	0.607078
	INSIG2	1.8268	1.37913	1.80336	0.343657	1.0351	1.61292	1.81423	1.05166	2.68571	1.60924	1.49647	0.876968
	KPNA6	0.700387	0.76266	0.489878	0.650387	0.854785	0.671317	1.17049	0.597097	0.717837	0.8075	0.965466	0.678913
	MAN1A	1.70991	1.6136	1.26427	1.56723	1.77007	1.76069	2.12272	1.55231	1.55391	1.59321	2.0203	1.69689
	ITPKC	0.274371	0.291293	0.311863	0	0.306079	0.13677	0.372542	0.414631	0.283662	0.32313	0.0819759	0.0720289
	COQ8B	0.746376	0.612457	0.354081	0.641046	0.836651	0.970417	0.846005	0.392289	0.685783	0.611436	0.930403	0.954126
	BRD8	3.13678	2.52575	2.23206	3.18055	2.78926	2.66805	3.59251	2.81673	3.13292	2.62814	3.86958	2.93587
	KIF20A	2.21469	2.48426	2.5836	3.66867	3.23197	2.49926	2.90495	2.27331	3.76279	2.79147	4.09349	4.82672
	FARSA	21.2505	25.9341	24.116	25.7765	25.1122	28.3906	24.3851	25.2727	19.8201	26.9924	22.8103	28.9423
	GCDH	0.855648	0.807521	1.31666	1.01125	0.456897	0.459341	1.14394	1.45892	1.33056	0.676457	1.41534	1.10592
	MAST2	0.806143	0.783125	0.90545	0.57246	0.564276	0.661804	0.566637	0.477754	0.631828	0.487367	0.169966	0.746949
	DNASE2A	0.470898	0.444398	0.244664	0.295318	0.433589	0.301779	0.511518	0.203315	0.463607	0.921878	0.884083	1.13028
	RAD23A	9.77731	11.6828	15.4776	15.1304	9.41626	12.2708	19.2548	10.3465	9.372	10.5427	18.1512	10.1933
	CALR	56.5833	59.3363	70.9627	63.5486	58.6048	56.8442	65.7712	57.1965	80.7942	81.506	80.456	79.3118
	SYCE2	6.53958	5.91062	4.68992	6.67159	6.39346	9.64087	4.80246	5.01098	8.88667	8.99304	5.50188	6.38357
	NFAT5	1.80499	1.67541	1.00444	2.72781	1.91699	1.39618	2.93566	2.86187	1.12383	1.27559	1.93246	1.28431
	NOB1	5.7199	5.59403	6.99739	7.19043	6.39369	5.85731	5.76133	8.06772	4.8736	5.16611	7.33025	7.4261
	GYS1	2.53602	2.78608	1.78959	2.1601	2.66486	2.67892	2.63138	2.36432	2.5737	2.75554	1.17571	1.1924
	RUVBL2	5.3094	6.42502	4.99784	4.52436	6.50361	5.47943	6.24229	5.91539	5.62474	6.25922	7.46223	6.95278
	BAX	3.22059	5.10129	2.09162	2.77694	3.76365	2.8663	1.24929	1.15876	2.53651	2.9553	1.92366	3.86491
	IL7R	0.894114	1.32066	0.353462	1.02389	2.31283	2.32507	1.68908	1.9582	1.96462	1.89774	2.41496	1.95943
	TFAM	6.37173	5.58893	4.08513	4.12394	5.79172	4.9266	5.7678	4.44417	6.11754	4.68755	5.46512	6.94828
	ZFP81	0.747519	0.42828	0.388363	0.468768	0.555902	0.612081	0.521982	0.699277	0.7359	0.411576	0.318931	0.280319
	MMD	2.53096	3.82149	3.22174	3.22207	2.30897	2.52301	3.0792	2.34586	2.23264	2.7313	3.02365	3.18929
	FAM162A	95.3256	66.6125	70.5802	58.5103	72.3216	61.862	54.6696	51.5641	101.309	91.8711	83.5646	69.4211
	RPL8	591.288	572.086	491.66	415.143	600.345	547.142	485.956	425.986	575.062	582.728	461.791	451.569
	SSBP2	0.88533	0.771229	0.949476	0.747391	0.810373	0.543101	0.887729	0.731882	0.50063	0.622167	0.976332	0.381429
	FANCL	2.58035	2.58721	1.7596	2.59586	2.18549	2.0363	3.03646	2.49126	2.32157	2.02579	2.56885	1.01613
	STAT3	16.7245	15.9981	14.1514	18.9183	14.9427	20.1427	19.2212	22.466	12.5354	14.6988	13.502	11.6682
	STAT5A	6.20066	5.25194	7.30158	7.36279	7.78656	8.66371	8.00532	9.52413	9.76069	8.74952	8.92567	10.3006
	CAVIN1	0.20217	0.190719	0	0.110942	0.100264	0	0.439189	0	0.0463985	0.0865464	0	0.106126
	MAP3K11	1.36165	1.28502	1.42569	1.53968	1.14566	0.699281	0.537839	0.83142	0.492875	0.954151	1.57748	1.29989
	AKT2	2.2878	2.6147	3.32821	3.96141	4.10862	4.66249	5.57769	5.48049	2.3124	3.57045	4.13005	3.41673
	DNAJA3	2.82653	1.74907	3.28618	2.13581	2.7109	2.58665	2.11402	2.24079	2.59721	2.30173	2.10351	3.01675
	HMOX2	5.88697	9.18185	9.21836	8.97316	7.37794	9.78061	10.4803	11.2029	9.31606	9.59373	9.18178	10.4747
	CDIP1	0.700353	0.982895	0.751096	0.551843	0.587628	0.590742	0.70225	1.1579	0.907573	0.861296	1.11561	1.09374
	MAP3K20	0.338484	0.369867	0.453551	0.430118	0.388654	0.355168	0.425744	0.287162	0.458337	0.44249	0.595909	0.486396
	CWC15	52.3842	41.0499	42.3844	40.7746	48.5122	41.5223	43.8678	43.941	50.0429	47.237	38.8723	45.0728
	COL5A3	0.266236	0.276355	0.338858	0.292174	0.237572	0.132686	0.289159	0.48279	0.0978648	0.113982	0.190834	0.223629
	DNMT1	9.5831	9.6463	13.3605	13.6453	10.2093	10.1898	13.6661	13.0215	12.7117	11.8905	13.7383	14.7077
	PPAN	9.32596	7.51912	9.3028	9.83743	8.17028	8.21346	12.1958	10.6728	7.6958	10.0811	10.0597	9.50789
	ANGPTL2	0.201851	0.0816356	0	0.126614	0.085796	0	0.062654	0.0580833	0.291495	0.345753	0.344502	0.484523
	TRMT10A	2.3863	1.73717	1.69445	2.04521	2.41134	2.08427	2.86371	1.51119	2.84008	1.63504	1.95487	2.29103
	KIFC2	0	0	0	0	0	0	0	0	0	0.0789527	0	0
	PSAP	3.89758	3.05461	5.52592	4.9299	3.60279	4.412	2.72681	4.79188	3.64207	5.09197	3.6303	4.43957
	IKBKG	0.759921	0.90697	0.487729	0.343402	0.797883	1.00264	0.728358	0.675541	0.883141	0.746592	0.587463	0.657182
	WARS2	0.640179	0.316465	0.166295	0.267653	0.392972	0.303888	0.397364	0.368538	0.280119	0.391629	0.364201	0.448207
	ATN1	0.354624	0.371903	0.716606	1.21093	0.664259	0.432075	1.11296	0.63519	0.796598	0.539966	0.564953	1.07589
	PHB2	32.4215	33.2181	43.3541	45.48	32.8745	35.4784	38.7664	45.975	35.2119	39.7101	44.1496	44.6432
	PTPN6	33.5754	36.1411	42.3511	47.2843	28.0974	29.2133	36.6822	37.2806	28.0576	31.9142	31.8417	40.8957
	ENO2	0.462324	0.290869	0.210158	1.09933	0.229251	0.268868	0.0837073	0.698685	0.106188	0.329972	0.276172	0.242725
	EMG1	13.4229	14.0334	19.2144	16.7497	14.6684	14.0438	15.3034	20.5017	17.3322	16.7919	18.7007	17.8349
	LPCAT3	5.76865	5.91488	5.85025	5.96559	4.51018	5.14221	6.02524	5.92354	7.18644	8.97859	7.81923	7.68851
	ATP6V1F	76.9068	82.7135	88.3777	101.433	68.3136	95.023	87.4303	99.9873	72.8611	89.6736	76.5987	91.6822
	CLCN5	0.538156	0.52279	0.60445	0.625372	1.36552	1.02561	1.10039	0.829244	0.756297	0.732054	0.491658	0.698113
	CLCN3	1.84761	1.76361	1.37099	2.19083	1.71628	1.50308	1.8455	2.18236	2.76123	2.48275	3.24749	3.2113
	HIF3A	0.108075	0	0.0491357	0.0593067	0.0803746	0.0269195	0	0.054413	0.0744579	0.161976	0.0645667	0
	UTP20	2.00835	2.1636	2.52097	2.26262	1.90337	1.71856	3.05036	1.93384	2.67831	2.66385	3.22741	2.91151
	CUL3	7.99768	6.52924	4.80281	8.81796	8.52074	6.56335	9.61687	10.0437	9.29714	8.4745	7.73247	7.73423
	DDX56	9.73252	11.1429	13.2738	10.6811	9.50889	9.91584	10.4166	9.51686	8.87711	11.4613	8.89126	10.6709
	TMED4	3.41235	2.90597	4.23772	4.74963	5.61188	3.81637	2.89294	4.86325	2.9061	3.63536	3.38052	4.19504
	BID	1.73604	2.45748	2.22853	2.57771	2.12661	1.73058	1.99676	2.57213	2.11131	2.05539	1.70799	2.89544
	RALB	1.28691	0.867457	1.2704	0.645626	1.13026	0.952988	0.958577	1.25947	1.38521	0.944738	1.31777	1.46716
	PPP1CC	0.317645	0.34967	0.096291	0.232446	0.209983	0.422213	0.575025	0.319995	0.194615	0.27209	0.379495	0.778341
	DNAJB11	5.99369	7.55916	8.55664	7.00819	7.33201	6.97993	6.93667	7.78797	8.85315	8.49168	7.89655	7.99981
	TBCCD1	0.548567	0.394448	0.33251	0.516052	0.569902	0.494769	0.567531	0.315798	0.480065	0.425107	0.686601	0.2743
	CLEC11A	0.0608521	0.0574034	0.110712	0.267259	0.181099	0.12131	0	0.122603	0.111881	0	0.145481	0.639142
	ZFP324	0.417508	0.393991	0.621166	0.333222	0.376384	0.340512	0.412246	0.535336	0.418502	0.650134	0.544134	0.398527
	GAB2	0.0587605	0.0277152	0.0534534	0.129036	0.0874374	0.11719	0.191558	0.0591945	0.0269831	0.125828	0.0702404	0
	CORO1C	4.63299	4.47828	5.55982	4.40521	4.29652	5.08584	5.54198	6.00932	6.67007	6.45802	4.70575	5.43627
	TAX1BP1	5.58809	4.657	2.60645	3.38492	6.51269	6.74607	6.93725	4.86213	5.96829	4.66169	5.63548	4.00093
	CTSE	0	0.107954	0.104006	0.376504	0.0566774	0.17104	0.124241	0	0.0525021	0	0.13667	0.120086
	NDRG2	3.52187	3.17242	3.00811	2.9281	3.43932	3.7235	3.47786	2.15038	3.43227	3.10771	2.54994	2.46555
	METTL17	1.82634	1.5512	1.16244	1.50325	1.13188	0.910285	1.88472	1.56403	0.923011	1.32958	1.09095	1.34251
	ARHGEF40	0.17488	0.0164911	0.0318059	0.0383898	0.0520272	0.0174252	0.0759874	0.035222	0.0321417	0.0598962	0	0
	PNPLA6	0.467281	0.476228	0.713773	0.410273	0.426296	0.391294	0.446684	0.338968	0.18894	0.352184	0.714566	0.785088
	MCOLN1	0.0239864	0.11322	0.130879	0.105347	0.071385	0.0717668	0.0521301	0	0.06613	0.0410909	0.229292	0.100774
	ARHGEF18	0.104403	0.221684	0.2136	0.486991	0.0258943	0.104086	0.226828	0.210373	0.215854	0.134132	0.249473	0.301514
	PKN2	2.3086	2.53726	1.35671	1.91566	2.35903	2.30132	2.63008	2.55278	2.58697	2.0737	2.42166	1.74427
	ETFB	25.3837	34.6822	34.8323	25.2941	29.1856	32.7552	29.4339	37.0265	19.8901	31.2098	27.9065	26.8189
	NKG7	5.7515	13.8495	7.57349	7.83563	28.3191	31.0387	28.4369	21.9789	0.911152	2.03825	0	0.832982
	STXBP2	3.74828	4.7711	4.43845	4.68756	4.71086	5.17023	3.59815	6.14747	4.52546	5.97259	4.79036	5.30905
	CHN2	0.436626	0.676935	0.340312	0.342294	0.278326	0.466341	0.203291	0.188517	1.11767	1.01503	0.894224	1.17902
	WWOX	0.320737	0.168166	0.162016	0.195558	0.176704	0.159863	0.387113	0.287219	0.130975	0.259449	0.255459	0.22452
	SLBP	2.44633	1.46396	1.24779	1.76799	1.39041	1.6654	2.3981	1.32248	1.86409	1.5331	2.28101	1.69171
	ARID3B	0.431804	0.579044	0.78524	0.848021	0.540858	0.747611	0.641879	0.870078	0.626474	0.64233	0.86884	0.763678
	CNN2	19.969	20.2351	23.0475	16.0118	23.7469	21.3017	25.9336	22.4196	20.177	16.156	16.9018	17.9515
	POLR2E	19.4846	26.2036	25.3089	26.0776	21.3406	22.401	21.9765	22.7082	19.5882	23.6653	22.3854	26.8057
	MYO9B	0.870559	0.935608	1.49515	0.849235	1.00713	1.32582	0.99818	0.877041	1.02213	1.59474	1.61781	1.67594
	HDAC9	0.0123571	0.0233355	0	0.0542718	0	0	0	0	0	0	0	0
	LY9	8.44128	13.3455	5.58195	5.65467	8.64215	8.25077	5.59691	5.63277	10.4762	7.8399	7.59611	7.48273
	MTFP1	1.25157	1.08268	1.51725	1.37363	0.620614	0.415896	1.35945	0.630416	1.15004	1.25052	1.49527	1.09515
	RAB23	0.371954	0.165183	0.318284	0.240123	0.216971	0.0872454	0.475329	0.484957	0.100518	0.187389	0.365925	0.229736
	RAB11A	6.11898	7.8326	6.27982	11.968	9.49195	8.03233	5.92289	9.03345	8.18332	7.52375	7.67206	8.14328
	EIF2B2	12.309	15.2456	15.9133	16.4635	12.3963	11.024	14.4151	17.2449	11.9288	15.319	15.3943	17.3686
	DLST	3.86847	2.9885	3.20703	2.87194	3.17786	2.9111	3.37819	3.47707	3.6069	3.60553	3.03569	3.10644
	ULK2	0.758188	0.94447	0.716945	0.998481	0.781919	1.11858	1.31775	0.91662	0.613076	1.01303	0.79711	0.700641
	DGKQ	0.176497	0.237968	0.275128	0.27673	0.400045	0.27647	0.273875	0.355649	0.25488	0.280732	0.662724	0.953184
	GRAP	18.9052	16.505	12.8692	8.65424	20.6512	16.5277	13.3977	13.6483	17.3715	18.7027	15.7011	18.8967
	CHMP2B	6.67525	8.6062	7.35184	7.01641	9.13651	8.52878	6.94468	8.52485	6.7385	7.16657	5.39132	5.72623
	PLOD3	1.80504	2.08192	1.89652	1.6728	1.82971	3.0389	1.65575	1.85893	1.87977	1.61466	1.72516	2.19034
	AP1S1	8.8242	10.9733	10.7978	11.585	9.73147	9.61848	9.67495	8.97326	10.8364	12.8551	12.6111	13.3366
	SRPK1	4.76018	4.63034	5.14053	5.1759	5.05427	4.8328	6.1413	5.75493	4.97963	4.98011	5.77431	6.27523
	LBR	15.1913	14.9825	13.8472	16.7137	16.5739	14.3844	16.3776	15.1131	18.4019	18.0978	20.8322	17.2717
	CRABP2	9.04977	12.0338	7.97901	7.52402	22.8423	21.1862	15.788	13.2617	32.884	29.3588	25.5541	35.4204
	PRCC	1.55448	1.87439	1.41338	1.13738	1.37014	0.430423	1.31328	1.04399	1.58703	0.813597	0.825297	0.362718
	RRNAD1	0.457335	0.701278	0.571758	0.815571	0.510181	0.569825	0.620955	0.863866	0.787884	0.465124	0.819494	1.08049
	HDGF	83.9146	82.8207	82.3795	70.0738	94.0337	92.2037	82.6542	74.7527	98.7893	94.6735	76.5817	80.6976
	THOP1	1.50491	1.3863	2.2805	1.25833	1.59883	1.07151	1.47902	1.58834	1.44865	1.65714	1.79787	1.8813
	APBA3	1.63076	2.72273	4.67645	4.81854	1.61714	2.31342	3.95171	4.5498	2.36301	3.33064	5.39516	4.21529
	MATK	0.0394465	0.037211	0.143535	0	0.0391091	0.157342	0	0	0.108753	0.135151	0.188539	0.165726
	PIAS4	4.66045	5.32388	3.3008	4.63018	4.47539	5.47712	3.62364	5.43672	4.23734	5.20996	5.04025	5.15154
	MAP2K1	6.0939	5.59942	5.34645	5.04527	8.21604	7.08721	5.34212	5.17013	7.85904	7.73734	4.21487	3.92938
	SGTA	8.13061	6.4831	7.56464	7.6088	6.74982	8.16778	7.66802	7.3659	7.52884	7.17945	5.72259	6.22135
	TMEM242	11.4465	13.4092	10.946	11.4791	11.8396	11.8038	10.7188	9.54377	10.4271	12.4233	9.66661	9.5329
	DTX2	0.670209	0.851393	0.843767	0.735545	0.894648	0.488226	0.560026	0.62329	0.994813	0.706485	0.61591	0.433122
	RASA4	0.532804	0.365675	0.352303	0.425242	0.336218	0.38624	0.0526176	0.243983	0.0667485	0.248893	0.231436	0.101716
	HNRNPA2B1	27.8895	25.0198	24.7826	29.6106	28.9931	26.6215	34.153	28.625	38.3517	35.016	35.2591	35.618
	CCDC130	1.07662	1.71435	1.59064	1.32921	0.867339	1.00608	1.02323	0.677882	1.42197	0.806757	2.09	0.847824
	MRI1	5.09524	5.38316	6.14351	5.71341	4.4484	3.75419	5.29405	4.57536	3.71495	4.41135	5.69011	7.67677
	PRKACB	2.33507	2.30106	2.06678	2.44927	1.76223	2.10112	1.79576	1.95696	1.67093	2.07071	2.51809	1.34536
	SGSH	0.246402	0.348773	0.224013	0.180312	0.325773	0.327516	0.0892258	0.248224	0.679201	0.457223	0.392455	0.172484
	CSTB	38.7788	38.8642	48.1058	49.4863	41.136	37.4578	45.7154	43.6117	42.5381	39.3916	45.2502	45.4562
	SH2B2	0.301752	0.284773	0.487789	0.736003	0.232759	0.200534	0.291412	0.337812	0.400518	0.229759	0.400581	0.492978
	PEX5	0.965383	0.433871	0.418005	0.807237	1.27641	0.549958	1.79775	1.01899	1.14054	0.984313	0.549211	0.48272
	JKAMP	4.30945	4.13036	3.06128	1.92138	3.53879	4.16161	2.34058	3.2563	5.19727	3.80626	4.02218	3.67688
	CD44	12.5465	12.8497	13.7671	18.9657	9.9741	9.73351	11.9723	13.5835	12.6102	10.4477	10.7382	11.967
	EIF2AK4	0.923715	0.734053	0.663079	1.49393	1.03649	0.9208	1.32025	0.979597	1.71991	0.999309	1.21971	1.48051
	WDR1	5.09236	4.86326	5.37102	4.78391	5.55459	5.34029	4.73505	5.86923	5.35303	5.75708	4.91561	4.44907
	SLC2A9	0.285275	0.100956	0.129727	0.15658	0.353651	0.28441	0.0774824	0.215554	0.0327428	0.0916118	0.170401	0.149783
	CCN4	1.40064	1.59839	0.829269	1.0724	1.19506	1.10397	0.707655	0.787597	1.40671	1.36695	1.32305	1.29975
	NDRG1	2.50083	3.11205	2.74861	2.05088	3.29736	2.76689	3.22401	2.4918	3.53525	3.01274	2.10118	2.30866
	MAN2B1	1.44543	1.38536	1.19106	1.48719	0.940625	1.37334	1.472	1.50178	1.18289	1.23798	1.67287	1.18583
	KLF5	0	0.164464	0.126783	0.153028	0	0.0347299	0.0757244	0.140464	0.320243	0.26866	0.249835	0.146385
	WDR83	2.187	2.06389	0.701879	1.83547	1.02056	0.897709	1.677	1.03686	1.47763	1.54263	1.99804	0.94572
	PRDX2	26.5661	22.8266	23.5606	22.8286	20.273	22.6908	18.3346	24.1901	21.2435	22.4475	20.0224	24.8389
	POLR2A	7.87455	6.63227	9.28217	8.72647	6.71474	6.62239	8.35873	9.76812	8.08417	8.58958	9.62189	9.26556
	SENP3	1.69685	1.83685	3.81185	5.14867	2.12806	2.03981	3.36127	4.0225	2.29302	1.62426	5.60463	5.2409
	PLEKHA8	0.258787	0.244219	0.329377	0.397571	0.179628	0.309562	0.393515	0.20858	0.40422	0.265947	0.432789	0.543477
	SPC25	7.2211	7.02911	6.20389	7.98739	7.21687	6.51824	6.29988	7.7907	7.628	6.03852	6.65689	7.04549
	UFD1	4.01328	4.65519	3.49703	3.94569	4.76725	4.87579	3.72376	3.3694	4.91699	4.69042	4.79457	4.30219
	ZFP287	0.0712333	0.179316	0.129559	0.104284	0.235536	0.18942	0.154812	0.143562	0.0873115	0.0610145	0.170256	0.0997571
	PRLR	0.0118142	0.0111446	0.0214942	0	0.0234465	0.0117759	0.0256759	0.0714298	0	0	0.0564671	0
	LETM1	3.41872	3.24392	3.72331	3.13349	3.46454	4.21314	3.38715	3.63352	3.46934	4.05418	3.99449	3.98448
	UBQLN1	7.98137	8.89072	9.65109	10.0235	8.93432	9.47366	12.8707	10.9424	8.27896	9.12612	10.7147	10.8005
	TXN2	8.78771	10.0408	10.9668	10.5897	9.4828	10.0483	10.5752	12.4989	8.31225	9.62931	10.6013	10.7659
	CRBN	1.68752	1.3965	1.13309	1.48162	1.28723	1.34577	1.41007	1.20317	1.52677	0.933905	1.92301	1.03597
	MSH6	6.29806	6.45511	5.461	5.676	6.36929	5.23877	5.79927	6.47126	7.24352	7.46596	8.9691	6.92019
	FBXO11	7.132	5.99116	3.14866	5.61017	4.74197	5.6301	4.65723	4.65176	5.1518	4.66065	6.10704	4.58881
	TBL2	1.01537	1.00174	0.377681	0.810423	0.892443	1.03519	0.902421	1.16245	1.27229	1.24517	1.10276	1.0178
	BUD23	4.44333	3.73846	3.50465	3.05514	3.82211	2.61496	2.79127	1.94161	4.62403	4.76848	4.60485	3.71024
	MCM5	12.7564	11.9523	13.5386	12.5549	12.7394	14.0738	11.9336	11.9828	16.018	14.8523	14.8599	14.6825
	HMOX1	0.206987	1.46534	0.564702	0.227269	0.923832	0.515967	0.674774	0.417219	1.33178	1.596	0.49466	0.652209
	MPRIP	0.992919	1.12953	1.16251	1.31358	1.1734	1.05758	1.09333	0.986639	1.14983	1.25812	1.10494	1.39974
	CIC	1.14458	0.980436	0.704475	0.966267	1.16991	1.17608	0.650347	0.567717	1.10028	1.2367	0.967705	0.813625
	PAFAH1B3	5.16193	3.73455	5.00629	4.53194	4.52132	3.85925	3.36427	3.81367	4.82215	5.37888	4.11114	5.23976
	IL27RA	0.726086	1.0768	1.50909	1.47993	1.1829	0.930636	1.35216	1.04504	0.714844	1.19931	2.10666	1.63388
	PRKACA	6.41138	6.80666	9.27428	7.51607	6.21312	5.30182	6.01476	8.66135	6.82852	5.67829	8.35581	8.72173
	ASF1B	5.73732	7.82871	6.48551	5.10529	6.22737	6.95575	3.87399	4.6866	9.04762	9.56196	7.5952	7.00168
	DDX39	14.1006	12.8087	17.5207	14.5101	16.0046	15.7387	16.0426	16.9338	15.8323	17.5277	16.9715	20.0134
	DNAJB1	4.13004	4.53811	5.6585	5.71225	4.82467	4.68097	4.67063	4.78785	4.47073	5.28158	3.9201	4.39634
	USP40	0.549718	0.489937	0.610889	0.469236	0.363397	0.365316	0.597129	0.461515	0.378835	0.379272	0.620232	0.60931
	KBTBD4	1.21265	0.708478	1.05014	1.52099	0.858954	1.95718	1.00364	0.93083	0.955079	0.692387	0.275932	0.60636
	CELF1	8.28432	9.64058	7.80565	8.9033	9.47042	9.84138	11.4701	10.5085	9.97874	9.99949	10.3072	11.0432
	NDUFS3	4.6607	3.29871	2.87561	3.28823	3.87884	2.82074	3.2546	2.68323	2.67656	3.35015	2.78392	1.92274
	POR	3.83185	3.06297	5.49249	4.15582	3.12915	3.7748	3.81959	3.63335	4.05944	4.05404	5.06243	3.02964
	IGF1R	2.1699	2.30239	2.25763	2.39324	1.22036	1.19453	1.7121	1.41392	1.6566	1.77524	1.83139	2.47132
	INSR	0.158245	0.248886	0.119903	0.173677	0.11768	0.170894	0.315142	0.212562	0.339268	0.112943	0.283562	0.360038
	TRIM28	20.2717	26.0004	24.6551	25.453	21.9172	19.0779	23.583	21.9604	23.0335	25.5762	24.4782	26.8264
	UBE2M	7.22916	5.87853	7.6919	4.8953	7.54979	5.9798	8.18696	8.05799	7.42001	7.04783	7.35016	8.07593
	ADCY9	0	0.197484	0.126881	0.153145	0.172917	0.139086	0.227348	0.140572	0.0961348	0.149337	0	0.0732486
	MEF2C	0.023063	0	0.02098	0	0.0114329	0.0114941	0	0.0232333	0.233176	0.088915	0	0.0484471
	CTR9	3.94258	3.42118	2.76066	2.63588	2.80855	3.16218	2.70742	3.15023	3.56025	3.76481	2.65277	2.998
	EIF4G2	27.7626	34.4609	29.6041	38.9025	31.72	34.4472	35.5999	44.0479	35.1114	40.8205	42.0498	46.81
	PCYT1A	0.782586	0.900084	0.844991	0.536809	0.994263	0.90202	1.3814	1.47832	0.764047	1.0473	0.701191	1.12999
	ZFP592	1.29619	2.00787	2.7573	2.63027	1.86733	1.68215	1.96585	1.67544	1.79776	1.48716	2.80481	1.84906
	PSMD4	40.3463	47.8212	37.565	38.115	45.8328	47.9412	36.1831	41.3633	46.1485	50.4229	38.7145	46.9092
	SNX6	11.367	12.5527	10.5553	10.0861	12.8905	13.501	12.6102	11.2084	9.77813	10.5123	12.4241	10.9206
	MTHFD2	58.6899	63.9204	72.128	75.0783	68.7644	70.8899	72.7306	90.0807	52.8775	56.0982	61.1097	62.9946
	KIT	0	0.0191838	0	0	0.0201624	0	0.0441974	0	0	0	0	0.0854389
	TOMM40L	1.09431	1.59901	2.31095	1.78206	1.54017	1.33718	1.30373	1.7071	0.713603	1.11862	1.34954	1.92759
	PAN2	0.513512	0.585537	0.817064	0.986223	0.466779	0.38392	0.790211	0.646676	0.353871	0.513116	0.61346	0.718968
	CS	9.69231	8.28804	9.92493	7.77978	10.1708	10.7561	11.6527	9.22754	10.6353	9.45626	9.21827	7.83925
	AMPD3	0.032205	0.0911963	0.175723	0.353548	0.0958439	0.0642012	0.0699916	0.259659	0.177577	0.0551701	0.0769935	0.270605
	BCAS2	7.63887	9.42971	10.2118	9.87879	8.14792	8.19103	8.88083	11.6479	9.86474	8.98252	7.99132	9.36567
	SH2D1A	2.30494	1.64692	2.63465	2.02366	2.67743	1.96945	2.00302	2.32216	1.42204	0.930649	0.865454	0.899015
	CTCF	16.7095	15.5925	12.4799	14.2447	14.3501	15.2811	15.9629	13.6028	19.9121	16.0041	17.1105	14.7266
	PARD6A	2.74998	2.48694	2.08368	4.27549	3.40867	4.56888	3.23617	3.69411	2.8427	2.84598	2.73773	3.36899
	TFAP4	3.42422	4.17386	4.15122	5.16713	3.11247	3.48456	2.16967	3.30599	3.14643	3.05494	3.74983	3.74556
	RANBP1	104.561	129.065	131.774	122.513	120.406	118.115	130.008	119.264	112.774	123.286	126.345	126.137
	CD247	7.89154	13.3856	14.0414	13.5883	9.57928	10.0368	11.5282	12.9539	8.18904	10.5461	11.2971	13.9305
	RFX5	0.626537	1.21365	0.359813	0.868547	0.686661	0.624559	0.573115	0.79734	0.605998	0.706048	1.33942	0.623319
	PSMB4	77.8588	69.6163	87.3502	81.1646	68.0843	80.0215	65.3989	83.4955	79.055	93.0223	87.9092	97.5645
	SLC30A4	0.958933	1.27934	0.721539	0.725799	1.50829	1.74695	1.00568	1.66565	1.24573	0.991183	1.58011	0.972227
	SQOR	0.133118	0.125652	0	0	0.176048	0.0884574	0.0964356	0	0.203916	0.190035	0.106083	0.0932108
	BLOC1S6	2.32454	1.79875	2.19809	1.83682	2.35114	1.62209	2.32301	1.3115	1.96509	2.15016	1.77734	1.26932
	METAP1	3.47	3.83662	3.76726	4.94495	5.13562	4.51742	5.11949	5.06128	4.42577	4.14737	4.33108	4.13325
	GPR108	3.10348	2.15173	1.95796	2.08523	2.76338	4.04075	2.33916	1.53144	2.96809	3.09194	2.11858	3.05945
	TNFSF14	2.84617	4.07497	4.99716	2.58495	2.72489	3.13065	2.55863	4.15284	6.58313	6.2201	5.62775	4.94684
	RSL1D1	71.0462	92.3479	80.1455	108.542	83.266	79.7851	95.9229	102.715	80.4041	91.8571	114.895	114.142
	APC	0.663624	0.658089	0.368167	0.839392	0.658045	0.683944	1.14848	1.31449	0.837146	1.04039	1.18247	0.637802
	REEP5	11.9081	12.4318	7.63668	7.07094	10.2109	10.5516	7.37377	6.72305	9.88485	9.21345	6.59767	4.83272
	ERGIC3	6.23887	6.93591	4.97325	3.00135	6.10168	7.32675	4.64172	3.96064	6.51797	6.66082	6.53437	6.82063
	UQCC1	0.959716	0.934	1.0908	1.51404	0.773252	1.10618	1.49858	1.57123	1.04723	1.20725	1.3615	0.944808
	NCOA2	1.55287	1.38887	0.82186	1.22092	0.999739	1.25918	1.46023	1.23757	0.894454	0.74439	0.996805	0.94919
	NR2C2	1.73561	1.72949	0.949069	1.62504	1.35999	1.42768	1.60844	1.71191	1.65057	1.4657	1.91398	1.75883
	NR2C1	0.550829	0.334162	0.357758	0.431825	0.195062	0.666799	0.427368	0.317148	0.506175	0.539146	0.752102	0.661105
	SMPD4	0.682196	0.624873	1.02167	0.704657	0.557103	0.420054	0.566707	0.849047	0.700629	0.824867	0.862964	1.05352
	PEX1	0.612639	0.396417	0.668421	0.537881	0.538063	0.663036	0.570393	0.387975	0.627261	0.539676	0.669164	0.624929
	OTX1	0.267439	0.66251	0.85114	1.10069	0.132604	0.0666285	0.435767	0.336815	0.337945	0.343593	0	0.140418
	KCTD20	1.13568	1.33416	1.39086	1.93314	1.17211	1.13211	1.35952	1.21423	1.00094	0.9528	1.55058	1.41161
	CTNS	0.0534407	0.756652	0.097228	0.117354	0.212026	0.319696	0.580621	0	0.245589	0.457835	0.638614	0.336779
	SHPK	0.0607094	0	0	0.133316	0.0601901	0.0605126	0	0.122315	0.055756	0.0520003	0.14514	0
	RCN1	1.58813	0.909894	1.13457	1.36935	0.674888	0.961183	1.84824	0.799989	0.938045	1.31151	2.4393	1.19119
	TRAP1	11.6947	11.0361	12.2988	10.0511	9.57067	9.19983	9.79543	12.9177	10.2281	10.5591	13.298	12.8723
	NAA60	3.80352	4.31621	4.81536	4.0157	4.29674	3.64749	5.3344	3.10434	3.40648	4.20593	3.79618	3.33675
	1700037C18RIK	0.224724	0.371017	0.714994	0.123318	0.334251	0.111949	0.122046	0.679059	0.361318	0.625405	0.134256	0.47186
	ANKRD13D	0.220997	0.0694907	0	0.161768	0	0.220406	0.160099	0	0.270879	0.126196	0.352093	0.154745
	TPR	27.7878	24.479	7.44312	19.8253	25.7563	26.3057	21.2362	17.2601	31.0558	22.749	20.1782	11.2802
	ODR4	3.80222	3.33774	1.52758	3.88163	3.94567	3.83431	3.07357	3.11792	4.75311	3.48361	4.33111	2.69272
	DHX34	0.749363	1.07934	1.00411	0.519444	0.899525	0.786299	0.771161	0.874209	1.0147	0.60805	0.753902	1.15965
	KPTN	0.542592	0.665643	0.39464	0.357234	0.591822	0.378637	0.707192	0.874551	0.598254	0.557606	0.388923	0.22788
	NAPA	4.21329	4.60859	5.48516	5.56974	5.60224	3.19771	4.57671	5.01656	4.48742	4.87974	4.9191	7.23985
	SRA1	7.71527	6.98054	6.21954	4.53914	7.01955	6.97731	7.08479	7.69281	7.74714	7.49338	7.22167	7.0159
	ATP5G1	6.82708	6.75601	7.38185	5.26495	7.20889	8.75522	6.01294	7.43579	6.13754	8.40721	6.78934	7.59533
	SNF8	4.87539	7.66795	9.48139	6.83677	7.52016	7.22245	5.73723	8.18636	6.47088	7.71315	7.11865	9.1015
	TBCB	8.67368	10.0833	8.45801	11.0365	7.9776	10.1502	11.47	9.62516	8.66312	12.5966	9.01057	8.44812
	INPP5K	0.506358	0.866039	0.402808	0.416788	0.470715	0.567837	0.96249	0.701443	0.581559	0.867319	0.529275	0.66464
	CRKL	3.30756	2.78202	2.68047	3.31427	2.85197	2.61621	3.43662	3.91179	2.57672	3.07911	2.92058	3.92628
	EPS8L1	0.150166	0.226729	0.163816	0.395521	0.208465	0.179604	0.32619	0.302554	0.165544	0.180062	0.215274	0.126134
	CLINT1	6.98475	7.32106	8.57711	9.05147	7.33503	7.55367	9.35104	9.71152	10.5152	8.34415	9.91476	10.5554
	CDKAL1	1.07636	0.82864	0.566596	0.808243	0.800485	1.04473	0.953836	0.570736	0.754798	0.752056	1.1167	0.743611
	ZBTB17	1.77667	2.2943	2.97577	3.07871	1.99358	1.44485	2.74253	2.92048	1.8903	2.60284	2.01084	3.82957
	EPOR	0.18222	0	0.165762	0	0.0903305	0.181629	0	0	0.251188	0.468394	0.43547	0.191389
	MOB1B	0.470256	0.364121	0.416622	0.476403	0.478269	0.348574	0.654898	0.437325	0.354549	0.444073	0.432157	0.430504
	ATP6V1B2	3.89527	4.12736	3.85242	4.72495	5.0485	5.07516	5.27054	4.61288	4.58399	4.03855	3.42893	4.01866
	EPS15L1	1.2373	1.52301	1.12503	1.29889	0.933545	0.938495	1.16875	0.867203	0.914488	1.45137	1.15685	1.12981
	TEP1	0.644122	0.697264	0.757929	0.706921	0.488455	0.812068	0.452753	0.648954	0.435197	0.421861	0.860046	0.437681
	TTC5	0.981067	0.547088	0.729812	0.685114	0.840157	0.977958	0.871896	0.988405	0.737513	0.687478	0.639307	0.655606
	OSGEP	1.50661	1.49109	1.80419	2.09704	1.60324	1.57508	1.03783	2.36931	1.75575	1.98273	1.75596	1.62067
	AAMP	14.4679	14.8898	24.3078	24.9676	14.9702	15.0493	17.9935	23.8709	13.4868	14.3217	14.4035	24.1101
	TMBIM1	0.558445	0.378365	0.494753	0.377155	0.340776	0.199838	0.311091	0.577048	0.460506	0.367925	0.650045	0.390953
	ARPC2	152.825	165.759	126.957	131.514	162.24	182.919	116.805	146.062	153.617	172.584	131.871	140.818
	KMT2B	0.850039	0.998275	0.927476	1.74141	0.899101	1.26162	1.3953	2.13149	0.659596	0.905995	1.21862	1.26951
	ZBTB32	20.1494	16.91	15.5237	14.1795	22.9544	23.6891	20.5509	20.7649	5.2293	4.67665	3.67508	3.39193
	TMEM147	24.9407	22.7669	16.8968	25.7615	22.7917	19.9872	25.8524	23.9775	25.3137	22.0587	21.8113	15.0635
	RPS9	118.234	80.2392	106	82.8237	117.313	110.625	109.46	99.9285	109.963	93.753	81.2294	92.5325
	TFPT	1.81119	2.13639	1.64687	0.662695	2.99326	2.55782	2.62316	1.52058	2.35767	1.9389	2.16385	3.48687
	GGT5	0	0.0288665	0.0556738	0.134397	0.030339	0.0305015	0.066505	0	0	0	0.0731581	0.0642811
	GGT1	0	0	0	0	0	0	0	0.107039	0	0	0	0
	CRIP2	1.20899	1.2224	2.35568	2.84322	0.770667	1.89395	0.750534	2.08813	1.74576	2.21894	1.857	1.81375
	CRIP1	15.0261	12.0042	16.7708	14.8328	16.9498	13.7901	10.8815	14.5778	10.1544	11.7118	10.8277	12.8569
	FBLN1	0.373459	0.352446	0.528225	0.364347	0.0823366	0.206836	0.270496	0.0835878	0.22876	0.248823	0.29748	0
	PGRMC1	3.6117	3.22401	5.1478	3.64234	3.48456	3.30833	4.24136	2.55686	4.12595	3.67849	1.63257	2.4601
	GCAT	8.89614	9.54321	10.2319	8.51152	10.3294	10.1566	8.09423	9.65208	12.2267	11.9172	8.5386	14.5317
	ELOVL1	8.2455	6.58888	8.22267	8.75728	5.73658	6.09836	8.37891	5.62739	7.27106	9.11226	7.30855	7.26203
	MED8	10.6308	10.3172	8.23812	9.94344	10.3619	10.2361	8.92336	9.00636	9.71289	10.7604	9.38088	10.5291
	CDC20	20.1841	26.19	32.9986	35.1437	22.8051	24.7635	27.1955	29.7202	23.629	30.8338	26.6635	43.0016
	PFDN2	20.6816	29.9376	20.9318	25.6757	24.4982	19.7768	21.1441	21.3075	22.3574	25.5676	23.9249	27.712
	RNF114	9.12819	10.0924	8.0542	7.70603	8.78383	8.93792	7.0406	7.29181	5.70756	5.22738	4.00074	7.14661
	C330007P06RIK	0.683682	0.368679	0.399608	0.375133	0.508428	0.413785	0.477405	0.393572	0.448703	0.23003	0.408363	0.051276
	SRM	40.4708	40.0101	47.6206	48.7696	41.3675	44.1854	46.0549	43.1716	38.5416	47.4778	44.6922	44.2836
	RBM14	4.07967	3.89366	5.14264	3.765	4.59707	3.32744	4.43157	5.13777	4.13211	6.47204	5.64927	5.06299
	ZDHHC24	0.124292	0.351963	0.113066	0.272941	0.246564	0.247883	0.270125	0.12521	0.514113	0.798568	0.594067	0
	NDOR1	0.0621139	0.0879454	0.0565039	0.0682002	0.123219	0.0619126	0.0674966	0.0625727	0.171247	0.106407	0.14844	0.0652396
	NSMF	0.777473	0.628875	0.605941	1.13772	0.403855	0.25838	0.884792	0.596788	0.748438	0.824421	0.973105	0.855337
	PDK1	3.61184	3.01261	2.5001	1.84127	3.28114	2.60161	1.92373	2.53545	3.89695	3.07345	3.56333	2.83846
	PTBP1	11.4344	13.2445	12.2396	10.5763	13.007	14.0288	13.1269	14.4865	13.4234	14.1821	12.3354	14.5371
	MVD	8.09313	10.9501	9.5751	9.20308	7.54184	8.55368	8.04987	8.44846	8.51177	13.4455	11.183	12.0823
	CYBA	35.7651	45.1109	45.3682	41.74	36.3298	43.1308	43.9668	48.5121	30.4589	39.2979	40.4345	29.679
	STIMATE	1.28824	1.37253	1.88926	0.547309	0.782952	1.44991	1.2639	1.33977	1.75651	1.81518	2.87941	1.74548
	SFMBT1	1.40616	1.36657	1.48843	1.01346	0.97813	1.61095	1.45903	1.48008	1.52348	1.31218	1.80526	1.67495
	RUNDC3A	0	0	0	0	0.0610906	0	0	0.124145	0	0	0.147311	0
	CDT1	7.56244	7.89926	9.65805	8.74296	7.78515	9.78296	9.15538	10.1199	10.7681	12.2123	9.10359	10.4267
	APRT	50.957	55.5017	49.3939	45.0837	56.4282	47.8875	51.4509	45.2317	47.9575	54.6016	48.8086	41.9592
	GTF2H1	11.4203	11.3505	8.61642	17.6001	14.0954	14.3515	14.253	15.9122	13.9546	11.7582	14.8046	15.3096
	SLC5A6	0.545035	0.514319	0.330367	0.996951	0.765621	0.362229	0.394731	0.549067	0.54252	0.700225	0.976657	0.953911
	APLP1	0.180196	0.226751	0	0	0.119207	0.119741	0.391624	0	0.220869	0.360244	0	0.126176
	QRICH1	1.94593	2.41962	1.62358	2.11045	1.67988	1.68875	1.79048	1.84513	2.20876	2.13718	1.91447	1.82705
	P4HTM	0.326179	0.483727	0.593133	0.1023	0.092454	0.3252	0.303735	0.281661	0.642257	0.239495	0.556694	0.293578
	USP19	1.8775	2.40281	4.20926	4.62901	3.23889	2.84582	3.85535	3.78306	2.67046	2.66532	2.8882	4.59126
	POLA1	5.34775	4.48369	2.76783	6.45583	4.24229	4.96182	5.04939	4.72462	5.99116	4.58015	6.14303	4.7085
	CDC42	52.9259	60.4995	57.2357	60.4987	56.1783	59.1559	54.1716	60.4638	52.0577	57.1586	58.7019	62.3798
	PKNOX1	3.97416	4.46588	3.56593	3.38589	4.40745	3.7531	3.01049	3.26628	4.39648	4.52337	3.93565	3.67903
	GMNN	16.2089	13.4278	16.8755	16.8382	13.619	14.8011	13.9781	15.9561	21.3745	14.7302	14.1906	14.5522
	ACOT13	19.2476	24.1415	20.3806	17.1126	15.7034	17.4869	13.2326	15.7094	18.1337	15.6502	15.1357	14.3273
	CDK4	10.7678	11.0038	12.2763	11.8786	9.23901	9.34347	14.0602	11.4666	12.355	13.045	12.664	14.0609
	B4GALNT1	8.44938	13.7184	20.3277	20.9648	9.8876	7.16721	15.734	17.5538	4.82229	6.24776	10.7839	17.9657
	METTL1	6.92149	9.2973	9.41162	8.21202	7.11069	8.20505	9.61824	7.66426	7.44855	7.90404	8.19434	8.77424
	TSPAN31	3.9676	5.07019	4.35908	1.99565	3.77038	3.3783	3.9507	3.49763	5.24062	4.95546	3.75236	3.64559
	KIF5B	12.5827	10.3094	4.58456	10.6185	10.6753	10.3695	11.3489	9.47324	13.1271	9.86237	10.9078	8.91995
	SAAL1	0.785209	0.825671	1.06069	0.837106	0.778609	0.916906	1.12097	0.768464	0.721479	0.845416	0.696841	1.13079
	CNP	3.88542	2.91447	3.07987	3.49869	3.45763	4.12142	3.13835	2.00738	2.70049	3.75431	1.90433	1.88306
	SOD2	4.03905	4.03378	4.05124	3.77674	4.13085	4.60408	3.73819	5.18234	4.11078	4.5762	3.8516	4.7549
	TMCO6	0.377293	0.356013	0.882155	1.30135	0.267216	0.322357	1.17101	0.977495	0.297123	0.323181	1.28786	1.13204
	STAMBP	0.79975	0.836761	1.10656	0.839558	0.724099	0.658585	1.01983	0.805728	1.10231	1.29548	1.03853	1.35103
	EZH1	0.48727	0.574807	0.53165	0.641721	0.483186	0.898626	0.635186	1.32549	0.51489	0.521659	0.523903	0.716364
	CTNNB1	10.02	9.88401	8.82494	10.192	8.48186	10.0929	9.25357	10.9039	12.736	12.6484	12.5962	10.9986
	EIF1B	21.5911	31.1709	22.2684	21.2199	23.8065	27.4659	16.8025	21.4277	42.936	35.8799	33.4936	33.8396
	PSMD2	19.3927	23.0875	33.7143	30.5447	23.5922	20.4056	28.0872	32.3819	22.398	27.5666	29.2815	34.2231
	VARS	10.602	12.6892	9.99245	7.94604	11.2822	9.2797	8.98846	8.53197	10.1576	10.6305	9.3449	9.84323
	ABHD16A	1.23852	1.48749	1.22841	1.48273	1.563	1.57127	0.733767	2.38208	1.08631	1.30173	1.61405	2.7193
	NEU1	1.8452	2.29122	4.15024	2.87766	2.16675	3.58198	2.32089	2.64174	2.32015	2.03779	3.94469	2.85548
	DDAH2	0.113759	0.536959	0	0.249811	1.12844	1.36126	0.494467	0.229197	0.941089	1.36435	0.815688	1.4338
	CLIC1	20.3537	25.7683	15.7578	16.5871	20.5824	18.2805	14.6666	15.6332	23.239	21.8333	19.7414	15.4479
	LSM2	7.1311	6.83802	7.42516	6.43764	8.15471	7.79651	6.62173	8.69084	6.55257	7.14184	7.8322	7.60915
	POLE	1.42935	1.08828	1.2701	1.49736	1.36905	1.23054	1.51735	1.24368	1.20891	1.66935	1.59118	1.22807
	ATP1A2	0.0257484	0.0242892	0	0.0565428	0.0255282	0	0	0	0	0	0	0
	STX1A	0.475932	0.705814	0.37089	0.596949	0.337077	0.271128	1.1817	0.821952	0.43735	0.23289	0.974787	0.71394
	ZFP775	1.19596	1.04795	0.543658	1.03121	0.931798	1.10703	0.649522	0.344275	0.824204	0.951076	0.714347	0.358787
	MRPL49	5.21778	5.65339	6.32556	7.63497	5.07805	5.10489	5.03798	4.86731	5.68224	6.12395	8.08038	5.47912
	DENND2C	0.0528485	0.0748267	0.144181	0.0580269	0.0261982	0.0790607	0	0.159764	0.0242682	0.0679007	0.0631733	0.222031
	MARK3	1.86874	1.78112	2.03897	1.80476	1.77892	1.37851	2.02995	1.99568	1.90603	1.13638	2.18785	1.76611
	GATAD1	7.52385	8.74178	8.93676	8.49581	8.0213	6.67639	8.31451	10.2528	8.59183	9.01399	8.20915	9.22511
	M6PR	9.43289	9.35289	11.462	9.44582	6.93986	8.23317	8.8772	9.89753	8.14837	7.25987	8.51674	8.76424
	LRRC8A	0.757394	0.635347	0.612114	0.369421	1.20997	0.838865	0.822715	1.27174	0.850593	0.864885	1.00536	1.4139
	PPP2R1A	9.93757	17.2514	18.3613	23.212	13.8591	11.6545	13.9697	23.5573	11.6218	16.5672	17.6494	28.4601
	FANCE	2.21471	2.41157	1.75554	2.11899	2.53398	2.15113	2.59087	2.74623	2.87	3.3073	2.98506	3.10092
	TINF2	2.4595	1.93994	2.80369	1.85315	2.73005	1.90282	1.59502	2.44092	2.29369	1.72918	1.57878	1.85031
	DUS3L	2.83227	2.55655	1.79154	1.35151	2.13694	2.27098	2.54156	2.23312	2.3762	2.84765	1.32399	2.3276
	GTPBP3	0.773503	0.729925	0.827406	0.798929	0.992608	0.952503	0.69191	0.733402	1.0034	0.623455	0.652305	0.955587
	TGFBR1	0.499365	0.418897	0.302708	0.365376	0.247571	0.414811	0.361605	0.335373	0.586285	0.475213	1.06059	0.407872
	HOMER1	1.01411	0.871284	0.495439	0.730898	0.615354	0.860021	0.460349	0.548956	0.723206	0.622232	0.867941	0.572181
	RAD51C	0.124008	0.741386	0.375957	0.363017	0.451021	0.783121	0.62878	1.08305	0.683848	0.779079	0.889106	0.520994
	ARPP19	17.443	15.3564	16.4251	14.6884	17.8042	16.1122	18.3517	15.2524	18.6151	16.4739	17.2999	16.3583
	BCL2L1	14.9015	15.1066	15.957	13.4474	14.3061	16.9034	14.0829	14.8137	13.9104	16.4864	14.6384	15.0253
	KHSRP	12.9268	11.9215	13.051	19.3453	11.32	12.3003	17.9624	16.406	14.2304	15.2769	19.354	22.4768
	CCDC124	8.87094	7.86705	9.91234	14.0757	10.5982	6.81877	8.12688	12.2753	11.6869	10.0692	11.7471	11.8968
	CCT4	25.0695	24.2277	22.6765	28.6966	27.2122	30.281	28.5911	27.7347	30.3705	27.4948	23.0936	26.6424
	0610009B22RIK	2.36118	2.39966	4.95449	1.19591	3.24205	2.8968	2.7621	1.46403	3.17108	2.02223	3.03777	4.95899
	ZFP655	1.06855	1.03895	0.471059	1.06608	1.60547	1.16205	1.12555	0.782954	0.654583	0.859732	1.23792	0.952081
	RHOA	10.4252	14.0381	11.5684	11.0962	11.8488	11.6703	9.77425	10.6737	12.5133	11.767	10.9809	12.6492
	ZMIZ1	2.31597	2.75925	2.23738	2.637	2.48312	2.12109	2.16981	3.06243	2.7931	3.27284	3.42393	3.31358
	ANKRD26	1.79945	1.81602	0.545358	1.9748	1.53652	1.64427	1.62888	2.16541	2.06681	1.69097	1.61228	1.73209
	ALDH16A1	1.09622	0.760683	0.879506	1.55696	0.959181	0.899945	1.1908	0.779612	0.94805	1.04933	0.462252	1.15115
	HNRNPA0	81.9022	77.8009	85.547	88.1018	78.6642	76.9884	93.5254	86.7425	96.0313	92.2917	102.051	98.5148
	PRRG2	1.12376	0.994114	1.14943	1.07903	1.39283	1.33018	0.457779	1.41512	1.93598	1.4436	1.34248	0.884943
	HNRNPH1	4.53017	4.74353	5.13464	5.5846	4.9844	5.01076	5.52759	6.68972	6.89967	5.50096	6.30164	6.25589
	IFT43	0.98805	0.621637	0.399395	0.241035	0.979788	0.766218	0.238548	0.221146	0.504417	1.03437	0.787033	0.461142
	ID3	29.1485	34.0972	45.2762	40.8756	31.5134	29.0567	34.5213	44.0498	13.5779	17.3366	15.9605	20.4059
	ARID1A	4.39112	3.97987	6.8937	6.65659	4.15064	3.8262	6.27977	6.74731	4.48481	4.31548	5.81203	6.90004
	CTSD	7.24761	7.85813	9.67448	9.13865	10.3214	8.60823	9.54788	8.23399	9.42274	11.1601	10.685	15.2214
	RPLP1	4012.23	3634.07	3870.38	3366.34	3723.88	4137.19	3318.55	3364.8	3008.8	3571.36	2873.79	3269.87
	ABHD8	2.22196	2.68391	2.26275	2.43853	2.33548	1.99349	2.02747	1.96994	2.77672	3.31128	1.5927	3.17321
	IFT22	0.401899	0.568915	0.548197	0.110296	0.448345	0.550872	0.5457	0.404962	0.415508	0.387278	0.480127	0.52754
	MID1IP1	6.64428	4.26047	4.64702	6.91784	6.33504	6.36851	7.58752	8.23868	6.80967	7.87921	7.12349	9.66055
	AP2S1	6.77295	7.43727	2.91113	7.02765	7.5709	7.36536	5.61824	4.7145	8.37328	8.12105	6.76736	3.87936
	FGFRL1	0.0651393	0.430363	0.473937	0	0.193858	0.649503	0	1.05028	0.29935	0.502264	0.31134	0.547337
	4930432K21RIK	0.452044	0.284335	0	0	0.373503	0.15015	0	0.303637	0.138479	0.516242	0.359995	0.474655
	FHL2	0.764393	0.360627	2.25892	0.629161	0.37901	0.666856	1.66073	0.962685	1.05365	1.22753	0.228383	0.401342
	EMC10	9.25914	9.44146	10.0574	10.0934	7.88735	7.92913	8.50524	9.51616	7.36596	8.40907	8.46318	9.26617
	FBXW9	0.857351	1.06182	0.584657	0.352799	0.584474	0.854568	1.04767	0.647746	0.147683	0.367153	0.640124	0.675152
	FNBP4	5.09413	4.18362	3.50515	4.29117	4.09569	4.06245	4.7259	3.60643	3.97237	3.13658	4.80282	4.33725
	CERS4	0.428643	0.334743	0.322528	0.648837	0.527628	0.39782	0.54588	0.416954	0.488935	0.354462	0.459106	0.403545
	SCRN3	0.56467	0.390799	0.547661	0.661046	0.224014	0.225148	0.408907	0.606828	0.415113	0.354671	0.0899777	0
	PHAX	10.0297	13.774	14.3835	10.3808	14.6352	12.1114	10.2748	9.03674	13.7866	11.8725	11.1053	9.07646
	TLE1	0.166462	0.157105	0.340568	0.456759	0.226986	0.207429	0.135636	0.167731	0.420658	0.338631	0.397765	0.786642
	1700109H08RIK	0.118365	0.391009	0	0.519748	0.352262	0.117982	0.385868	0.357826	0.217623	0.35495	0.42436	0.248643
	RELT	0.77368	1.66885	2.00999	1.45561	1.91804	1.21201	0.840418	0.890816	1.21876	1.2306	2.11276	1.74098
	SNRPB2	51.7728	53.168	45.5741	48.3237	58.1958	57.365	51.8276	52.7989	58.7077	63.8495	55.9388	54.2329
	UBC	111.656	136.174	107.903	109.06	102.331	119.673	95.6952	97.0875	84.0582	105.181	92.8197	93.0358
	PRPF31	3.96595	3.39666	3.69695	3.95017	4.49446	3.12289	4.63387	4.29779	4.3792	4.1959	4.77781	4.2696
	SERTAD1	5.79951	5.47287	6.62207	5.92064	5.88452	6.18457	3.51621	4.89159	6.32045	7.73934	3.86699	7.3647
	CARHSP1	2.66386	3.11232	2.07606	0.417606	2.70438	2.71864	1.79133	2.42818	1.16556	2.17288	0.757712	1.59846
	ELK3	4.62136	4.1731	3.6948	3.32288	3.75294	3.41539	4.15446	2.56875	2.96515	3.03674	2.2845	2.92847
	HERPUD2	1.48556	1.46032	1.74467	1.01894	1.38099	1.32659	1.41199	1.18486	1.53565	1.03378	0.961324	0.909979
	RDH13	0.467269	0.440944	0.199923	0.542969	0.408833	0.493188	0.597134	0.609229	0.353593	0.564962	0.853749	0.692707
	NUTF2	0.623813	1.09337	0.162095	0.97808	0.706963	0.799551	0.580889	0.718339	0.573242	0.305253	1.06467	0.935774
	ARPC5	25.008	27.3575	23.0279	23.4247	28.115	27.3904	27.5112	23.1087	26.126	25.3747	23.0256	26.2607
	POU2F2	9.67584	10.127	7.51802	9.02604	6.32374	5.76529	7.64393	5.05133	12.3664	10.0574	12.9255	10.53
	UBQLN4	1.92326	1.64996	1.82821	2.11074	2.38391	1.91724	1.80428	1.76148	1.48607	1.64721	2.29764	2.66221
	RPS18	204.343	141.049	191.378	174.18	188.18	186.078	172.401	177.035	174.173	167.601	140.482	147.868
	RPL10	33.3752	25.0799	43.0306	29.6513	43.6014	37.4068	39.3232	35.4038	38.6995	34.9367	35.02	40.7956
	RPS15A	67.7081	59.4752	57.0418	58.3796	68.4011	62.4225	63.1222	54.117	66.0935	59.7723	53.2579	50.2131
	NCAPH2	7.9019	8.19036	12.956	11.7522	6.50824	7.92002	8.91181	10.5276	9.56204	10.2069	11.1424	10.1567
	HIPK1	1.61106	1.78677	2.23501	2.40603	1.81163	2.0861	2.52578	2.2422	1.60243	2.17639	1.98419	2.12776
	GPRC5B	0	0.0369216	0	0	0	0	0	0	0.107908	0	0	0
	MAN1A2	2.50214	2.61881	2.4405	3.34513	2.50368	3.24252	3.40978	2.42918	3.1979	2.82483	3.09789	2.62747
	ACYP1	2.75834	3.34671	2.38869	4.03645	2.86562	3.01162	3.42448	1.32334	3.62084	4.04992	3.13846	3.86214
	HDAC5	0.763887	0.603973	0.901055	0.679718	0.675571	0.391025	0.762491	0.790403	1.08131	0.831051	0.789278	1.084
	RALA	12.6307	12.5684	7.27717	8.64638	15.1907	12.9025	9.37307	6.55146	12.1805	11.0854	11.0556	10.5056
	VDAC3	3.24412	2.93518	3.64908	3.52354	3.58164	3.2672	3.63293	3.84112	2.82726	3.80961	3.43611	3.58222
	VPS72	4.63257	7.38014	10.9606	10.2775	7.45854	7.39866	8.54922	8.93287	4.16516	6.61269	6.18894	12.24
	GABPA	2.23117	1.89497	1.39111	2.79843	2.3389	2.57369	2.70064	1.92672	2.75311	1.74714	2.05624	2.14211
	DYNLL1	7.083	8.44301	8.30441	6.64818	7.85523	8.63998	8.60506	6.76038	9.97662	9.81786	6.3463	8.31855
	PDCL	1.1115	1.00331	0.615112	1.16674	1.77299	1.30068	1.25987	1.94744	1.37657	1.48997	1.50106	1.62386
	TMEM184B	2.12033	2.14645	1.26188	1.18467	2.56125	2.3442	1.50755	2.40806	0.956433	1.45278	0.828975	1.45735
	NF2	3.24026	5.1882	2.36658	3.26455	3.50276	4.18315	2.59653	3.10393	4.19762	4.16274	4.18832	4.01613
	ZMAT5	4.93827	4.66029	5.01849	4.14451	4.32092	4.19881	5.04874	2.92662	2.93618	2.23926	4.16445	1.22011
	EWSR1	7.45693	6.74741	8.31474	7.67851	7.30306	7.61698	7.26679	10.2642	7.83887	5.91353	7.62544	6.83155
	AP1B1	3.03513	3.83047	4.9209	4.41455	3.62609	3.68174	4.76665	3.61045	3.76335	3.57036	4.89292	3.22559
	BCL2L13	1.01712	0.828086	0.906697	1.00681	1.00859	1.37178	1.16985	1.40648	1.09955	1.00777	0.905371	1.08903
	DQX1	0.95433	1.10073	1.44621	1.86191	1.20919	1.37415	1.95808	2.02976	0.779505	1.45306	1.26677	2.11556
	LNPK	1.38613	1.32677	0.972259	1.43431	1.39414	1.38177	1.63477	0.957609	1.58302	1.06847	1.60865	0.956536
	PRR29	0	0	0	0	0	0	0	0	0	0	0	0
	PTTG1IP	2.99227	3.17673	3.48593	3.07871	3.05993	2.00409	2.03152	2.35519	3.65174	3.52384	2.45765	2.55304
	UBE2G2	2.08789	3.09604	5.15267	4.74629	3.47516	3.71653	4.21182	4.95815	3.35726	4.98125	3.9195	5.48109
	ELK1	0.572688	0.476827	0.612597	0.517559	0.701463	0.570887	0.512279	1.22176	0.433367	0.865557	0.482955	0.495268
	NAV1	0	0	0	0.0211517	0	0	0	0	0.00884615	0.0165006	0	0
	TNPO1	2.69994	2.197	1.8816	2.8034	2.91775	2.85259	2.84502	2.1826	3.06028	2.68627	2.62678	2.6145
	RNMT	4.10009	3.37971	2.64999	3.09013	3.15947	3.32388	3.64886	2.83675	3.56317	3.53271	3.00976	2.80115
	SRP14	28.9726	25.9096	33.6528	29.6323	31.2865	32.5104	35.5909	38.2056	31.9186	33.2583	25.7329	35.9989
	CDK9	0.668323	0.593597	0.57189	1.46689	0.935564	0.862156	1.28106	1.26742	0.975308	0.471352	0.657491	0.577974
	TOR2A	3.09043	3.0286	3.24225	2.73944	2.88769	3.13993	2.96964	3.35303	3.76809	4.42843	3.9761	3.12048
	FPGS	1.95479	3.05947	3.38126	4.08129	2.41112	2.61398	3.93601	5.86007	2.36567	2.57254	2.50613	4.40573
	MRTFB	0.362943	0.342488	0.476661	0.398318	0.139966	0.361799	0.481862	0.203138	0.426116	0.29359	0.385421	0.423477
	CBX5	13.425	13.3528	10.285	13.8278	10.7776	13.483	14.0364	14.4379	16.8855	16.3076	17.2647	16.4013
	APOBEC3	6.1931	6.13383	5.02087	4.41892	7.31991	6.88077	6.70645	5.83374	6.25445	5.59974	5.86396	4.59058
	SARDH	0	0	0	0	0.0662088	0	0	0	0.153312	0.0857259	0.159453	0.140159
	VAV2	0.917497	0.865798	0.52438	1.03569	0.831793	0.731669	0.512546	1.00358	0.746711	0.44903	1.19001	0.935903
	TEX15	0.791242	1.04891	0.20556	1.07511	0.821949	1.0141	0.491144	0.948978	1.76568	0.951942	1.5304	0.949575
	PPP2CB	2.7148	6.05515	13.9123	9.20874	6.11805	6.15037	9.3827	7.70777	8.84399	7.39777	11.4984	9.32962
	DMAP1	2.40686	1.94687	2.00087	1.50942	1.50021	2.74202	1.19515	0.831307	1.39012	1.94356	1.47869	1.01102
	MCU	5.88022	6.31362	5.84556	6.82618	6.40102	6.0701	6.52936	7.84625	3.1939	3.06651	3.87149	3.67744
	BCR	0.48688	0.438546	0.845094	0.825762	0.658346	0.816234	0.673073	0.84724	0.589712	0.587569	0.687397	0.51126
	FXYD5	15.9993	19.0157	16.1986	13.7622	17.3229	16.8541	15.6884	16.903	12.9531	14.0362	13.1213	14.3487
	TFCP2	0.337206	0.169731	0.286157	0.0987097	0.378965	0.11205	0.43957	0.724802	0.227252	0.134796	0.214845	0.188849
	POU6F1	0.0782346	0.0984471	0.142293	0.114534	0.206931	0.104019	0.170029	0.0525416	0.0239504	0.0446743	0	0.054781
	UBP1	4.344	3.8477	4.08836	5.85471	4.45871	4.6342	6.12608	5.83532	3.95656	4.53642	5.91802	6.08215
	ICK	0.42469	0.41563	0.400458	0.759566	0.499119	0.282243	0.580933	0.538805	0.419154	0.619699	0.526152	0.825883
	SDHB	32.0599	29.414	30.0336	30.5643	31.8711	36.4783	24.624	35.399	32.0626	33.6987	30.5633	35.7062
	SNAP47	3.28214	3.03268	4.22771	2.40131	4.0004	1.49959	1.78264	2.47993	3.83262	2.57675	2.12391	2.58485
	KDSR	0.75647	0.881869	1.25427	0.97672	1.03696	1.04243	1.30511	1.12079	0.736013	1.02903	0.637932	1.44857
	VPS4B	2.11701	2.43961	1.40664	2.77012	2.24052	2.88142	2.29959	2.13281	1.88912	2.33614	2.18864	2.3513
	RPS25	195.818	198.139	184.477	180.675	194.441	198.155	187.757	170.475	207.661	195.403	169.799	185.467
	TAZ	0.844834	0.797271	1.29049	0.815894	0.670191	1.21274	0.734172	1.0895	0.807367	0.694617	0.565192	0.567806
	ALDH3A2	0.516181	0.517534	0.469298	0.28323	0.543796	0.546706	0.630763	0.455021	0.503926	0.41442	0.539543	0.338737
	TMEM115	1.8177	2.41699	2.25368	0.906753	2.70352	1.31769	1.97445	1.49832	1.74603	1.98137	1.38181	3.12326
	HYAL2	1.04588	1.87011	1.3013	0.724981	1.41923	0.93287	1.1959	0.887299	1.31513	1.41438	1.57827	1.61851
	IFRD2	2.88712	2.27038	2.5001	2.71588	2.24934	2.60387	2.9868	1.52365	2.46337	2.53157	2.95639	1.15499
	TUSC2	3.8589	4.59995	3.50872	4.01219	2.81953	4.35286	3.75052	4.50163	4.38561	4.69663	4.61004	3.62564
	NPRL2	2.07116	1.52954	1.30998	0.395378	1.78584	1.79525	1.36938	1.4515	1.73767	1.54249	1.72128	1.51302
	RASSF1	1.39555	1.84375	0.902358	0.748752	1.13781	1.76212	2.4255	1.87464	1.42485	1.54052	1.85247	1.88882
	SLC3A2	21.4706	30.9255	46.0496	46.9011	34.5842	39.9898	48.8771	62.3061	22.7495	29.607	35.1003	51.8887
	NXF1	6.46944	7.18703	5.95681	7.27971	5.88735	5.59195	6.22687	4.29019	7.07332	7.15405	5.4787	7.56747
	STX5A	1.5605	1.47264	0.96482	0.822039	1.17605	1.33779	1.15266	0.943292	1.1471	1.22958	0.89484	1.04874
	TNFRSF13B	6.39166	5.18726	3.37075	5.33114	7.47888	7.39097	5.2767	6.9546	6.46043	7.66395	4.88695	6.17487
	2610507B11RIK	3.13172	3.30532	4.08388	4.7484	3.228	3.51206	3.98372	3.65329	3.01015	2.59394	4.77511	4.62999
	AI597479	1.4678	1.18719	2.09713	1.84091	2.23514	2.14245	2.04989	2.32371	1.83039	1.79586	2.1292	2.0917
	TMEM86A	0.288104	0.634484	0.349444	1.26516	0.381018	0.47878	0.626141	0.387149	0.706097	0.246774	0.229593	0.403469
	IFI35	9.13162	8.32012	7.06222	6.22022	9.15899	10.1491	4.78868	6.34469	2.79695	3.506	2.50786	3.30656
	RDM1	3.22264	1.52055	2.51142	2.27358	2.85305	2.983	1.7502	1.62334	2.64379	4.04146	3.5749	3.14227
	NEDD8	84.9558	103.775	129.919	118.951	93.223	96.5818	98.9982	118.466	81.63	113.636	108.191	114.118
	GOSR1	0.676246	1.35604	2.45937	2.04086	1.29918	1.05323	1.74455	1.19224	0.854361	1.66505	1.11082	1.42017
	MRPL52	41.3533	31.4664	29.4261	37.6704	41.1681	35.3573	42.257	32.276	41.603	36.3976	25.3851	33.6413
	KANSL3	1.77452	2.25812	1.66236	2.00647	1.89291	1.84932	2.45324	2.11281	1.72937	1.91128	2.31267	1.63752
	FAF1	3.7727	3.39228	2.97725	3.12481	3.77632	3.4415	3.17028	3.29891	2.55092	3.26168	2.04093	2.61625
	TSACC	0.652143	0.461476	0.592986	0.715734	0.484994	0.812462	0.354175	0.985308	0.149669	0.279174	2.72634	0.684664
	METTL16	3.62091	4.48169	3.91255	3.74344	4.1629	4.08028	4.38925	4.07091	4.11071	4.14613	3.85557	4.18802
	PIGYL	8.39859	6.16438	7.21193	7.68072	7.1714	10.2327	6.08209	7.52134	8.78905	9.191	7.80358	10.2893
	RBM25	13.1653	11.7741	4.78059	12.7998	12.0307	11.148	13.7343	12.9694	12.797	10.6502	13.8088	10.3193
	PSEN2	4.10072	4.77794	6.01133	6.15358	3.44389	4.00437	4.72711	4.8902	3.3451	4.80225	4.59906	4.83341
	PLCD1	0	0.0552691	0	0	0	0.0583996	0	0	0.592414	0.702685	0.700142	0.246151
	FADS1	2.14718	2.23955	2.12356	2.06707	1.7183	1.53961	1.71863	2.50484	2.42299	2.03258	2.43014	2.45252
	LMBR1	0.185918	0.26316	0.112718	0.136051	0.184381	0.154437	0.201971	0.0624122	0.199312	0.265388	0.370178	0.195217
	TNFRSF22	0.558799	0.567906	0.547139	0.471761	0.340992	0.642726	0.466892	0.86612	0.236952	0.368157	0.410789	0.722246
	CARS	6.77381	5.40489	7.06034	4.89553	6.71692	5.84663	6.70005	7.15734	6.75561	5.5657	5.52655	5.26258
	APIP	6.16296	5.98699	6.59277	5.5703	7.01014	7.76986	8.66389	4.38298	6.99553	7.60707	3.03169	5.71042
	PDHX	1.52207	1.74106	1.34206	2.02477	1.46357	1.65525	2.20455	1.48704	2.71244	2.21219	1.76332	1.5499
	VAC14	0.885483	0.761909	0.852496	0.85746	0.878088	0.752891	0.848705	0.944584	0.813667	0.713793	0.746728	0.929852
	MCOLN2	0.330784	0.468213	0.401002	0.968046	0.0546434	0.164902	0.479128	0.444374	0.101332	0.0944166	0	0.694659
	AKT1S1	0.17697	0.668179	0.321873	0	0.351116	0.411792	0.256408	0.475619	0.433726	0.151583	0.422979	0
	TBRG1	7.99235	9.03311	7.94293	8.66925	8.80067	7.68923	8.5808	6.74131	7.47203	8.59624	8.32687	10.6373
	ADSSL1	0	0.163739	0.157751	0	0.17208	0.259425	0	0.174695	0.0796323	0	0.207293	0
	BRF1	0.837918	0.680904	0.38093	0.408697	0.623164	0.603265	0.556233	0.609667	0.577446	0.717628	1.11224	0.928751
	ODC1	10.0083	7.38499	9.68084	10.049	6.07071	4.98836	10.062	9.01043	4.98953	4.65061	4.32468	6.14929
	THG1L	0.841682	1.24823	0.656018	0.791829	0.357754	1.01889	0.914286	0.726808	0.883956	0.463449	0.861951	0.12626
	ADAM19	0.407649	0.312567	0.277989	0.279609	0.277902	0.304776	0.332077	0.410664	0.0233916	0.0872641	0.121736	0.107006
	PABPC4	63.8287	65.5438	60.9825	49.4002	68.1581	62.8198	65.7159	49.0683	93.8074	85.5858	68.7252	56.3435
	ZFP296	1.06786	1.09176	0.970984	0.39072	1.23544	0.621024	1.35325	1.25516	1.30836	0.838361	1.48831	0.747517
	SUGP1	1.78035	1.17607	1.72667	1.43284	1.44172	1.15355	1.22481	1.3751	1.28144	1.42313	1.34702	0.997069
	DHDH	0.220204	0.184738	0.222488	0.161112	0.266911	0.14634	0.0531645	0.0492861	0.404696	0.293386	0.409245	0.0513867
	ZFP790	0.09908	0.0935523	0	0	0.245667	0.345825	0.322999	0.0998118	0.136581	0.297118	0.710438	0.208132
	FUZ	0.579736	0.95737	1.4495	1.19287	0.43113	0.505645	0.629705	0.584025	0.332917	0.248267	0.432848	0.456534
	PGAM1	1.18893	0.258911	0.332695	0	0.272106	0.18227	0.794839	1.10561	0.50415	1.09657	0	0.192065
	EVI5	0.494794	0.254671	0.0818115	0.345532	0.379106	0.650139	0.342006	0.407855	0.516621	0.346724	0.214925	0.42511
	EVI5L	0.21267	0.220753	0.270681	0.0933712	0.0843479	0.148408	0.138612	0.214244	0.0586124	0.182135	0.101613	0.223295
	SNAPC2	2.97166	5.70526	2.236	2.92388	3.75947	2.45148	2.89408	2.68405	2.07143	3.33484	2.20341	3.44324
	GIT1	1.46122	2.08611	2.24844	1.48032	1.52325	0.97111	2.03495	1.8119	1.17055	2.02166	1.70089	2.04592
	GLTP	16.0487	16.6981	18.895	20.3225	16.8321	18.7671	15.8685	20.9363	19.3786	20.1771	13.5193	17.0687
	BNIP2	15.8446	14.3581	13.2617	18.3101	14.9312	17.4682	14.0198	17.5487	13.836	15.7271	14.2907	15.5364
	CCNT1	4.37483	4.33392	3.7078	3.82359	4.86809	4.93329	5.11773	4.70666	4.82025	4.67934	5.2501	5.11365
	BRMS1L	0.209894	0.297055	0.477046	0.11518	0.4682	0.627637	0.569866	0.845695	0.867725	0.62906	0.37609	0.330541
	MED15	1.68157	1.70443	1.86874	2.32394	1.74467	2.06431	2.30021	2.07062	1.38778	1.57357	2.45536	2.32172
	DHDDS	1.82033	2.57674	2.52628	3.04921	1.85257	2.38766	2.60177	2.70262	1.80473	2.37959	2.28915	3.82309
	CRYBG2	0.371801	0.394689	0.295768	0.152996	0.230433	0.324285	0.353361	0.0936484	0.320264	0.358236	0.333135	0.732012
	UBXN11	0.267574	0.180383	0.556092	0.251691	0.15162	0.266771	0.0830542	0.308119	0.175621	0.163666	0.274018	0.240831
	TJAP1	1.77371	2.29243	1.96336	1.69269	2.33235	2.49846	2.84819	1.8647	1.91327	2.7741	3.86949	2.8344
	RPL15	10.7017	7.9546	15.062	13.6752	11.2659	12.8599	10.1915	11.8155	10.4396	12.0534	9.63241	11.8535
	TMEM167	2.98564	2.3743	2.59264	2.31941	3.34311	3.27717	3.17026	2.60239	2.94376	3.23228	3.48666	2.99428
	MPLKIP	2.25427	2.05135	2.41571	2.73909	2.99378	2.28728	1.7491	1.94669	3.40301	2.7926	2.98168	2.45174
	KIF11	4.39746	4.44787	2.87176	5.81261	4.72194	4.14142	5.70045	4.55272	5.73738	3.87031	6.15328	5.30656
	RPA3	7.02092	4.66803	11.897	10.8575	5.37984	4.45378	7.97306	4.50135	8.5041	3.4165	8.76897	5.69698
	MLKL	0.708324	0.742836	0.42935	0.345591	0.780551	1.17689	0.171013	0.317217	0.650957	0.60673	0.564217	0.330589
	TNPO3	6.36513	7.62586	5.38484	7.34997	6.99775	7.50375	7.30496	7.75102	7.8068	7.43065	7.70338	8.04984
	TTLL5	0.513825	0.420247	0.477579	0.551385	0.475556	0.341464	0.372094	0.78226	0.619029	0.567204	0.436527	0.43165
	ZFP715	0.354132	0.334197	0.45073	0.233155	0.386262	0.423615	0.230812	0.499466	0.325373	0.454898	0.338406	0.371824
	CDH23	0.0320947	0.0202028	0.019464	0.0939529	0.0106067	0.053336	0.069752	0.0431283	0.0589896	0.00916353	0	0.0674195
	RPS5	475.437	426.761	440.651	390.527	476.94	438.82	388.129	406.32	422.264	453.393	387.899	376.086
	PODNL1	0.102123	0.144593	0.371511	0	0.0506248	0.101792	0.110973	0	0.375431	0.437453	0.366129	0.214524
	ADGRL1	3.03977	3.86462	4.76005	5.1894	3.64223	2.98812	4.17333	4.29599	4.15096	4.46567	5.9012	5.85211
	ETV5	0	0.416952	0.0803559	0.0969896	0.43812	0.308317	0.191978	0.356106	0.36538	0.151324	0.105592	0.185558
	GFOD2	0.511383	0.259824	0.572263	0.25901	0.351048	0.313727	0.170939	0.237774	0.397642	0.303233	0.375933	0.660962
	ENKD1	1.73394	1.40255	1.98193	1.9573	1.22808	1.38275	1.18391	1.79675	1.77532	1.78205	2.24895	1.87276
	ATP6V0D1	2.93189	4.38856	3.86066	2.6628	2.90716	4.2327	4.17309	4.0741	3.99458	4.41596	3.14025	2.76022
	PTPRS	1.74133	1.32375	2.17702	1.67217	1.0792	1.10901	1.44492	1.63251	1.21116	1.50174	2.0803	2.15872
	SLC41A1	1.36542	1.11438	1.54348	0.971987	1.39057	1.10357	1.76382	1.63587	0.983373	1.0746	1.05807	0.930049
	NELFB	3.96127	4.08711	3.26563	3.246	3.77088	3.68552	4.81928	3.93766	4.65904	5.29262	3.65967	2.55132
	TMEM175	1.52891	1.38511	1.50136	0.604063	1.15224	1.12783	1.32864	1.47874	0.955317	1.30948	1.02284	1.02751
	BCAS1	0.528217	0.362527	0.34927	0.737745	0.190459	0.191478	0.208658	0	0.264695	0.287909	0.114766	0.403362
	TANGO2	0.595816	0.540652	0.416737	0.855097	0.159076	0.388362	0.796565	0.41559	0.400094	0.549572	0.711817	0.77005
	NDUFS2	17.1628	15.6786	14.5364	13.0732	17.4074	16.7181	12.5991	14.0539	19.371	18.1896	15.9162	14.3193
	ATRAID	4.0049	3.12207	4.27476	2.48432	2.41732	3.38474	2.648	2.28054	2.56001	2.98275	1.24821	5.11984
	CAD	5.11705	6.22948	5.76043	5.54283	4.65677	5.56467	6.49687	5.04371	6.24887	6.90586	7.2511	6.69928
	SH3BP5L	0.656369	0.780962	0.622714	0.688988	0.933803	0.796519	1.05395	1.09253	0.603083	0.879862	0.61364	0.299648
	ATAD1	6.28922	7.98942	4.89366	7.69856	6.71614	7.50517	8.27683	8.77321	5.77894	5.77489	5.85186	5.77874
	PTEN	1.59103	1.32304	1.00261	1.48679	1.0622	0.785165	1.06093	0.825281	0.940873	0.418248	0.677502	0.661666
	PEA15A	0.938951	1.7279	1.87824	1.64876	1.48973	1.5444	1.32599	0.851415	1.63934	1.97023	1.23396	1.28181
	TIMM23	0.507503	0.478934	0	0	0.503163	0.202273	1.1024	0.409043	0.46629	0.434549	0.242577	0
	TNFAIP8L2	2.10023	3.20154	1.76283	1.7731	2.72334	2.25467	2.45684	3.25528	3.7112	4.01278	2.31621	3.05382
	TRNT1	4.27191	3.44986	2.98782	4.41776	3.74724	3.52142	4.72959	3.72443	5.77477	3.13101	4.90718	5.00348
	EHMT2	3.07122	4.33182	2.82252	3.62425	3.17645	2.60066	2.22411	2.66163	3.18619	2.99809	2.68274	2.49685
	ELOF1	9.47869	15.3773	11.233	11.6883	13.5179	12.4215	7.86683	10.5153	11.7434	15.598	12.469	11.1839
	MED16	2.33244	1.76086	2.54487	2.04778	2.65974	2.82885	4.13825	4.15143	2.64325	2.79671	2.22914	3.75551
	ST3GAL1	2.4342	2.27214	2.935	3.42642	1.88902	2.0045	2.4717	3.30537	2.84451	3.12721	2.97125	3.33407
	TMEM259	2.79893	3.22824	3.39321	2.81572	2.92958	3.13888	2.3647	3.05481	2.60756	2.89657	2.97221	3.67387
	RNF170	0.406874	0.521122	0.528521	1.08447	0.547577	0.782244	0.694555	0.937002	0.667623	0.871198	0.624954	1.09868
	DEDD	1.88661	1.78033	2.0247	2.24018	2.33077	1.44902	1.61256	2.18111	1.39251	1.66879	1.10845	1.94862
	NIT1	0.99232	0.901766	0.668367	1.53272	0.911102	0.696108	0.798479	1.03681	1.3171	1.22767	1.31724	0.926278
	PAX5	0.0204696	0.0579647	0	0	0.0202945	0.0612446	0.0444869	0	0.169339	0.0350663	0	0
	PRDM15	0.287501	0.28639	0.261405	0.245395	0.269239	0.286596	0.416405	0.193085	0.176118	0.273596	0.457946	0.402538
	RNF168	3.7375	3.872	3.0289	4.19094	2.86015	2.30829	4.14813	2.70132	3.32231	3.27063	2.81488	2.73021
	TCTEX1D2	0.760084	0.860648	0.691066	1.33456	0.829046	1.06069	0.990662	1.22511	1.11745	1.36699	1.27115	0.957668
	CHP1	5.64685	5.18212	6.40612	4.32098	6.52407	5.68068	4.95211	4.90611	5.33151	5.94551	6.56039	4.89605
	KLHL3	0.272332	0.093432	0.27013	0.108699	0.0981946	0.172771	0.2689	0.0997748	0.272981	0.381671	0.414052	0.0519903
	TVP23B	7.05606	7.19445	4.27716	4.6285	6.51436	6.38703	3.52403	2.6148	5.73843	5.20973	6.20107	4.08806
	DNAJC7	10.2879	14.4924	8.74413	10.6361	11.1995	10.5899	9.15079	9.98921	12.7413	11.876	9.8859	12.4472
	CACYBP	39.5149	39.7231	24.5501	33.7939	44.5229	40.5244	46.6307	36.983	48.2959	39.6893	42.4048	36.1582
	CLUAP1	4.93138	4.57854	2.6035	3.31698	4.02242	3.88515	5.01117	3.68605	3.43498	3.88291	3.2307	3.00678
	ZSWIM7	3.46676	1.86959	2.25163	4.89192	3.92886	4.4434	8.06965	3.49285	5.23331	5.30211	2.95839	2.60022
	PIGL	0.399648	0.678785	0.435976	0.350924	0.634022	0.39835	0.347304	0.966193	0.440575	0.547653	0.7638	0
	NDUFA2	134.366	142.051	141.765	125.899	130.724	135.523	127.368	135.371	120.263	145.75	109.791	139.766
	PAM16	4.68987	5.33907	3.38438	5.5555	5.31485	4.60085	3.55806	3.9	5.2671	4.71808	4.8024	4.37762
	COX6C	48.1247	40.1872	51.1962	48.7437	43.1855	41.3368	46.1484	52.529	45.201	46.4399	43.1045	47.1735
	UBE2Z	3.67343	5.05001	3.62865	5.27571	4.18227	4.9729	5.9115	5.75695	4.37552	4.54447	4.87612	5.52423
	TMEM87B	0.539808	0.815053	0.392661	0.616123	0.85644	0.817916	0.656717	0.826652	0.615069	0.610271	0.877042	0.589527
	ANAPC1	1.87623	1.60682	2.01165	1.92816	1.75294	1.29733	2.21479	1.37672	1.82367	1.5419	2.35808	2.0955
	TSG101	2.78876	2.0678	2.05263	2.91478	3.29209	3.04471	3.02932	2.67577	2.86752	2.9003	2.53841	2.51005
	HPS5	0.557994	0.605564	0.608816	0.673611	0.691635	0.500627	0.545522	0.562171	0.307645	0.477919	0.533313	0.468787
	MAP3K4	1.26411	1.0753	1.55412	1.44594	0.882764	1.1359	1.23776	1.1839	1.39061	1.2199	1.23367	1.60789
	PIEZO1	1.29541	1.15361	1.92437	1.68199	1.70068	1.45502	2.10083	1.83816	1.37475	1.54702	1.5694	3.14214
	RNF166	3.56139	2.7576	3.65333	3.80826	3.07884	3.45915	2.57916	3.49609	3.6082	3.2849	1.96365	4.98647
	ANKRD28	0.592706	0.783082	0.673667	0.878143	0.705287	0.827187	0.933578	0.955434	0.762485	0.736072	0.460269	0.902491
	ANKRD52	0.237355	0.468319	0.51008	0.520944	0.278135	0.172081	0.703129	0.434761	0.396521	0.517452	0.721745	0.860982
	SRP19	11.9847	11.3097	8.98996	8.22046	12.9734	11.2002	11.4996	8.75386	14.7749	13.9853	10.3803	10.907
	WDFY2	0.749934	0.353864	0.21534	0.56313	0.29355	0.314753	0.385874	0.278363	0.41707	0.388754	0.141469	0.497376
	RBSN	0.660426	0.467414	0.562972	0.498287	0.613972	0.761218	0.582902	0.457459	0.587898	0.547965	0.443794	0.606826
	MRPS25	3.22512	3.53774	3.15797	3.63022	3.14337	3.16	3.17392	3.38808	3.36875	3.65931	3.35898	2.14201
	DGUOK	1.80833	2.85656	2.71658	3.45146	2.02706	1.68507	2.22054	2.45559	1.66165	2.2895	2.44219	2.55943
	CAMTA1	0.472762	0.19959	0.271481	0.464229	0.481135	0.396865	0.432452	0.275763	0.365816	0.372935	0.356708	0.39193
	CSF1	0.06863	0.0971713	0.0624314	0.150709	0	0.0684075	0	0	1.07236	0.999516	1.64025	1.94638
	STRIP1	2.16069	1.78808	1.75306	2.40779	2.27441	1.72312	2.16657	2.0094	2.71853	2.56233	3.01819	2.16422
	SLC25A11	10.2604	10.0861	7.46346	8.44532	7.29163	8.35293	7.80177	7.58057	9.19233	10.7649	7.55893	8.08079
	CMC2	6.56576	5.60996	5.64711	7.98464	5.71873	4.59919	4.81894	5.5422	4.72866	6.00324	5.2999	8.57168
	CHFR	2.90058	4.00955	2.89735	2.24177	3.28141	3.95032	3.19518	2.71654	2.59019	2.6942	3.1236	3.51782
	TEX261	5.0549	5.9419	7.17649	4.37967	5.45216	5.52521	4.33495	5.80751	4.76706	6.60798	5.50919	5.5875
	FAM120B	0.912322	1.02494	0.908516	1.38265	0.840041	1.06103	0.802237	0.787813	0.77842	1.32089	1.1418	1.09488
	TBP	0.494028	0.403199	0.412763	0.439593	0.476637	0.319436	0.406095	0.430471	0.699315	0.503165	0.70185	0.785172
	PSMB1	24.7345	24.6445	20.5886	17.4041	25.0354	25.4823	19.8832	21.9386	25.084	25.2386	19.0398	21.7068
	PDCD2	4.28249	3.04752	2.17028	3.23597	4.17688	3.28919	6.86339	4.38525	4.70915	3.42724	2.18066	2.94879
	FHOD1	0.388513	0.256595	0.0706602	0.0852868	0.154089	0.271116	0.084407	0.469637	0.499774	0.465796	0	0.163169
	PLEKHG4	0	0.0936768	0.240689	0.0726448	0	0.0659474	0.143791	0.333372	0	0.085006	0.158114	0.0694912
	SLC9A5	0.415121	0.750829	0.880702	0.683375	0.754685	0.413833	0.751546	0.55761	0.349682	0.799921	0.991838	0.871833
	STC1	0.0863557	0.0407308	0.157112	0.0948173	0	0.0430379	0	0	0.277811	0.369912	0.206373	0.0907012
	4931428F04RIK	0.0896007	0.0422614	0	0.0983803	0	0	0	0.0902624	0.205882	0.191868	0.535362	0.376438
	MSH3	1.28856	1.1096	0.702974	1.13131	1.21385	0.818866	1.11975	1.20082	1.05081	0.800104	1.11605	0.981
	TMEM208	9.83713	10.5286	11.9986	9.74266	8.56496	8.61038	10.1645	12.8115	9.14932	10.6857	12.0387	10.8338
	E2F4	5.98804	5.79033	7.25943	6.16603	6.96406	7.95886	8.03038	8.19277	9.78176	7.66115	6.71214	7.91828
	SURF4	8.78443	10.4795	9.94622	8.97358	10.9568	11.0147	8.88197	10.5755	10.1024	12.5865	11.8804	11.603
	SURF2	4.09551	3.61391	3.96565	3.26886	3.95568	3.28728	4.85321	3.64389	3.76332	3.46214	2.79587	2.45759
	DNAJB9	0.568871	0.738211	0.25869	0.780469	1.05777	0.638009	0.926924	0.716443	0.784138	0.304474	0.849565	0.74671
	NAF1	6.09306	5.74995	5.11394	6.04395	5.40289	5.37302	7.12774	6.61079	7.42911	5.36902	6.71922	6.7674
	YES1	0	0.04558	0.175612	0.0530032	0.119692	0.0240583	0.104913	0.243236	0.0887535	0.0206741	0.173068	0.152107
	PPP1CB	2.55799	1.928	1.99358	2.58854	2.48709	2.10284	2.59819	1.97466	1.93836	1.94899	2.42094	1.95354
	GORASP2	4.02333	5.19986	5.5668	5.85524	6.59146	7.41098	5.51047	8.01864	6.02761	6.592	5.11994	5.32698
	TSEN15	0.907391	0.733962	0.707196	1.13812	0.771292	0.904594	1.22041	1.04481	1.1117	1.22127	1.9616	1.17976
	EFR3A	2.86238	3.01633	2.34233	2.54797	2.47568	2.63143	3.31655	2.72357	2.82011	2.92821	3.11561	2.6384
	TRAPPC2L	4.55495	3.85973	4.39506	3.46862	3.22624	3.4286	3.02922	4.6826	4.18538	5.73235	3.77578	4.09989
	ACSF3	0.774064	0.684763	0.967731	0.530936	0.671628	0.33761	0.945892	0.97476	0.311175	0.497188	0.809098	0.914434
	DDX19A	7.47879	7.92531	11.1475	8.07316	6.56493	7.08853	8.65657	9.63449	7.43528	8.34792	7.61635	8.88335
	GALNS	0.54719	0.258154	0.124415	1.05094	0.474828	0.477368	0.44586	0.137778	0.691447	0.585857	0.490336	0.14365
	RABL6	6.64944	7.32079	6.82105	6.73616	7.18536	6.28855	8.14903	7.61523	7.75497	7.54463	6.92537	6.62444
	EDF1	39.7772	39.4853	47.0547	37.4608	44.22	44.0421	44.2547	43.2638	39.8382	50.9247	40.1208	43.0705
	FBXW5	1.84119	1.12096	1.62011	1.43396	1.70791	1.53939	1.41938	2.8722	1.69184	1.32253	1.70289	2.36996
	SLC25A13	3.96133	3.1077	3.47163	1.99036	3.40749	2.85461	3.62906	2.01956	4.21006	4.12852	4.44736	3.70876
	UBE2I	0.728542	0.468726	1.08392	0.872196	0.361212	0.528134	1.65462	1.53462	0.760681	0.794139	1.18681	0.904106
	TSR3	9.5804	12.1981	10.2319	5.00665	13.2698	12.7336	9.25051	8.27317	13.9733	12.5034	10.9004	11.4977
	ACTN1	23.8174	29.1231	27.524	40.053	22.6429	25.1467	28.0426	31.4878	10.175	12.3178	14.1682	13.0041
	SIRT2	2.4841	2.71792	3.01155	4.18809	2.85593	2.65572	2.42466	3.04672	2.61336	2.71339	3.01068	3.10001
	HNRNPL	14.2201	12.8158	13.8985	12.4313	14.9462	12.4451	15.9428	13.9276	17.0395	14.7869	15.2785	15.7958
	NOLC1	29.7168	27.1386	29.9666	27.4531	28.1094	26.5289	31.1396	28.7892	34.2687	27.8753	32.5022	30.103
	CASD1	0.942905	0.889802	0.816544	1.08409	0.979577	0.939998	1.36565	0.723774	0.577644	0.846045	1.18016	0.660153
	CNKSR3	0.236226	0.0445523	0.171853	0.103713	0.234206	0.0941517	0	0.190396	0.303876	0.0809075	0.451472	0.0992111
	MTMR1	1.11379	1.08025	0.843929	0.950725	0.705619	0.986912	1.27707	1.30915	1.16557	0.927405	1.3306	1.36453
	HMGB3	14.1996	12.0216	13.5749	16.2069	12.6322	11.7282	13.926	13.57	23.7839	17.7209	23.0708	17.5522
	MAP2	0.0220339	0.124789	0.0400876	0.0967516	0.0437097	0.0439436	0.119696	0.0221966	0.0202554	0.0283095	0.0263385	0.0231426
	ABCA1	0.17493	0.115533	0.0318151	0.153572	0.277519	0.261543	0.456025	0.528673	0.0803622	0.0299568	0.0835809	0
	NIPSNAP3B	4.62036	5.17135	2.73555	4.48097	4.15539	6.21253	3.96839	5.62923	4.34422	5.42951	4.62123	4.96471
	LAGE3	4.39493	5.5017	5.87172	5.1186	5.06947	5.2752	5.65089	6.32533	6.26356	5.91499	9.00073	7.53483
	UBL4A	5.01919	5.22655	5.77015	4.81194	4.5194	6.03859	6.26687	5.34734	5.03609	5.68231	4.27323	6.05823
	GDI1	1.05486	2.42889	1.22772	2.03753	1.79914	1.85075	1.55835	1.10523	0.89171	1.30095	2.11718	0.974798
	GADD45B	29.3176	28.8508	22.1969	21.7839	29.0716	25.0179	31.4748	23.6754	11.8448	10.845	14.9912	15.5729
	SLAMF6	2.00813	1.72133	1.1564	2.16713	1.19476	0.850768	1.81781	1.07901	2.3219	2.35053	3.03881	3.05765
	SLAMF1	3.71015	4.69606	2.57026	3.29621	5.48935	5.13677	3.45444	3.61923	3.57149	4.33771	4.08063	3.27761
	ZDHHC12	1.72641	5.36664	3.13931	3.12062	3.72577	2.73325	3.0886	2.65999	3.82582	3.65295	1.94114	4.47887
	ENDOG	9.20843	3.05761	4.96169	5.24017	5.91831	5.77947	4.0752	4.46669	7.6778	8.47071	8.9636	8.5953
	CYBB	0.093604	0.0589212	0	0.137034	0.0309345	0.0622004	0	0.0628636	0.0573658	0	0	0
	GOLGA7	0.646814	0.661241	0.686125	0.414063	0.507767	0.644761	0.351283	0.1629	0.470523	0.623192	0.450742	0.452827
	XK	0.0714017	0.134773	0.129906	0.156796	0.106248	0.0711702	0	0.287845	0.0984264	0.0917382	0.170636	0.0749947
	CD48	10.2145	9.3515	6.37642	13.3849	7.5588	9.27034	7.61766	9.21554	14.709	10.054	14.5705	18.8907
	CLPX	1.40072	2.25206	1.13208	1.70805	2.41789	2.48235	2.59227	1.7771	3.38462	1.73293	1.61147	3.0508
	TRABD	3.50149	4.61992	3.41953	2.77536	4.59733	4.26616	4.50789	3.78901	4.26014	5.30366	3.56342	3.745
	DENND6B	0.092207	0.174071	0.335464	0.472352	0.274361	0.122596	0.133597	0.309738	0.169475	0.131632	0.0734808	0.452008
	CD83	8.03438	7.31597	6.4081	6.65183	7.05852	5.62039	5.05268	8.52056	9.45492	13.2795	12.6295	10.2131
	GZMB	14.7691	17.2727	12.166	14.6846	22.6561	33.3458	17.0028	25.6892	5.21946	6.27045	7.54018	11.1346
	AGER	0.169283	0.0798445	0.153994	0.18587	0.16798	0	0.367906	0.170533	0	0.217498	0.202355	0.177801
	ATF6B	6.83785	8.99661	13.391	9.09171	6.58488	5.43991	11.1414	10.201	5.49765	7.03882	9.2685	12.1513
	PPT2	1.1789	1.11248	1.38718	1.52212	0.962735	0.898667	0.602667	1.95621	0.955769	1.36599	0.828439	1.45641
	PRRT1	0.0785852	0.148402	0.28595	0	0	0	0	0.316804	0.0721733	0	0	0
	RNF5	4.15574	7.49759	14.6702	8.85346	6.66626	5.7267	11.1529	8.37382	6.62649	5.54839	12.5581	5.90434
	CACFD1	1.39052	1.53091	1.475	0.847823	0.995852	1.0396	0.839143	1.16741	1.17125	1.65408	1.10744	1.54126
	HIVEP2	1.22871	1.13458	0.961023	1.47897	1.32321	1.02729	1.57867	1.2512	1.11689	0.950513	1.35741	1.27638
	ARNT	1.26777	1.51683	0.946867	1.54042	1.14488	1.01554	1.6722	1.50534	1.39376	0.988862	0.97365	1.04602
	ITGA2	0	0.0479762	0	0	0.0251882	0	0.0552142	0	0.0700424	0.108805	0	0
	MOCS2	0.540548	0.623492	0.728161	0.395503	0.734537	0.718483	1.08737	0.766483	0.699081	0.651571	0.621877	0.967101
	NAT9	1.05287	1.90433	2.55289	1.34801	1.47899	1.4869	1.33426	0.53033	1.12873	1.57805	0.628941	1.47421
	ATP6V0E	9.32711	11.0138	14.386	10.7185	11.1858	10.1252	9.12379	15.4481	8.16659	12.1289	10.0343	12.9223
	ZFP318	1.94347	1.56139	1.38501	1.72938	2.14852	2.05516	2.90991	1.87862	1.21868	1.00095	1.16089	1.21346
	SRF	1.0652	1.41904	2.05094	2.47555	1.42904	1.18673	1.90568	2.14628	1.09393	0.804917	0.8983	3.42141
	GATA3	5.83268	5.63318	4.72328	4.20075	3.20814	2.45292	2.7719	2.47904	48.5701	42.1492	41.9173	27.6575
	LAMA5	0	0.0300504	0	0.0349445	0.0157769	0.0476114	0.172891	0	0.073129	0.0681511	0.114102	0.167138
	HSPA8	69.0765	65.5841	52.729	47.0857	70.9624	67.9346	58.0501	46.0273	60.2582	63.9985	53.7735	45.0534
	PDZD11	3.49417	3.13654	2.94456	3.74111	3.97184	4.50248	2.59198	2.74757	3.83709	3.86848	3.05436	3.40062
	PSMA2	37.5072	38.4686	52.3213	50.1534	38.3179	44.4732	44.3877	63.3437	46.1639	48.608	51.4117	54.9331
	MRPL32	3.63845	3.91425	4.30072	3.27431	3.8244	4.38865	3.3199	2.85921	4.54686	3.36551	3.47738	2.98017
	SETDB1	1.42836	1.34791	1.443	1.27728	1.41637	0.922883	2.18367	1.4923	1.33679	1.38193	2.4016	1.4999
	ANXA9	0.262254	0.330009	0.159045	0.191967	0.346831	0.261552	0.569961	0.528539	0.0802854	0.374387	0.626817	0.918169
	PRUNE1	1.25254	0.851014	1.82221	1.20963	1.14268	1.64813	2.17695	2.52379	1.56526	1.71644	1.79564	1.15747
	CERS2	7.39666	10.889	11.747	14.9364	8.75258	10.421	13.9268	12.0225	8.15593	8.86896	11.0752	15.8451
	CAPZA2	7.5708	5.66324	4.02946	4.12054	7.44621	6.8413	6.01741	6.07709	5.93853	5.69337	7.72094	6.14028
	PLEKHO1	1.25179	1.33887	2.88355	2.38138	1.8207	1.08154	2.71961	1.5135	3.14415	2.85915	4.18757	5.25822
	VPS45	0.817553	1.6287	1.5693	1.19629	1.21604	0.905495	0.493331	1.1897	1.25201	1.32259	0.868186	1.04929
	PRPF3	2.8498	4.0189	3.95955	3.79526	2.0321	2.77701	3.33913	3.48405	2.41268	3.70227	5.20251	4.90916
	ANP32E	26.3312	24.0328	24.9582	33.0257	22.4305	25.64	27.3876	30.7274	35.4517	34.6982	31.6998	41.1016
	APH1A	1.52373	2.13204	1.81538	1.15328	1.77145	2.04262	1.36979	2.11735	1.7863	1.97999	2.00866	2.42767
	TAB2	6.1457	8.28111	5.85655	8.49565	7.09022	7.12771	9.50016	9.70418	6.46159	6.57945	8.04801	7.8187
	PPIL4	5.42398	4.93287	1.73762	4.00952	5.46208	5.15477	6.34977	3.39766	6.92071	5.53602	5.43905	4.24963
	CNIH1	15.9712	14.7556	12.5922	15.4441	16.2801	20.3744	14.3159	13.9526	20.9357	20.7573	11.4749	14.0737
	MED22	0.802551	1.37263	2.64512	1.76145	1.89	1.84997	1.85243	3.13302	2.16611	2.14792	3.23571	2.6335
	SURF1	5.79064	4.39118	4.32491	3.63141	5.74201	4.63858	5.61614	2.91702	6.46106	3.63109	2.96476	3.25751
	MED28	9.00732	10.1386	5.65723	7.54292	9.36215	11.2868	7.54446	6.9973	7.24613	8.55094	5.96381	7.52124
	QDPR	17.6402	17.6991	16.7766	14.4639	17.6932	16.7761	14.5365	16.1378	19.5626	25.6144	14.5338	14.6913
	GNRH1	0.28227	1.06559	0	0	0.840052	0.281355	0.613462	1.13793	0.518973	0	2.02397	0
	SQSTM1	7.23779	6.57527	3.63422	4.97931	6.8556	7.96874	6.68864	5.76821	6.74985	7.35542	6.06556	5.78535
	NFE2L2	3.48594	4.0106	2.5183	3.56366	6.58184	5.61706	4.14974	6.35042	4.16844	3.51725	4.79201	3.811
	RXRA	1.03533	1.19411	0.679863	0.883754	0.855547	0.630716	0.999655	0.463569	2.95969	3.27592	3.02342	3.14077
	ADAMTSL4	0.0431676	0	0	0	0.171268	0.172184	0.187634	0	0.198379	0.221924	0.309526	0.0906796
	CD5L	0.26702	0.252044	0.161935	0.195456	0	0	0	0	0.163645	0.0762382	0	0
	PRPSAP1	8.56594	7.28021	5.80511	6.07252	6.43648	7.10694	6.70411	6.86107	4.64438	7.06299	5.08492	5.58701
	NCAPG	5.9773	5.90697	2.56578	3.94153	4.85868	4.75651	4.84872	3.35991	7.00098	5.71255	5.08747	4.84893
	LCORL	0.324042	0.143913	0.103996	0.271957	0.264623	0.27552	0.269185	0.34567	0.315279	0.236728	0.432668	0.140125
	LTA4H	3.59449	4.00876	4.64575	3.91221	4.35965	2.99089	4.64668	4.90827	4.5585	3.969	3.33596	5.17827
	DSTN	7.11411	5.99746	7.07218	7.28707	6.86637	4.72783	8.65503	7.07171	6.18831	5.93056	6.79919	7.76935
	H2AFY	21.2708	20.9773	23.2374	21.737	22.069	23.1676	20.7054	28.9665	19.5941	21.4782	22.0721	24.0975
	GTF2IRD2	0.497038	0.524232	0.319015	0.192503	0.724767	0.495475	0.381085	0.530212	0.779085	0.651027	0.419159	0.491244
	BOLA1	8.87925	6.16582	9.74885	6.61901	10.6319	10.0202	9.46296	6.07606	8.7744	11.4786	8.0057	5.62948
	CASTOR2	0.263759	0.294169	0.305197	0.210512	0.523089	0.358515	0.31253	0.338196	0.264387	0.143764	0.171877	0.100707
	NCF1	8.36315	8.63938	9.71887	9.77564	12.3659	10.606	10.2134	11.8658	4.86545	4.78926	5.32074	7.89866
	ADSS	8.16127	7.21085	6.11107	7.02487	6.74395	7.8564	7.99608	6.77125	8.23436	8.12055	8.50735	7.5618
	ACTR8	1.02615	1.06332	1.35381	0.618304	1.35672	0.94269	0.874259	1.09464	0.684064	0.999486	1.10573	0.760622
	FNTA	5.95801	4.8274	5.1437	5.01962	5.54998	5.27931	6.40659	4.48673	8.62671	6.03063	4.60139	6.19332
	MTREX	11.8883	9.53594	6.79443	8.94646	10.2167	10.3271	9.40855	9.29656	11.522	10.497	9.80648	10.2843
	CELSR1	0.197623	0.217576	0.449221	0.289174	0.326602	0.34476	0.214657	0.298657	0.771753	0.691112	0.511536	0.172923
	FLI1	3.37988	2.01185	3.12047	5.25015	2.78439	3.05828	4.2928	5.34354	3.10575	2.71668	4.59694	3.167
	UTP25	2.66487	3.06492	2.7259	3.10742	2.69758	2.1584	2.47263	3.69161	2.27016	2.73412	2.78568	2.74006
	HSD11B1	0.127888	0.0805021	0.0775583	0.0936128	0	0.0849823	0.185294	0.0858884	0.0391512	0.036514	0	0.089549
	H2-M3	2.77332	3.80656	1.83379	2.49018	3.37497	3.64403	3.01248	2.79407	1.5057	0.647869	2.7106	2.64747
	LONRF3	0.42793	0.179462	0.34588	0.626276	0.18861	0.237004	0.103317	0.0957795	0.305869	0.285115	0.908954	0.699118
	ATP5E	61.4205	63.709	63.6364	48.261	54.968	59.1688	49.1137	53.0396	65.3538	61.2688	54.7553	49.4298
	NELFCD	4.4012	4.7467	1.94369	3.31211	4.67602	4.32469	3.8247	1.64693	5.37295	5.86965	3.00457	2.2448
	CTSZ	13.0825	11.8709	10.5226	11.5965	14.0954	12.9158	10.1116	10.8992	10.1717	9.80402	7.81467	7.13312
	PRELID3B	27.7749	26.8544	18.254	21.1769	25.319	27.4931	19.6904	18.655	25.8798	27.7111	20.9568	18.8302
	UBE2A	9.97291	7.83026	9.43055	6.82969	12.0253	9.86199	10.3998	8.681	12.6828	10.4547	6.48131	8.88071
	SLC25A5	63.8734	49.5719	62.8827	54.6284	67.2684	63.6719	77.5172	53.0339	86.7215	70.7395	60.7826	65.6851
	PPDPF	1.22101	1.15231	2.46736	0.893353	2.01816	2.43456	0.884378	0.546819	2.49339	1.6268	1.9452	1.42467
	NKAP	4.56735	3.63786	3.27655	3.95481	4.3212	3.67575	4.09646	4.47483	5.46734	4.77303	3.90455	2.72804
	NDUFA1	79.1699	60.83	73.9507	76.9148	80.2206	71.1576	64.8509	76.7103	96.9954	84.4795	64.0874	75.4125
	E2F3	1.83639	1.92199	2.55013	2.05199	2.05275	1.23149	2.90153	2.89293	2.33167	2.40211	2.55284	3.36587
	CR1L	1.71653	1.73556	1.27406	1.76848	1.28527	1.65874	1.63625	1.65876	1.44851	1.42514	1.67401	1.06679
	PPFIBP1	0.732553	0.829567	0.473667	0.929026	0.694129	0.340797	0.671967	0.852852	0.628247	0.487981	0.62235	0.512835
	CD46	0.0953812	0.0224842	0.0433645	0.209321	0	0.0475154	0	0.0960872	0	0	0.113922	0.0500688
	PLGRKT	3.53089	4.36767	5.55317	5.76018	2.9335	3.66248	4.25013	5.4801	4.73508	4.57695	7.29643	6.81427
	CD274	3.95369	5.05343	4.64145	6.48106	4.21827	5.08864	4.89268	4.9412	5.65626	4.67206	7.29424	7.56767
	PDCD1LG2	6.3781	6.54225	9.41332	10.7532	5.86624	6.17365	6.42614	6.51886	9.00343	10.0545	12.589	13.007
	GTF3A	9.46173	10.0703	14.6187	12.8043	11.2871	8.29726	12.3644	9.89084	7.90977	9.01768	9.51891	11.2057
	MTIF3	0.813196	1.00096	1.09297	1.70728	0.806362	0.740154	0.844927	1.78098	0.87715	0.696451	1.26714	0.742551
	LNX2	1.90936	2.02704	1.80842	2.18274	1.93273	1.34816	2.16043	2.24418	1.20621	1.73751	1.99592	2.33915
	DYRK3	0.798512	0.538311	1.141	0.500776	0.339404	0.56857	0.495712	0.689529	0.366889	0.293152	0.545091	0.359351
	MAPKAPK2	15.4981	15.7503	15.6091	17.0086	17.0821	20.6782	16.7054	17.1754	31.3844	38.6464	31.0482	32.9244
	IL10	0	0	0	0	0.41169	0.413892	0	0.557672	0.381383	0.711173	0.661182	0.87177
	LAMP2	1.27146	1.70127	0.931748	1.41621	1.24197	1.41878	1.27807	1.79716	1.18575	1.33277	1.76833	1.27535
	ATXN10	17.1256	18.3688	17.8686	18.6919	19.6728	18.0044	11.5886	19.2334	14.9621	14.3467	14.0867	16.1162
	FOXRED2	0.793552	0.576054	0.888076	0.468932	0.605305	0.39554	0.663091	0.61499	0.560898	0.47055	0.656312	0.833318
	EIF3D	20.4328	21.0726	20.3698	20.0216	21.4552	21.605	16.805	18.3064	20.4514	19.9999	20.836	20.3835
	H3F3B	39.0432	40.2933	43.5301	39.4394	40.2255	37.4022	40.36	39.5192	45.1105	48.5676	44.5333	50.5292
	NUP50	8.07445	7.47992	9.22756	7.88588	8.26378	9.04591	9.49513	6.94071	8.78075	9.96085	9.6463	9.25685
	IFT27	2.15187	1.91125	1.95659	1.66704	1.69455	1.32499	1.37503	1.78545	2.26813	2.43931	2.26837	1.99386
	PACSIN2	0.812559	0.487951	0.604459	0.486423	0.659244	0.368157	0.802384	0.967418	1.01808	1.20198	1.23541	0.46537
	CMAH	0.49314	0.882568	0.556602	0.821129	0.438418	0.542431	0.51718	0.342629	0.406258	0.305841	0.243788	0.178552
	TTLL12	1.92982	3.59993	4.7335	3.74328	3.07065	3.08693	3.11999	4.8832	2.63924	3.42093	3.10968	5.08979
	BIK	0.91141	0.537634	0.207228	0.750169	0.338978	0.454323	0	0.918354	0.209416	0.683128	0.544405	0.478533
	TOX4	2.26911	2.97814	2.84576	3.26309	2.66386	3.32795	3.45642	3.15322	2.87588	3.52939	2.86663	2.95794
	MRPS18C	16.8464	18.4414	13.1732	11.4629	14.0322	19.3124	15.7375	14.9357	17.0277	16.0155	14.8931	13.091
	SRSF6	8.02702	8.49964	9.45726	9.76059	8.85652	8.75306	8.43289	9.6437	9.73052	10.1993	12.6061	12.901
	PLCG1	2.35321	2.17716	3.60804	2.78515	2.47073	1.79386	2.50611	3.76541	2.2895	1.89691	2.64595	3.48862
	KCTD2	1.26504	1.30753	1.09551	1.58671	1.49337	1.86164	1.43966	1.82075	0.996341	1.13509	1.58336	1.13871
	KCTD5	1.21493	1.78858	1.67911	1.59998	1.39746	2.18001	2.9562	2.15426	1.74153	1.53997	1.50951	2.65366
	ETAA1	3.89827	2.90209	1.10272	3.04223	2.57699	3.62687	2.35247	3.57829	3.38299	3.04196	2.27678	3.54772
	SDC4	1.42336	2.08201	1.29422	0.468598	1.76425	1.77357	1.23691	0.860355	0.784753	1.2191	0.510166	1.04634
	NBR1	0.738707	0.896268	1.10342	0.984401	1.12489	1.18344	0.630468	0.744219	0.94541	0.813402	1.13463	0.44327
	CYTH1	1.99604	2.01503	3.03886	2.34337	1.88719	1.43449	2.72286	3.08662	2.85783	2.50468	2.32917	3.02216
	RND3	0	0.0385711	0.148782	0	0.0405387	0	0	0.0823808	0.901971	1.01587	1.07498	1.46024
	BRCA1	0.84971	0.781838	0.811223	1.21232	0.653015	1.22824	1.10761	0.813283	0.936959	0.764153	1.92877	0.624604
	NT5C3B	1.21908	0.900284	1.44578	0.69806	1.57676	1.1624	1.84235	0.85435	1.31496	1.13484	1.2664	1.22448
	COA3	14.7307	16.7972	11.9055	10.3283	17.2444	12.6445	13.7789	13.6041	16.9194	13.6675	16.1316	12.031
	MED24	0.805281	0.759906	0.807947	1.34088	0.881104	0.968829	0.663594	0.671412	1.09716	0.808585	0.928826	0.991386
	PSMD3	22.5536	30.3065	20.8385	18.4236	26.7068	24.0468	20.8518	20.2955	26.391	29.8184	26.2464	24.2199
	EXOSC10	7.91847	6.71097	5.86992	7.19572	5.80146	7.08906	5.91696	6.40249	7.97128	7.04109	7.23052	5.82591
	GLOD4	3.38085	2.76316	2.85446	2.78278	3.29261	2.88875	2.36087	2.79789	3.55039	3.49018	3.02922	2.85283
	VPS53	2.09037	2.69594	2.53416	2.59997	2.66012	2.04904	2.57339	2.52718	2.84916	2.83467	3.41295	2.48771
	TAOK1	2.97711	2.53402	1.5923	3.26726	2.14174	2.82225	3.96311	3.7345	2.9099	2.62477	4.11455	2.69714
	DNTTIP1	6.40672	4.35308	4.19418	1.6875	4.913	5.19436	5.38193	3.61465	4.55262	5.26771	4.69442	3.40863
	ACOT8	2.1785	2.22709	3.46628	2.98844	2.07021	3.89077	1.97201	3.29209	2.25195	3.1097	2.60252	2.47826
	MPP2	0.263956	0.640518	0.274286	0.0827851	0.373956	0.263163	0	0.227931	0.519738	0.452133	0.450497	0.158383
	NLK	3.02836	3.26608	2.84429	3.57914	3.46493	3.91451	4.04869	3.55391	3.36364	2.96422	5.16835	3.84401
	TRAF4	4.46011	6.39133	4.70621	6.76809	7.53493	6.42206	7.65603	6.546	3.99704	4.15004	4.60473	6.36037
	ALDOC	2.05545	2.04457	1.51535	1.58515	1.70769	1.16297	0.362099	0.671567	3.82844	3.61599	1.32733	1.16674
	RPL19	70.5916	52.5564	85.1497	63.8459	72.2854	65.772	73.5979	67.5453	73.3395	56.9652	65.6867	71.8928
	NEK8	0.38185	0.622412	1.2625	0.761936	0.585138	0.83046	0.980396	1.32894	0.574108	0.505434	1.07822	0.36449
	ARL5B	1.0256	1.14828	0.948298	1.44986	1.3962	1.9754	2.15258	1.89137	0.830563	0.77417	1.53672	1.09521
	ZFP207	7.40537	6.47445	6.38671	8.48567	7.10024	7.24633	7.51178	6.96699	7.80524	7.46166	8.06633	7.8335
	PSMD11	9.17273	9.19212	8.26277	8.72657	10.0814	10.3894	9.74802	10.9866	11.038	9.75326	8.54955	9.12526
	TIMP2	1.62846	1.14156	1.69219	1.22546	0.599746	0.417425	0.505361	1.03128	1.75285	2.62999	2.22335	2.24747
	ZC3H18	4.35912	5.24905	4.98576	4.97877	4.65501	4.60099	5.14221	5.72311	5.47353	5.91265	6.45656	5.21956
	TOP2B	7.03338	8.00689	2.23319	7.48746	6.99895	7.48111	6.14439	7.47339	7.60261	7.11811	7.55783	6.33063
	IGFBP4	1.84714	1.39453	2.68722	2.34255	4.19245	3.72362	2.76452	4.2182	2.67796	3.23433	3.04042	3.62075
	CDC6	3.46658	3.3368	4.72798	3.9566	3.33439	3.49023	3.46436	4.81964	3.79058	4.60195	5.38383	4.29547
	SUZ12	21.2243	21.7586	11.3322	21.563	20.1738	20.5362	24.1301	22.6016	25.3632	23.7976	25.4873	20.8633
	ATAD5	2.11783	2.2938	1.75056	3.22225	2.67279	2.75892	3.81677	3.00652	2.94117	2.53526	2.87512	2.42609
	CRLF3	6.25358	7.66777	6.88511	4.76213	9.02737	10.0929	7.85583	7.37176	6.09802	7.28697	6.20036	6.34344
	TNFAIP1	3.69148	3.21218	3.74883	3.89346	3.32778	4.01441	3.02049	4.34698	3.08369	2.54577	3.89462	3.22195
	ABR	0.264299	0.140285	0.270338	0.181284	0.163806	0.098787	0.215302	0.199683	0.166971	0.353667	0.197334	0.312227
	RAB11FIP4	0.608199	0.321415	0.840568	0.800956	0.892564	0.315275	0.73992	0.58824	0.6259	1.02095	0.639421	0.664216
	CD40	0.106411	0	0	0.116837	0.527777	0.265255	0.346896	0.107197	0.244508	0	0	0
	SLC35C2	1.34309	1.35485	0.92644	2.33798	1.14807	1.939	1.40857	2.33292	1.74479	1.9039	2.21312	2.43165
	ELMO2	0.763027	1.3115	1.13974	0.418669	0.675519	0.950769	1.18403	1.09814	1.97809	2.10048	1.75795	2.80431
	WSB1	3.18251	3.34651	2.31496	2.59461	3.74189	2.76459	5.03737	3.84757	4.55363	2.95936	4.45387	3.72391
	TTPAL	0.670146	0.344925	0.664675	0.802286	0.513459	0.425096	0.661754	0.859272	0.475812	0.652184	0.582244	1.08751
	RHOT1	1.12466	1.79964	1.20044	1.28794	1.74557	1.94978	1.27478	1.42867	1.86466	1.63332	1.86935	2.36201
	RHBDL3	0.07656	0.252909	0.13929	0.588295	0.227847	0.0763118	0.332778	0.15432	0.211074	0.229585	0.274481	0.160825
	ADA	1.35809	1.0253	0.823273	0.397551	1.16714	1.44406	0.590174	0.547284	1.58079	1.31837	0.649047	0.950732
	SERINC3	21.4311	24.9907	15.1082	17.3032	20.5491	20.799	19.7929	15.599	21.9914	23.8938	23.3473	18.3408
	PGS1	1.59755	1.60381	1.73069	2.08893	3.37043	3.99819	2.14147	2.05462	2.34244	2.96931	2.11156	2.71265
	BIRC5	18.9686	24.2863	22.2856	23.5072	20.9757	22.8394	23.0357	23.8344	24.0394	27.8372	22.4066	24.9545
	PIGT	1.55128	2.35121	1.1968	0.928652	1.02556	1.87447	0.919154	0.56829	1.85744	1.73126	1.01085	0.691141
	ETV4	0.817549	1.04711	0.53099	1.15363	0.752774	0.814995	0.888071	0.235358	0.429254	0.650188	0.558086	0.735837
	GHDC	1.14474	1.14375	0.85709	1.47802	1.00158	1.27534	1.75549	0.542757	1.48497	1.21109	1.12618	0.707045
	SLC12A7	0.21461	0.351054	0.468338	0.502476	0.113502	0.370844	0.37302	0.576593	0.276101	0.159301	0.649532	0.330549
	CTSA	1.3071	1.63261	0.838914	1.35013	1.1818	1.11137	1.33634	0.929582	1.51904	1.61338	1.65345	1.13038
	ZSWIM1	0.651852	0.615157	0.711217	1.14453	0.7756	0.844701	0.566477	0.525387	0.598916	1.33978	1.24593	0.547534
	SLC12A4	1.1014	1.99886	1.77181	1.95263	1.63827	1.8581	2.48487	1.70714	1.51809	1.48757	1.31584	1.1566
	MYO1C	0.715703	1.03908	1.702	1.2084	1.25565	1.12507	1.49508	0.998375	1.08767	0.778014	0.986579	0.693759
	CRK	0.804758	0.831786	1.04537	0.504728	0.988062	0.95503	0.749314	1.46718	1.47897	0.853354	1.2819	1.1268
	COX7C	121.486	99.8226	167.877	132.271	120.308	130.69	125.698	132.083	131.659	109.128	109.905	132.284
	PITPNA	6.71691	6.67008	7.42455	7.61243	7.48765	8.05237	9.53758	6.10363	9.47976	8.61035	6.92305	8.29802
	MLX	8.43318	9.41304	10.8834	10.1508	8.63209	8.58745	8.66805	10.7801	8.58219	11.1835	9.53308	11.0457
	RETREG3	0.404027	0.381315	0.734741	0.554309	0.751256	0.553788	0.329208	0.407106	0.464081	0.562325	0.482669	0.212133
	DHX58	1.60662	1.41151	0.302198	0.729634	1.70299	1.5463	0.240735	0.558134	0.0508654	0.237196	0.529431	0
	RAB5A	0.997509	0.908866	0.813127	0.905959	1.02325	0.411477	1.04614	0.762403	0.695323	0.73646	1.31496	0.5057
	NKIRAS2	2.98909	1.33866	2.02679	2.66875	2.46155	1.66656	2.97171	1.83742	1.53625	1.82239	0.847314	1.2768
	PPP2R5C	9.82249	9.37255	8.03595	7.97084	9.41466	8.8102	7.50924	6.92053	8.80451	8.41262	7.94501	7.30517
	IFT52	2.4583	3.35766	3.41166	3.40785	2.82255	4.12728	3.23248	2.99804	3.80438	3.26895	2.62768	3.12496
	MYBL2	0.352174	0.517025	0.284649	0.601249	0.310441	0.234043	0.765168	0.236542	0.575373	0.402194	0.935035	0.410916
	EYA2	0	0.230884	0	0.134306	0.060637	0.0609619	0.398761	0.369781	0.393511	0.157159	0.146218	0.770853
	B4GALT5	1.97765	2.02509	1.83641	1.47769	2.16963	2.05531	2.10246	2.71305	4.21433	3.78396	4.42354	4.33015
	DDX27	16.4447	14.4887	18.408	15.5283	15.7469	15.9052	18.1493	17.3638	19.4674	17.275	16.0944	18.3354
	CYTH3	0.806753	0.960717	1.22253	0.927544	0.514274	0.421257	0.834608	0.619273	0.176495	0.361925	0.413038	0.201692
	CYTH4	0.69609	0.430381	0.785669	0.684898	0.571224	0.502486	1.14723	0.435291	0.882196	0.801756	1.43375	1.31067
	RRP7A	0.301473	0.569021	0.304601	0.51469	0.365418	0.200349	0.145571	0.742537	0.307815	0.401664	0.480278	0.351758
	CYB5R3	2.23531	3.02481	2.60764	2.59197	3.09477	2.4805	2.01579	2.63442	3.60405	3.46766	4.23231	3.98587
	INTS2	0.717629	0.999695	0.621432	0.675065	0.897957	1.02194	0.55679	1.06727	1.25601	0.951195	1.06145	0.82535
	MED13L	1.39825	1.28625	1.41025	1.75376	1.51468	1.83894	1.71032	2.13082	1.79226	1.89193	2.02137	1.90016
	HIST1H2BC	5.64508	3.40341	7.12886	4.47435	3.42089	4.06421	5.10985	3.47566	2.88164	4.16331	5.99469	4.28121
	MAFK	1.62638	1.79783	1.43647	1.52984	1.52051	1.76017	2.11998	2.15343	1.53712	1.55213	2.88668	1.46384
	MED1	4.65957	4.80756	3.87894	5.40916	5.17493	5.96612	5.66887	6.88515	4.54796	4.80665	8.16438	5.74113
	ERBB3	0.120542	0.199014	0.383525	0.198391	0.0597816	0.120151	0.261864	0	0.110765	0.129007	0.0720151	0.0632768
	STARD3	2.14038	2.45265	1.85346	1.34226	1.46543	2.1336	2.10356	1.95101	2.10715	2.44417	1.70463	2.78272
	IKZF3	0.269186	0.449434	0.414221	0.181799	0.431183	0.309616	0.854736	0.375521	0.70399	1.15276	1.23689	1.82651
	MFNG	2.80936	2.71143	2.32222	1.82189	2.34255	2.60958	3.4678	3.08769	3.22686	3.3358	3.05113	2.14551
	VMP1	5.25686	5.13801	6.14539	5.46013	6.93482	6.08248	7.44378	6.33644	6.33985	6.87409	7.62595	6.99881
	UCHL5	18.1206	16.456	11.0593	14.0296	20.7992	18.4346	17.2569	14.7548	22.0676	19.4527	15.5688	18.7676
	GLRX2	2.72769	2.84708	2.48015	2.08642	2.78675	2.7603	2.06511	2.20681	2.3355	2.76092	2.17244	2.60393
	RO60	0.208995	0.304792	0.207305	0.0417093	0.282597	0.246213	0.165116	0.153139	0.314222	0.244065	0.408536	0.558615
	STK4	15.5284	17.0476	15.4691	19.7577	14.0178	13.0434	12.9029	12.6527	8.15757	10.4648	9.68213	11.5638
	ZCCHC10	28.2783	24.9641	18.4841	23.7406	25.7149	24.0323	22.3657	31.2468	29.8159	30.5811	30.5138	26.8212
	PSMB6	43.6709	40.2977	47.5432	34.6436	45.4167	47.6839	40.3904	41.9486	38.4373	46.1933	37.7119	42.0963
	SPAG7	8.08365	10.6334	6.68166	9.40918	12.8738	9.52323	10.1113	6.41656	11.9295	11.329	10.2424	5.91631
	PFN1	15.5265	28.4506	46.0527	40.6969	24.9627	19.9104	30.9478	41.6122	22.6469	21.8188	37.9983	48.1213
	TOMM34	4.82983	5.85209	7.15655	6.02041	4.31633	4.57689	6.08848	5.52676	4.05443	6.38356	6.69606	5.1344
	YWHAB	27.0669	28.8303	24.6591	24.3522	26.1488	27.0885	30.6242	22.8954	30.584	32.8218	30.2228	29.4922
	KSR1	1.88848	1.8303	1.90271	2.12855	2.02444	2.2641	2.55035	2.77675	1.94631	2.68838	3.29265	1.98309
	ANXA6	25.5508	34.9125	25.8757	21.1835	43.4336	41.9364	32.6604	36.6492	15.6898	20.7706	15.8166	17.5407
	IL12RB2	1.76777	2.07398	0.521321	1.04872	6.39581	6.57253	3.42528	2.98437	0.878011	0.450116	0.456589	0.802771
	ZKSCAN6	1.98773	2.16446	2.50248	1.84583	1.44042	2.05772	2.65746	1.84858	1.96692	1.83345	2.00942	1.92678
	KPNA2	0.883283	1.01219	1.26213	0.969365	1.1262	1.00627	1.37073	0.889928	1.56531	0.864548	1.50751	1.98762
	SMURF2	1.00016	0.638485	0.641915	1.54963	1.19596	0.90907	0.830839	0.889101	0.919039	1.18413	1.89774	1.60632
	CEP95	1.9426	1.34439	1.49156	1.70559	1.32703	1.29096	2.15704	2.26161	1.50738	1.47894	1.23773	1.81324
	VEZF1	4.6489	4.12685	2.72248	4.23724	4.88337	4.63429	3.93722	4.92178	4.88714	5.19634	4.89493	3.88885
	CUEDC1	0.407761	0.740017	0.570408	0.619637	0.684297	0.469004	0.68145	0.316009	0.259414	0.725313	0.749452	0.658774
	SRSF1	14.9205	14.4697	15.8755	19.998	14.6693	14.2089	20.0007	20.1493	21.7902	19.7121	21.9209	22.5351
	ABI3	0.480139	0.700222	0.476257	0.670596	2.03422	2.34956	1.80168	1.05538	0.882339	1.15887	0.73	0.825038
	KIF3A	1.46594	1.5742	0.55156	0.8876	1.35337	1.10859	1.31784	0.611078	3.94808	2.77078	2.0532	1.48627
	45177	0.297815	0.505827	0.649824	0.65366	0.47247	0.237499	0.38816	0.420037	1.25873	1.14772	1.20959	1.68865
	MTMR4	1.33625	0.904663	1.0037	0.446312	0.921771	1.01354	1.51462	0.819476	1.17447	1.21908	0.694084	1.22016
	MRM1	1.20086	1.61034	0.919451	1.24856	2.06817	1.32314	0.961148	1.52823	1.3357	1.4615	1.20814	1.06196
	KANSL1	2.95345	1.66732	1.82225	3.41495	1.85656	1.73493	3.20821	2.6567	2.42307	1.64872	3.71738	1.43994
	GID4	2.72052	3.65756	2.43971	2.94474	2.51289	2.78622	3.07663	3.22897	2.4313	2.58534	3.47267	3.209
	DHX40	2.91194	1.85889	0.778735	2.06786	1.61363	1.96363	2.51188	1.98453	1.88875	1.68708	1.73937	1.70874
	YPEL2	0.411392	0.458823	0.204001	0.164204	0.148335	0.111863	0.081255	0.376772	0.206153	0.0640483	0.0893836	0.0785378
	AKAP1	0.949716	1.0131	1.80211	1.17821	1.59684	1.39945	1.43527	1.9968	0.948511	1.48531	1.87447	2.08128
	NOL11	11.1664	12.0383	13.045	14.3343	11.878	11.907	12.3501	14.6589	11.3176	10.9547	14.6337	12.7207
	DERL2	1.30618	1.61519	1.59716	1.48294	1.47389	1.32453	1.12528	1.8151	1.63477	1.52375	1.88331	1.79731
	C1QBP	48.6845	56.5961	87.5989	68.1418	62.0144	54.4136	60.8965	79.7441	55.9333	57.6829	65.9012	86.0811
	RPAIN	2.16853	1.50477	2.55168	2.0999	2.02387	2.35249	2.35562	3.72701	1.81686	2.62204	2.13349	2.54508
	SLC13A3	0	0.0327799	0	0	0.0689638	0.0692732	0	0.0700118	0.415187	0.535877	0.0830762	0.437975
	KCNAB3	0.0632521	0	0.115079	0	0	0	0	0	0.290678	0.108357	0.45354	0.13287
	CHD3	5.0239	4.94358	5.03645	5.32505	4.76883	4.77263	5.36393	5.32099	3.31427	3.62242	4.00124	4.37375
	KDM6B	1.90288	3.24702	2.4175	2.34579	2.86911	2.59847	3.34121	3.15141	2.8982	3.14786	2.86499	4.70806
	APPBP2	3.73023	4.92294	2.65218	3.20116	4.33863	3.32709	2.62008	3.39082	3.86576	4.29979	4.62396	3.06302
	ADORA2B	0.785936	0.834409	1.07203	0.646894	2.14339	2.4484	1.70754	1.58367	1.17355	1.51469	1.87801	1.44447
	NCOR1	11.3903	11.0559	7.35892	10.5904	10.7615	11.2697	11.5274	10.5203	10.6352	10.4582	12.1707	10.1036
	TRPV2	2.86954	2.55544	2.86634	3.37104	2.20425	2.05474	2.89755	1.87302	1.70834	2.00766	0.965681	2.03719
	CENPV	4.20393	3.96719	3.64041	3.95459	4.96268	3.39237	2.17454	5.64701	3.7709	4.71491	5.02231	5.88597
	PCGF2	1.13104	0.873219	0.747869	1.57978	1.1725	1.02491	1.56357	2.07171	1.13373	1.14474	2.08814	1.72748
	CWC25	2.83401	2.67441	2.93557	2.44095	2.8102	3.11115	2.18219	2.96361	2.96667	2.94954	3.17137	3.31498
	PIP4K2B	2.75178	2.99124	3.92719	2.82882	2.1415	3.19449	3.02698	3.36893	3.48873	2.89378	3.41229	2.85304
	TRIM37	2.93989	3.12999	2.46744	2.75762	2.66604	2.98073	3.82123	2.8859	3.0477	2.90526	3.12192	3.11353
	CTDNEP1	5.7321	6.74201	8.30881	7.29362	5.18975	6.62495	7.03875	6.86304	8.16781	8.11104	6.74864	8.72363
	ELP5	11.6947	9.99214	5.89143	6.76419	10.8913	8.74338	8.06843	6.68712	9.58418	10.0161	8.11845	5.80843
	GABARAP	8.45395	8.34896	9.65299	10.5724	9.65014	9.01525	7.68819	7.32866	9.66494	7.99826	6.81128	5.36776
	PHF23	8.08594	8.30997	9.36632	8.75244	8.18279	8.88855	5.89571	8.92751	8.44767	10.2931	9.26293	11.1662
	ACADVL	7.01859	6.5596	7.36337	8.44322	7.42807	5.11274	7.62392	7.07099	7.00721	7.28279	7.41739	8.36225
	G3BP1	20.8879	22.8596	21.1387	22.0788	21.196	22.3569	19.5677	23.164	24.475	24.461	20.8461	24.6828
	ATOX1	27.8098	39.524	36.5582	34.5656	27.2445	27.0547	13.8306	20.2538	41.2556	42.1839	29.6209	35.8884
	MIEF2	0.867619	0.31494	0.606846	0.879	0.330872	0.465768	0.724921	0.537961	0.551971	0.285753	0	0.560638
	DUSP14	7.82861	9.41055	8.64336	7.15968	6.37653	6.5032	6.27668	6.00917	1.54138	1.67623	0.890642	0.587156
	TADA2A	5.7903	5.75182	4.10102	6.55533	6.34616	6.62275	7.41534	7.61436	6.04862	7.41271	8.59221	8.06457
	IKZF1	11.4214	14.4499	13.3519	13.7054	12.3212	11.5418	16.7693	13.7828	10.2642	10.1583	15.594	12.7843
	PNPO	2.16906	1.92995	1.80317	2.72046	1.96644	1.42087	0.80777	2.87197	1.70829	2.1231	1.48071	2.47286
	COG1	1.16313	0.857542	1.71854	1.1967	1.08131	0.978315	1.34242	1.09858	1.16895	0.87169	0.7816	0.992395
	CBX1	25.8348	23.4191	21.9087	24.6748	25.5338	27.7832	28.2014	25.1304	29.7418	29.1751	29.901	23.6989
	CDK5RAP3	1.56919	2.46804	2.16185	1.46125	1.69749	2.27527	1.85953	2.10792	2.8838	2.48435	3.18129	2.39685
	SLC25A39	12.8914	14.1515	15.9075	15.8801	12.7832	13.3097	13.7175	16.9635	10.818	14.0829	16.9723	18.3718
	SP2	1.91146	2.20459	0.96555	2.3308	2.21132	1.95834	3.22982	2.56765	2.68337	2.81944	2.66415	2.56477
	AATF	3.85409	2.20607	4.1362	4.2991	2.13018	2.70821	4.25519	4.07383	3.19311	2.75978	3.62303	2.12307
	DYNC1H1	3.29936	2.43621	2.25258	2.7697	2.72065	2.61963	2.99291	2.40262	2.23387	2.55808	3.04265	2.18818
	PEX12	0.256335	1.06431	0.279636	1.01269	0.864138	1.02201	0.556811	0.309859	0.565262	0.61465	0.73495	0.107656
	NDEL1	3.34343	3.681	3.34398	3.18005	5.52552	4.61046	4.47921	3.25612	2.76492	4.24751	4.39368	3.51086
	ZBTB4	0.178644	0.210762	0.121818	0.392132	0.287866	0.178102	0.242563	0.269967	0.123103	0.267759	0.426873	0.0937965
	MPDU1	15.1307	18.5903	10.3521	12.3307	12.6268	15.755	12.8556	10.7159	14.316	17.5778	11.991	12.4277
	FXR2	8.3751	11.4918	7.79009	8.13485	11.2163	12.763	11.6072	11.8322	10.1282	10.6358	10.1204	10.6143
	ATP5G3	126.663	114.902	138.443	128.062	109.611	119.636	109.06	133.304	153.579	171.55	146.951	160.936
	CD68	0.721082	0	0.524583	0.949498	0.714915	0.718742	1.25328	0.871649	0.132404	0.741158	0.344664	0
	ACSL1	0.259362	0.293711	0.314451	0.531365	0.274342	0.241319	0.601052	0.766518	0.333676	0.518331	0.661057	0.435792
	ABCA5	0.0316897	0.0448686	0.0288275	0	0.0471552	0.0789943	0.0688717	0.0638761	0.0436839	0	0	0
	SMYD4	0.837443	0.513725	0.609144	0.551482	0.373673	0.960044	0.818724	0.421856	0.731056	0.645553	0.700321	0.439678
	LSP1	15.5903	17.1258	23.254	19.1476	10.4568	8.97549	12.863	12.4949	8.30557	6.27118	9.54282	9.71243
	ZFYVE27	0.294291	0.138846	0.305808	0.23071	0.0417078	0.293372	0.274003	0.127063	0.347674	0.306086	0.301378	0.353208
	AVPI1	7.47945	5.5359	5.60046	8.04753	7.12576	6.14016	6.69097	7.0922	8.08563	6.65717	5.25617	5.23606
	MYH11	0	0	0	0	0.0946152	0.237783	0.103656	0.0480473	0.0219018	0	0	0
	RAD51D	2.39154	1.38178	2.48513	1.28551	1.98424	1.21629	0.636168	2.26185	1.61451	1.50482	0.932938	1.64004
	PANK3	2.4821	2.9685	1.83229	2.91282	2.94867	2.96424	2.82968	3.51578	3.61307	2.94671	3.58185	3.40646
	RARS	16.7903	16.7456	18.6874	17.5023	17.4289	17.689	21.9595	20.48	18.0597	18.6127	21.3335	19.1056
	MRPL58	5.76662	5.13383	8.11221	7.2839	5.93401	6.34496	4.72761	6.02901	6.19859	6.33667	6.23927	5.48418
	FDXR	3.55302	3.04815	3.0543	4.39562	3.45916	3.02662	3.36823	3.38436	3.08664	2.60037	5.0936	2.57773
	MRPL45	16.9677	17.9889	22.6019	19.6176	17.4484	18.0975	15.1697	21.5265	18.5426	18.8381	17.0173	21.4106
	IRF1	13.8595	17.6824	14.4256	15.6106	12.4322	16.1791	15.7483	16.3516	5.82296	7.22363	11.8735	13.5005
	SLC22A5	0.118019	0.334198	0.429337	0.518224	0.292624	0.58838	0.769368	0.237887	0.325374	0.202176	0.282041	0.371872
	P4HA2	0.29056	0.164501	0.211331	0.1913	0.460959	0.144808	0.189378	0.117094	0.560654	0.497682	0.485926	0.24406
	ARRB1	0.40552	0.352067	0.265475	0.142413	0.305614	0.161693	0.176187	0.0980458	0.775044	0.597382	0.465077	0.408806
	IL3	2.88204	0.544061	2.62034	2.53015	1.71483	2.58551	0.626141	0.580463	2.11829	1.72791	2.06581	3.63122
	TM4SF5	4.02817	5.01787	4.68825	2.82928	2.87606	2.24866	4.55078	5.19474	2.369	1.93191	0.76991	4.0608
	PELP1	6.46472	7.30158	6.20199	6.59208	5.65332	5.37879	6.63529	6.97466	7.20317	6.27797	4.62178	7.0559
	MED11	11.9574	12.5923	14.4963	8.36829	14.0911	13.9929	12.8005	12.2213	10.1911	11.4285	11.1796	8.735
	CCL4	115.078	134.515	154.827	153.722	159.865	157.425	167.069	190.371	8.07567	13.1726	9.84337	23.6494
	NATD1	0.128009	0.362488	0.310453	0.281026	0.0423046	0.25526	0.370937	0.0859693	0.352991	0.51175	0.61191	0.358533
	MAP2K3	8.5875	8.72328	16.7104	17.0482	8.51546	9.16021	11.8831	15.2094	10.3033	11.0558	12.9384	18.1503
	YWHAH	9.53009	9.59299	6.75438	7.50899	9.4501	9.84115	8.60025	8.27191	9.65509	9.16678	6.77281	7.90342
	SART3	5.7998	5.44293	5.82698	6.18925	4.92498	5.3024	6.0564	5.5526	6.47756	6.25719	7.34992	5.92208
	E2F2	5.68089	8.05895	6.27939	8.88322	7.80547	7.99479	8.63114	8.37926	6.82351	6.93248	8.07312	9.12359
	SLFN3	1.11595	1.4042	0.966399	0.699901	0.737786	1.21842	1.73175	1.07078	0.732448	0.864796	0.507856	0.446406
	NARS2	0.546362	0.36828	0.520466	0.628169	0.490202	0.414957	0.67831	0.471841	0.334713	0.267398	0.310828	0.546441
	SLC35B4	0.533303	0.838808	0.826149	0.910459	0.705114	0.748219	0.815338	0.716389	0.344856	0.473697	0.566332	0.746697
	DALRD3	4.2035	2.50539	2.68217	3.07542	3.51008	3.96978	3.36454	2.52611	4.06584	3.66329	2.81931	3.5623
	FIS1	11.2103	16.0681	17.1164	15.3205	16.0451	12.3345	11.2583	18.1132	12.05	14.2206	15.6666	15.5477
	PLOD1	0.214346	0.050586	0.0974724	0.23525	0.132838	0.0534013	0.174653	0.21598	0.0738525	0.114724	0.640219	0.168813
	RAB3D	0.691234	0.448451	0.392801	0.474122	0.42841	0.129218	0.656952	0.261121	0.476351	0.554963	0.412845	0.181446
	MFSD3	0.885682	0.487488	0.805331	0.485961	0.365899	0.662169	0.160359	1.04103	0.203425	0.568933	0.176402	0.774986
	SLC25A22	0.937802	1.51306	1.54035	2.1912	1.22989	0.874519	1.64304	1.95057	0.500332	0.518198	1.44562	1.39777
	ATP6AP1	4.7324	6.33132	3.48587	4.20745	4.39567	5.85202	6.11665	5.19025	5.33925	5.74615	4.72328	4.52915
	DNASE1L1	0.683665	0	0.466192	0.750338	0.169564	0.681592	0.371375	0.172141	0.392642	0.439244	0.612632	0.538434
	BC005537	7.12799	7.7794	5.12849	7.21047	7.19107	7.93968	7.81014	8.61755	7.54642	6.6888	7.77506	7.35488
	ISYNA1	15.7753	21.6282	15.8321	12.7396	15.8644	15.0581	15.8428	8.99626	23.4527	25.6837	18.8463	16.5657
	HARS2	2.07576	1.83891	1.61771	0.74385	1.3442	1.35132	1.19645	1.19503	1.16774	1.88667	1.92309	1.69037
	TMEM160	31.6142	29.8337	28.3714	34.2449	34.6057	29.0589	21.4075	31.4367	24.522	25.4939	21.0914	31.4731
	RAB5C	18.1763	19.2579	14.273	12.5127	16.3853	16.2249	13.103	17.4799	15.0315	12.8078	12.2391	11.9727
	MDH2	35.419	42.3567	43.7722	45.4613	37.3421	37.0322	36.1524	38.8625	40.9625	46.7666	43.773	49.1635
	H13	6.24357	6.75842	6.27059	6.18034	6.67677	6.46799	5.71827	5.96134	4.40589	5.59204	5.65519	6.17066
	RNF145	2.02547	2.19701	1.90514	2.04401	1.43133	1.55491	1.922	2.39244	1.98949	2.07373	4.33888	3.32486
	SCN1B	0.780018	1.28825	1.24114	1.28422	0	0.680488	0.635572	0.785961	0.627205	0.501149	0.465922	0.204773
	ATP6V1E1	6.96842	6.7841	6.81719	6.09875	7.43476	7.25427	6.41975	7.10943	6.40312	7.21479	7.7981	8.24376
	CHTF18	0.649947	0.77473	0.870896	1.0512	0.712318	0.409225	0.668854	0.413536	0.942963	0.673845	0.40867	0.718448
	PPP1R12C	2.59473	2.62109	3.85456	5.214	2.31929	2.95092	3.01708	3.38737	2.75367	2.97355	4.10404	7.06133
	AHR	0.117667	0	0	0	0.0583557	0.0586175	0.0639044	0.0592425	0.189189	0.0503719	0.0702973	0.0617675
	MAP1S	0.865019	1.22446	1.11768	1.14917	1.26406	1.17998	2.02766	1.23843	1.42236	1.52071	1.5773	1.72111
	TMEM129	0.855265	1.6681	0.829502	1.62704	0.96118	1.36416	0.74323	0.45961	0.733548	1.07439	0.544919	1.31731
	NOP9	4.29323	4.90669	5.63848	4.60688	5.34512	5.13556	6.01077	5.57483	4.9092	6.37337	5.69879	7.71415
	ATP6V0A1	0.387076	0.547915	0.553094	0.485499	0.438671	0.551225	0.600686	0.44568	0.812986	0.473618	0.528513	0.580698
	PSMC3IP	2.79189	3.01091	2.53844	3.50158	4.05362	3.47883	2.59944	3.21456	3.48156	3.84279	3.33519	3.35044
	GRB7	0	0.1525	0	0.236522	0	0.053679	0	0	0	0	0	0.113127
	ZFP687	0.913658	0.747229	1.05226	0.534767	0.634169	0.48572	0.661643	0.736387	0.727607	0.78252	0.94598	0.767541
	D8ERTD738E	42.3742	51.0959	63.1439	69.1104	49.0219	39.6006	49.8649	43.284	54.8896	61.4947	62.576	50.0592
	CALM3	39.7249	41.0881	33.8748	29.8854	41.5427	41.7623	29.5802	30.9019	40.3516	45.8765	35.2136	35.1944
	COPS3	5.24805	4.25914	6.2033	8.29379	5.56827	5.12687	5.92874	6.5562	5.78673	6.74218	7.77436	7.16427
[truncated: 9,072 more rows]

## Sheet: xCell Analysis
				Day2Th0n1	Day2Th0n2	Day2Th0n3	Day2Th0n4	Day2Th1n1	Day2Th1n2	Day2Th1n3	Day2Th1n4	Day2Th2n1	Day2Th2n2	Day2Th2n3	Day2Th2n4
[truncated: 67 more rows]

[truncated: 3 more sheets: xCell Scores, Boolean TPM, Boolean Scores]
