# Supplementary material for: Molecular tracking of insulin resistance and inflammation development on visceral adipose tissue
Source: Front Immunol. 2023 Mar 21;14:1014778. doi: 10.3389/fimmu.2023.1014778 (PMC10070947; doi:10.3389/fimmu.2023.1014778)
Supplement: Supplementary file 2 [file DataSheet_2.xlsx]

## Sheet: Index
	Description
	This file shows the data obtained from the stochastic simulations of the CD4+ T-lymphocyte, macrophage and adipocyte models.
	The "Validation data" tab shows all the basic data with which the probability matrices of all the models can be calculated under known differentiation conditions, such as, for example, in the case of CD4+ T lymphocytes, the extracellular use of IL-12 + IFN-g.
	The "Transpose of validation matr" tab shows all the matrices of the stochastic models, calculated using the data presented in the previous tab.
	The "Validation probabilities" tab shows the values of the stationary probabilities, obtained from the matrices of the aforementioned probability models.
	The "Figure 3" tab shows all data obtained before, compared to experimental observations. This tab contains all data plotted in Figure 3 of the main text
	The "Figure 4" tab shows all data used to perform the multivariate correlation analysis, including the outcomes of this study.
	The "VAT data" tab contains all the data from the stochastic simulations performed to represent the microenvironments of visceral adipose tissue corresponding to obesity and diabetes. For example, cases are shown where proinflammatory cytokines are present in the presence or absence of insulin and ceramides.
	The "Transpose of VAT matrices" tab shows the matrices of the stochastic models obtained from the previous data
	The "VAT probabilities" tab shows the stationary probabilities obtained from the matrices described in the previous tab
	The "Figure 5" tab contains the results of the VAT simulations of healthy patients
	The "Figure 6" tab contains the results of the VAT simulations of obese patients.
	The "Figure 7" tab contains the results of the VAT simulations of diabetic patients
	The "IR data" tab shows the results of the stochastic simulations of the treatments focused on reversing insulin resistance in VAT adipocytes. For example, the effect on random variations of cell phenotypes in the presence of IL-1b inhibitory antibodies is reported, among other therapeutic approaches.
	The "Transpose of IR matrices" tab shows the Markov matrices corresponding to the simulations of different therapies focused on reversing insulin resistance in VAT adipocytes.
	The "IR probabilities" tab shows the stationary probabilities obtained after solving the Markov matrix, for each of the therapies explored to reverse insulin resistance in VAT adipocytes.
	The "Figure 8" tab shows the data plotted in Figure 8 of the main text.

## Sheet: Validation data
CD4+ T cells
	N o stimuli (pro-Th0) - Noise level: 3%																										IFN-g + IL-12 (pro-Th1) - Noise level: 3%
															Markov Matrix																										Markov Matrix
From Th0												Mean value			Th0	Th1	Th2	Th9	Th17	Th1R	Th2R	iTreg	Tr1	Th3		From Th0												Mean value			Th0	Th1	Th2	Th9	Th17	Th1R	Th2R	iTreg	Tr1
Th0	0.880323	0.876314	0.881219	0.878407	0.882767	0.883735	0.877012	0.883911	0.881168	0.880726		0.880558		Th0	0.880558	0.107642	0.123546	0.898321	0.863413	0.0898811	0.126503	0.21602	0.0733071	0.106941		Th0	0.0112	0.010301	0.0119868	0.0134054	0.0118012	0.0115069	0.0119048	0.0103969	0.0115058	0.0118083		0.0115817		Th0	0.0115817	0.0061531	0.00663146	0.656115	0.561029	0.00714921	0.00619658	0.00925936	0.00397807
Th1	0.0470744	0.0431677	0.0453711	0.045023	0.0450974	0.0438292	0.043815	0.0469469	0.044562	0.0467299		0.0451617		Th1	0.0451617	0.812714	0.0131898	0.028535	0.0361201	0.0262755	0.0164358	0.0190151	0.0109827	0.00892841		Th1	0.8316	0.836584	0.823994	0.831132	0.832583	0.838003	0.831032	0.83385	0.833417	0.829881		0.832208		Th1	0.832208	0.90248	0.148134	0.248891	0.311649	0.140286	0.130068	0.169818	0.076423
Th2	0.00347187	0.00398	0.0026509	0.00326697	0.003367	0.00378014	0.00387202	0.0021479	0.00325567	0.00397919		0.00337717		Th2	0.00337717	0.00044136	0.771385	0.00123803	0.0014712	0.000160231	0.0205645	0.000620472	0.000380095	0.000449922		Th2	0	0.00010001	0	0.00010004	0.00010001	0.00010006	0.00010004	0	0.00010005	0.00010007		7.0028e-05		Th2	7.0028e-05	3.0004e-05	0.736492	2.00783e-05	0.000100279	2e-05	0.0194891	2.0001e-05	2e-05
Th9	0.000714796	0.000204102	0.00040783	0.000306279	0.00010203	0.000612996	0.000101895	0.000511404	0.000813918	0.00010203		0.000387728		Th9	0.000387728	0.000240772	0.000724992	0.0240767	0.00285189	0.000490654	0.00117544	0.00244171	0.00141026	0.00151962		Th9	0	0	0	0	0.00010001	0	0	0	0	0		1.0001e-05		Th9	1.0001e-05	0	0.000110003	0.0229132	0.00108315	2.9998e-05	0.000849504	0.000119977	0.00113932
Th17	0.000408455	0.000408205	0.000203915	0.000306279	0.000510152	0.000306498	0.000713267	0.000511404	0.000406959	0.00010203		0.000387716		Th17	0.000387716	8.02448e-05	0.00020137	0.00182172	0.038498	0.000330489	8.03748e-05	0.00196164	0.000160044	0.0010698		Th17	0	0	0	0	0.00010001	0	0	9.997e-05	0.00010005	0		3.0003e-05		Th17	3.0003e-05	0	6.0022e-05	0.00192698	0.0372556	8.9977e-05	6.9962e-05	0.000100001	4.9978e-05
Th1R	0.0147044	0.0167364	0.0152936	0.0148035	0.0158147	0.0147119	0.0146729	0.0145239	0.014854	0.0158147		0.015193		Th1R	0.015193	0.0520261	0.0127269	0.0097128	0.0122649	0.800071	0.0141249	0.118463	0.0621837	0.0553903		Th1R	0.1492	0.144114	0.15443	0.148559	0.147715	0.142185	0.14926	0.148455	0.146873	0.150806		0.14816		Th1R	0.14816	0.0872744	0.0827879	0.0630381	0.0797468	0.835217	0.050502	0.796544	0.1083
Th2R	0.00142959	0.00163282	0.00132545	0.00122511	0.00142843	0.00163465	0.00163032	0.00184106	0.00122088	0.00112233		0.00144906		Th2R	0.00144906	0.000290924	0.0185769	0.000523378	0.000614799	0.000180257	0.756136	0.00127118	0.000940231	0.00063987		Th2R	0.0001	0.00020002	0	0.00040016	0.00030003	0	0.00030012	0.00019994	0.0002001	0.00050035		0.000220072		Th2R	0.000220072	0.000150071	0.0171337	0.000220818	0.000300837	0.000229957	0.751607	0.000210011	0.000869577
iTreg	0.000306341	0	0.000101958	0.000204186	0	0.000204332	0.000305686	0.000102281	0.00010174	0.000204061		0.000153058		iTreg	0.000153058	7.02247e-05	0.000302111	8.05164e-05	5.0389e-05	0.00038054	0.000100446	0.0233483	0.000610108	0.00117978		iTreg	0	0	0	0	0	0.00020012	0	0	0	0		2.0012e-05		iTreg	2.0012e-05	0	3.0019e-05	1.00381e-05	1.00351e-05	2.0001e-05	3.9979e-05	7.9974e-05	0.000589742
Tr1	0.00112325	0.00102051	0.000815661	0.00122511	0.0013264	0.000715161	0.00101895	0.000409123	0.00203479	0.000510152		0.00101991		Tr1	0.00101991	0.00147464	0.000342403	0.0025566	0.00359794	0.000430655	0.00212965	0.000860682	0.0012703	0.000429931		Tr1	0.0029	0.0030003	0.00449506	0.00260104	0.00220022	0.00230138	0.002501	0.00249925	0.00250125	0.00260182		0.00276013		Tr1	0.00276013	0.00130065	0.000790119	0.00317142	0.00392096	0.000819881	0.00235872	0.00109984	0.00134927
Th3	0.0504442	0.0565364	0.0526101	0.0552323	0.0495868	0.05047	0.0568576	0.0490948	0.0515821	0.0507091		0.0523123		Th3	0.0523123	0.0250193	0.0590045	0.0331341	0.0411181	0.0818	0.0627498	0.615998	0.848755	0.823452		Th3	0.005	0.00570057	0.0050944	0.00380152	0.00510051	0.00570342	0.00490196	0.00449865	0.00530265	0.00430301		0.00494067		Th3	0.00494067	0.00261131	0.00783157	0.00369339	0.00490405	0.0161383	0.0388187	0.0227486	0.807281
From Th1																										From Th1
Th0	0.116172	0.105728	0.108872	0.106308	0.106996	0.103441	0.105147	0.108255	0.107232	0.108271		0.107642			1	1	1	1	1	1	1	1	1	1		Th0	0.00730438	0.00580581	0.00710284	0.00510153	0.00610061	0.00540595	0.00560168	0.00639936	0.0060048	0.00670402		0.0061531			1	1	1	1	1	1	1	1	1
Th1	0.801565	0.811014	0.814035	0.815766	0.809997	0.8182	0.819404	0.812814	0.810713	0.813634		0.812714														Th1	0.903842	0.904304	0.902461	0.902971	0.90119	0.903594	0.901671	0.90201	0.898819	0.903942		0.90248
Th2	0.000501605	0.000501555	0.000601504	0.000401163	0.0007026	0.000401324	0	0.000100422	0.000702177	0.000501253		0.00044136														Th2	0	0	0.00010004	0	0.00010001	0	0	9.999e-05	0	0		3.0004e-05
Th9	0.000300963	0.000300933	0	0.000200582	0.000100371	0.000501655	0.000300993	0.000200844	0.000200622	0.000300752		0.000240772			N o stimuli (pro-Th0) - Noise level: 3%											Th9	0	0	0	0	0	0	0	0	0	0		0			IFN-g + IL-12 (pro-Th1) - Noise level: 3%
Th17	0.000200642	0.000200622	0.000100251	0.000100291	0	0	0.000100331	0	0.000100311	0		8.02448e-05														Th17	0	0	0	0	0	0	0	0	0	0		0
Th1R	0.054374	0.0540676	0.0489223	0.0513489	0.0570109	0.0516705	0.0481589	0.0528219	0.0520614	0.0498246		0.0520261														Th1R	0.0852512	0.0854855	0.0866347	0.0891267	0.0876088	0.087296	0.0888266	0.0867913	0.0907726	0.084951		0.0872744
Th2R	0.000601926	0.000300933	0.000300752	0.000401163	0.000301114	0	0.000401324	0.000200844	0.000300933	0.000100251		0.000290924														Th2R	0	0.0002002	0.00020008	0.00020006	0.00010001	0.00020022	0.00010003	0.00029997	0.00010008	0.00010006		0.000150071
iTreg	0.000100321	0.000100311	0.000100251	0	0.000100371	0.000300993	0	0	0	0		7.02247e-05														iTreg	0	0	0	0	0	0	0	0	0	0		0
Tr1	0.00130417	0.00110342	0.00160401	0.00180524	0.00150557	0.00120397	0.00170563	0.00130548	0.00140435	0.00180451		0.00147464														Tr1	0.00110066	0.0013013	0.00160064	0.00070021	0.00130013	0.00110121	0.00150045	0.00139986	0.00110088	0.00190114		0.00130065
Th3	0.0248796	0.0266827	0.0254637	0.0236686	0.0232862	0.0242801	0.0247818	0.0243021	0.0272846	0.0255639		0.0250193														Th3	0.0025015	0.0029029	0.00190076	0.00190057	0.00360036	0.00240264	0.00230069	0.0029997	0.00320256	0.00240144		0.00261131
From Th2																										From Th2
Th0	0.123364	0.125453	0.123525	0.125352	0.128889	0.123881	0.124257	0.120407	0.122243	0.118091		0.123546														Th0	0.0067	0.00770231	0.0060018	0.00640577	0.00629685	0.00670536	0.00719784	0.0056	0.00740148	0.00630315		0.00663146
Th1	0.0152064	0.0137042	0.00978118	0.0146763	0.0148021	0.0115636	0.0122947	0.0128863	0.0135938	0.0133897		0.0131898														Th1	0.1469	0.143443	0.149845	0.147833	0.144728	0.156225	0.140558	0.1478	0.155831	0.148174		0.148134
Th2	0.770997	0.770153	0.775537	0.77121	0.762461	0.766616	0.768719	0.773784	0.775149	0.779221		0.771385														Th2	0.737	0.739922	0.742423	0.740066	0.73903	0.726181	0.740478	0.7322	0.728046	0.73957		0.736492
Th9	0.00060423	0.000503829	0.000907533	0.000402091	0.000503474	0.000904977	0.000705432	0.00110742	0.000704864	0.000906071		0.000724992														Th9	0.0001	0	0.00010003	0.00010009	0.0001999	0.00010008	0.00029991	0.0001	0.00010002	0		0.000110003
Th17	0.00020141	0.000201532	0.000201674	0.000100523	0.000302084	0.000301659	0.000100776	0.000302024	0	0.000302024		0.00020137														Th17	0	0	0	0.00020018	0	0	0.00019994	0	0	0.0002001		6.0022e-05
Th1R	0.0145015	0.0115881	0.0134113	0.0141737	0.0124862	0.0131724	0.0120931	0.012383	0.0110764	0.012383		0.0127269														Th1R	0.0815	0.0839252	0.0784235	0.0804724	0.0830585	0.0844676	0.0836749	0.0879	0.0842168	0.0802401		0.0827879
Th2R	0.0183283	0.0161225	0.0184532	0.0191998	0.020441	0.0191051	0.0189459	0.0205376	0.0173195	0.017316		0.0185769														Th2R	0.0186	0.0169051	0.0159048	0.0168151	0.0174913	0.0182146	0.0164951	0.0193	0.0159032	0.0157079		0.0171337
iTreg	0.000100705	0.000302297	0.000504185	0.000201045	0.000503474	0.000301659	0.000302328	0.000503373	0.000100695	0.000201349		0.000302111														iTreg	0	0	0	0.00010009	0	0.00010008	0	0	0.00010002	0		3.0019e-05
Tr1	0.000503525	0.000302297	0.000403348	0.000201045	0.000503474	0.000100553	0.000201552	0.000201349	0.000704864	0.000302024		0.000342403														Tr1	0.0011	0.00070021	0.00080024	0.00040036	0.00129935	0.000900721	0.00079976	0.0005	0.0005001	0.00090045		0.000790119
Th3	0.0561934	0.0616687	0.0572754	0.0544833	0.0591078	0.0640523	0.0623803	0.0578878	0.0591078	0.0578878		0.0590045														Th3	0.0081	0.00740222	0.00650195	0.00760685	0.00789605	0.00710568	0.0102969	0.0066	0.00790158	0.00890445		0.00783157
From Th9																										From Th9
Th0	0.901259	0.901965	0.895737	0.89641	0.896545	0.899859	0.894769	0.902755	0.892142	0.901771		0.898321														Th0	0.656021	0.656197	0.659677	0.655328	0.656868	0.646758	0.65951	0.655757	0.659871	0.655162		0.656115
Th1	0.0287154	0.0264987	0.0300623	0.0272554	0.0301199	0.0275035	0.0311871	0.0259453	0.0310896	0.0269726		0.028535														Th1	0.246259	0.252283	0.249724	0.244933	0.250025	0.256374	0.243178	0.249071	0.246535	0.250527		0.248891
Th2	0.00070529	0.00130982	0.00180977	0.00100573	0.00161177	0.00130969	0.00110664	0.000804505	0.00100614	0.00171095		0.00123803														Th2	0.000100432	0.000100351	0	0	0	0	0	0	0	0		2.00783e-05
Th9	0.0251889	0.0246851	0.0230243	0.0246405	0.0234713	0.0247834	0.0249497	0.0210177	0.0250528	0.0239533		0.0240767														Th9	0.0248067	0.0233818	0.0218722	0.0227774	0.0238788	0.022887	0.0203652	0.0234916	0.023097	0.0225745		0.0229132
Th17	0.00141058	0.00141058	0.00221194	0.00221261	0.00261912	0.00151118	0.00171026	0.00181014	0.00140859	0.00191224		0.00182172														Th17	0.00150648	0.00230808	0.00120397	0.00130444	0.00170563	0.00311182	0.00210674	0.00170666	0.00190801	0.00240795		0.00192698
Th1R	0.00957179	0.00856423	0.00945104	0.0109625	0.00987207	0.00977232	0.00965795	0.0102574	0.0100614	0.00895733		0.0097128														Th1R	0.0643768	0.0593076	0.060901	0.0677303	0.0613023	0.062638	0.0670144	0.0631463	0.0618598	0.0621049		0.0630381
Th2R	0.000806045	0.000201511	0.000904886	0.000502866	0.000201471	0.000805964	0.000402414	0.000301689	0.000503069	0.000603865		0.000523378														Th2R	0.000301296	0.000200702	0.000200662	0.000301023	0.000300993	0.000100381	0.000100321	0.000200783	0.000401687	0.000100331		0.000220818
iTreg	0.000100756	0.000201511	0.000100543	0.000100573	0	0	0.000100604	0.000100563	0.000100614	0		8.05164e-05														iTreg	0	0	0	0	0	0.000100381	0	0	0	0		1.00381e-05
Tr1	0.0027204	0.00141058	0.00231249	0.00251433	0.0031228	0.00302237	0.00342052	0.00221239	0.00261596	0.00221417		0.0025566														Tr1	0.00281209	0.00280983	0.00270894	0.00351194	0.0029096	0.00331259	0.00351124	0.00281096	0.00311307	0.00421391		0.00317142
Th3	0.0295214	0.0337531	0.0343857	0.0343961	0.0324368	0.0314326	0.0326962	0.0347949	0.0360197	0.0319042		0.0331341														Th3	0.00381641	0.00341194	0.00371225	0.00411399	0.00300993	0.00471793	0.00421348	0.00381488	0.0032135	0.0029096		0.00369339
From Th17																										From Th17
Th0	0.867492	0.863577	0.865257	0.851818	0.863568	0.865511	0.864516	0.865263	0.861293	0.865833		0.863413														Th0	0.560465	0.558175	0.561848	0.560112	0.566884	0.554697	0.566954	0.561379	0.556714	0.563064		0.561029
Th1	0.0344099	0.0356675	0.0320242	0.0407978	0.0369063	0.036294	0.0372984	0.0348685	0.0366186	0.0363159		0.0361201														Th1	0.313095	0.312237	0.308741	0.31104	0.309584	0.318446	0.311684	0.306945	0.315615	0.309104		0.311649
Th2	0.0022135	0.00151134	0.00140987	0.00201471	0.00121004	0.00110898	0.00100806	0.00131009	0.00171492	0.00121053		0.0014712														Th2	0.000300571	0	0	0.000300812	0	0	0.000301144	0	0	0.000100261		0.000100279
Th9	0.00382332	0.00231738	0.00281974	0.00322353	0.00211758	0.00352858	0.00282258	0.00221707	0.00282457	0.00282457		0.00285189														Th9	0.0010019	0.00100301	0.000902165	0.00110298	0.00130457	0.00100361	0.00150572	0.00120253	0.0011032	0.000701825		0.00108315
Th17	0.0369252	0.0405038	0.0374622	0.0400927	0.0385197	0.0383103	0.0383065	0.0394034	0.0376274	0.0378291		0.038498														Th17	0.0396754	0.0383149	0.0355854	0.0365988	0.0359257	0.0364312	0.0367396	0.040485	0.0349012	0.0378985		0.0372556
Th1R	0.0115706	0.0105793	0.0134945	0.0127934	0.0121004	0.0111906	0.013004	0.0138063	0.0121053	0.0120044		0.0122649														Th1R	0.0763451	0.0804413	0.0842021	0.0820215	0.0772704	0.0814934	0.0739811	0.0801684	0.0821382	0.0794065		0.0797468
Th2R	0.000603682	0.000403023	0.000302115	0.000503677	0.000806696	0.000806533	0.00131048	0.00050388	0.000302633	0.000605266		0.000614799														Th2R	0.000200381	0.000200602	0.000300722	0.000100271	0.000200702	0.000100361	0.000401526	0.000501052	0.000501454	0.000501303		0.000300837
iTreg	0.000100614	0.000100756	0	0	0.000100837	0	0.000100806	0	0.000100878	0		5.0389e-05														iTreg	0	0	0	0	0.000100351	0	0	0	0	0		1.00351e-05
Tr1	0.00332025	0.00403023	0.00372608	0.00352574	0.00403348	0.00262123	0.00332661	0.00332561	0.00393423	0.00413598		0.00359794														Tr1	0.004208	0.00431294	0.00441059	0.00381029	0.00341194	0.00301084	0.00331259	0.00390821	0.00431251	0.00451173		0.00392096
Th3	0.0395412	0.0413098	0.0435045	0.0452302	0.0406373	0.0406291	0.0383065	0.0393026	0.0434783	0.0392414		0.0411181														Th3	0.00470895	0.00531595	0.00400962	0.00491327	0.00531862	0.00481734	0.00511945	0.00541136	0.00471367	0.00471225		0.00490405
From Th1R																										From Th1R
Th0	0.0920829	0.087714	0.0929487	0.0860947	0.0886798	0.0924016	0.0892804	0.0855969	0.0902806	0.0937312		0.0898811														Th0	0.00729781	0.00709787	0.0065	0.00740074	0.00609695	0.00840168	0.0060012	0.0078	0.00889466	0.0060012		0.00714921
Th1	0.0291262	0.0264344	0.0230369	0.0269296	0.0252227	0.026329	0.0258232	0.0271625	0.0286573	0.0240336		0.0262755														Th1	0.143557	0.138858	0.1417	0.135014	0.145827	0.140428	0.140928	0.1372	0.138317	0.141028		0.140286
Th2	0.00020018	0.000400521	0.000300481	0.00020022	0	0.00020022	0	0.000300692	0	0		0.000160231														Th2	0	0	0.0001	0	0	0	0	0.0001	0	0		2e-05
Th9	0.000800721	0.000300391	0.000500801	0.000500551	0.000700631	0.00020022	0.00050045	0.000501153	0.000601202	0.000300421		0.000490654														Th9	9.997e-05	0	0.0001	0.00010001	0	0	0	0	0	0		2.9998e-05
Th17	0.00030027	0.00010013	0.000300481	0.00030033	0.00020018	0.00030033	0.00040036	0.000601383	0.000501002	0.000300421		0.000330489														Th17	9.997e-05	0.00019994	0	0.00010001	9.995e-05	0	0	0.0001	0.00019988	0.00010002		8.9977e-05
Th1R	0.789811	0.801242	0.797676	0.806587	0.798919	0.80038	0.803023	0.803949	0.798597	0.800521		0.800071														Th1R	0.83235	0.835249	0.8358	0.841284	0.828786	0.834767	0.836067	0.8364	0.835499	0.835967		0.835217
Th2R	0.00010009	0	0.000200321	0.00040044	0.00010009	0.00020022	0.00020018	0.000300692	0.000200401	0.00010014		0.000180257														Th2R	0.00029991	0.00049985	0.0001	0.00010001	0.0005997	0.00010002	0.00030006	0.0002	0	0.00010002		0.000229957
iTreg	0.00040036	0.000700911	0.000300481	0.00030033	0.00050045	0.00010011	0.00020018	0.000701614	0.000200401	0.000400561		0.00038054														iTreg	0	0	0	0.00010001	0	0	0	0.0001	0	0		2.0001e-05
Tr1	0.00050045	0.000600781	0.000300481	0.00030033	0.00020018	0.00010011	0.00030027	0.000601383	0.001002	0.000400561		0.000430655														Tr1	0.00059982	0.00089973	0.0006	0.00090009	0.00109945	0.00080016	0.00060012	0.0011	0.00109934	0.0005001		0.000819881
Th3	0.086678	0.0825073	0.0844351	0.0783862	0.0854769	0.0797878	0.0802722	0.0802847	0.0799599	0.0802123		0.0818														Th3	0.0156953	0.0171948	0.0151	0.0150015	0.0174913	0.0155031	0.0161032	0.017	0.0159904	0.0163033		0.0161383
From Th2R																										From Th2R
Th0	0.127841	0.129596	0.121824	0.123631	0.127358	0.128511	0.12852	0.122953	0.125189	0.129605		0.126503														Th0	0.0067966	0.00539676	0.00629434	0.0054956	0.00719712	0.0059	0.00689242	0.00619876	0.00539676	0.00639744		0.00619658
Th1	0.014484	0.0146675	0.0175756	0.0178912	0.0153553	0.0154494	0.0152856	0.0162732	0.0190045	0.0183716		0.0164358														Th1	0.134233	0.132121	0.134379	0.127298	0.127449	0.1271	0.127859	0.132673	0.130422	0.127149		0.130068
Th2	0.0199155	0.0218003	0.021392	0.0208061	0.0212766	0.0197632	0.0193081	0.0213963	0.0192056	0.020781		0.0205645														Th2	0.0211894	0.0210873	0.0179838	0.0203837	0.0205918	0.0168	0.0195785	0.0178964	0.0201879	0.0191923		0.0194891
Th9	0.000704084	0.000904159	0.00170734	0.00190974	0.00100361	0.000802568	0.00110619	0.00160723	0.00100553	0.00100392		0.00117544														Th9	0.00069965	0.00129922	0.000699371	0.000999201	0.00089964	0.0008	0.000998901	0.0004999	0.0009994	0.00059976		0.000849504
Th17	0.000201167	0	0	0	0.000100361	0.000100321	0.000100563	0	0.000100553	0.000200783		8.03748e-05														Th17	9.995e-05	9.994e-05	9.99101e-05	0	0	0	0	9.998e-05	0.00019988	9.996e-05		6.9962e-05
Th1R	0.0134782	0.0130601	0.01396	0.0136697	0.0146527	0.0148475	0.0138777	0.0153692	0.0143791	0.0139544		0.0141249														Th1R	0.0486757	0.0468719	0.0565491	0.0552558	0.0482807	0.051	0.0492458	0.0509898	0.0496702	0.0484806		0.050502
Th2R	0.758097	0.755073	0.759265	0.758066	0.756925	0.755919	0.755833	0.754495	0.755958	0.751732		0.756136														Th2R	0.748826	0.754148	0.743331	0.75	0.7502	0.755	0.752672	0.75225	0.753748	0.755898		0.751607
iTreg	0	0.000301386	0.000301296	0	0	0.000100321	0	0.000200904	0.000100553	0		0.000100446														iTreg	9.995e-05	9.994e-05	0	9.99201e-05	0	0	0	9.998e-05	0	0		3.9979e-05
Tr1	0.00211225	0.0021097	0.00200864	0.00180923	0.00260939	0.00230738	0.0019107	0.00170768	0.00191051	0.00281096		0.00212965														Tr1	0.00189905	0.00309814	0.00249775	0.00189848	0.00229908	0.0025	0.00239736	0.00279944	0.00189886	0.00229908		0.00235872
Th3	0.0631664	0.0624874	0.0619665	0.0622173	0.0607186	0.062199	0.0640587	0.065997	0.0631473	0.06154		0.0627498														Th3	0.0374813	0.0357785	0.0381657	0.0385691	0.0430828	0.0409	0.0403556	0.0364927	0.0374775	0.039884		0.0388187
From iTreg																										From iTreg
Th0	0.219241	0.217269	0.213364	0.217809	0.21445	0.211733	0.221156	0.21834	0.208855	0.217978		0.21602														Th0	0.00910455	0.0085	0.00849915	0.0105	0.00789763	0.00859398	0.00920184	0.0098049	0.0104906	0.010001		0.00925936
Th1	0.020923	0.0184313	0.0185056	0.0197099	0.0189132	0.0190209	0.0184963	0.0173191	0.0198337	0.0189981		0.0190151														Th1	0.168584	0.1684	0.172583	0.1772	0.172548	0.17078	0.168734	0.168084	0.165551	0.165717		0.169818
Th2	0.000500551	0.000701192	0.00070021	0.0008004	0.00040028	0.00030033	0.00069986	0.000700771	0.000701192	0.00069993		0.000620472														Th2	0	0	9.999e-05	0	0	0	0.00010002	0	0	0		2.0001e-05
Th9	0.00160176	0.00150255	0.00360108	0.00210105	0.00190133	0.00260286	0.0029994	0.00280308	0.00250426	0.00279972		0.00244171														Th9	0.00010005	0.0001	0.00019998	0.0002	0	0.00019986	0	0.00010005	0.00019982	0.00010001		0.000119977
Th17	0.00210231	0.00210358	0.00180054	0.00230115	0.00120084	0.00210231	0.00169966	0.00250275	0.00200341	0.00179982		0.00196164														Th17	0.00010005	0	0.00019998	0.0003	0	9.993e-05	0.00020004	0	0	0.00010001		0.000100001
Th1R	0.114926	0.1179	0.119936	0.11976	0.123086	0.119131	0.119576	0.116728	0.116398	0.117188		0.118463														Th1R	0.798499	0.8015	0.792721	0.7859	0.795461	0.798041	0.796759	0.797199	0.798881	0.80048		0.796544
Th2R	0.00150165	0.00160272	0.00080024	0.00090045	0.00090063	0.00130143	0.00119976	0.00150165	0.00200341	0.0009999		0.00127118														Th2R	0.00030015	0.0001	0.00019998	0.0001	0.00019994	9.993e-05	0.00040008	0.0004002	0.00019982	0.00010001		0.000210011
iTreg	0.0207228	0.0226385	0.0239072	0.0243122	0.0233163	0.0219241	0.0225955	0.02723	0.022939	0.0238976		0.0233483														iTreg	0	0.0001	0	0	9.997e-05	0.00029979	0.00010002	0.00010005	9.99101e-05	0		7.9974e-05
Tr1	0.000700771	0.00110187	0.0010003	0.0008004	0.00110077	0.000900991	0.00089982	0.000700771	0.000701192	0.00069993		0.000860682														Tr1	0.0010005	0.0012	0.00109989	0.0011	0.00129961	0.00129909	0.00070014	0.0008004	0.00149865	0.0010001		0.00109984
Th3	0.61778	0.616748	0.616385	0.611506	0.61473	0.620983	0.610678	0.612173	0.624061	0.614939		0.615998														Th3	0.0223112	0.0201	0.0243976	0.0247	0.0224933	0.0205856	0.0238048	0.0235118	0.0230792	0.0225023		0.0227486
From Tr1																										From Tr1
Th0	0.0765536	0.070193	0.0713357	0.0705212	0.0751301	0.071	0.0737147	0.0745373	0.0753377	0.0747477		0.0733071														Th0	0.0029994	0.0027	0.00429313	0.00379924	0.004999	0.00429785	0.0045009	0.0045977	0.00369741	0.0038961		0.00397807
Th1	0.0108076	0.0109989	0.0116058	0.0107032	0.0108043	0.0114	0.0115023	0.0108054	0.0117059	0.00949335		0.0109827														Th1	0.0746851	0.0744	0.0814696	0.0755849	0.0735853	0.0761619	0.0742148	0.0791604	0.0766463	0.0783217		0.076423
Th2	0.00060042	0.00049995	0.0002001	0.00030009	0.00030012	0.0004	0.00040008	0.00070035	0.00010005	0.00029979		0.000380095														Th2	9.998e-05	0	0	0	0	0	0.00010002	0	0	0		2e-05
Th9	0.00140098	0.0019998	0.0010005	0.00130039	0.00130052	0.0014	0.0010002	0.0014007	0.00150075	0.00179874		0.00141026														Th9	0.0009998	0.001	0.00199681	0.00069986	0.0009998	0.00109945	0.00110022	0.0009995	0.0009993	0.0014985		0.00113932
Th17	0.00020014	0.00019998	0	0.00020006	0.00010004	0.0001	0.00060012	0.00010005	0.00010005	0		0.000160044														Th17	0.00019996	0.0001	9.98403e-05	0	9.998e-05	0	0	0	0	0		4.9978e-05
Th1R	0.0634444	0.060094	0.0590295	0.0676203	0.0610244	0.0643	0.0644129	0.0577289	0.0581291	0.0660538		0.0621837														Th1R	0.113077	0.1092	0.107328	0.107479	0.105879	0.106447	0.112422	0.107246	0.105526	0.108392		0.1083
Th2R	0.00040028	0.00139986	0.00090045	0.00090027	0.00130052	0.0009	0.0005001	0.0014007	0.00110055	0.00059958		0.000940231														Th2R	0.00089982	0.0013	0.000998403	0.00059988	0.00089982	0.0005997	0.00080016	0.00069965	0.00079944	0.0010989		0.000869577
iTreg	0.00020014	0.00049995	0.00050025	0.00060018	0.0005002	0.0008	0.00060012	0.00090045	0.00070035	0.00079944		0.000610108														iTreg	0.00069986	0.0006	0.000299521	0.00039992	0.0004999	0.0005997	0.00060012	0.00089955	0.00049965	0.000799201		0.000589742
Tr1	0.00080056	0.00079992	0.0014007	0.00120036	0.00210084	0.0015	0.00120024	0.0016008	0.00090045	0.00119916		0.0012703														Tr1	0.0014997	0.0009	0.00179712	0.0019996	0.00089982	0.00169915	0.00080016	0.00129935	0.00129909	0.0012987		0.00134927
Th3	0.845592	0.853315	0.854027	0.846654	0.847439	0.8482	0.846069	0.850825	0.850425	0.845008		0.848755														Th3	0.804839	0.8098	0.801717	0.809438	0.812138	0.809095	0.805461	0.805097	0.810533	0.804695		0.807281
From Th3																										From Th3
Th0	0.105389	0.105968	0.108078	0.112544	0.111222	0.102308	0.108689	0.1057	0.103752	0.105758		0.106941														Th0	0.0072	0.00650065	0.00589764	0.00729854	0.00619938	0.00619752	0.00719784	0.0069972	0.0074	0.00730146		0.00681902
Th1	0.010099	0.0101969	0.00839832	0.00809595	0.00890178	0.00879209	0.00879912	0.0086	0.00870435	0.00869652		0.00892841														Th1	0.1413	0.146315	0.137645	0.143171	0.144786	0.146941	0.145556	0.146242	0.1531	0.144929		0.144998
Th2	0.00029997	0.00029991	0.00039992	0.00049975	0.00010002	0.000699371	0.00049995	0.0005	0.00090045	0.00029988		0.000449922														Th2	0	0	0	0	0	0	0	0	0	0		0
Th9	0.00109989	0.00179946	0.0019996	0.0013993	0.00170034	0.00209811	0.00169983	0.0015	0.00050025	0.00139944		0.00151962														Th9	0.0002	0	0.00019992	9.998e-05	0	9.996e-05	0	0	0	0		5.9986e-05
Th17	0.00149985	0.00059982	0.00089982	0.0007996	0.0010002	0.00129883	0.00209979	0.0013	0.0006003	0.00059976		0.0010698														Th17	0.0001	0	9.996e-05	0	9.999e-05	0	0.00019994	0	0.0001	0		5.9989e-05
Th1R	0.0566943	0.0536839	0.0529894	0.0507746	0.054911	0.0585473	0.0559944	0.057	0.0591296	0.0541783		0.0553903														Th1R	0.8316	0.827683	0.835966	0.831634	0.830417	0.828269	0.829351	0.827969	0.8205	0.828766		0.829215
Th2R	0.00069993	9.997e-05	0.00059988	0.00089955	0.0005001	0.000799281	0.00069993	0.0009	0.0006003	0.00059976		0.00063987														Th2R	0	0.00010001	0.00029988	0.0004999	9.999e-05	0	0.00019994	0.00029988	0.0001	0.00010002		0.000169962
iTreg	0.00079992	0.00179946	0.00169966	0.0007996	0.00120024	0.000899191	0.00159984	0.0005	0.0010005	0.0014994		0.00117978														iTreg	0	0	9.996e-05	0	0	0	0	0	0	0		9.996e-06
Tr1	0.00089991	9.997e-05	0.00079984	0.0005997	0.00040008	0.00029973	9.999e-05	0.0002	0.00050025	0.00039984		0.000429931														Tr1	0.0004	0.00080008	0.00089964	0.00069986	0.00109989	0.00189924	0.00089973	0.00089964	0.0006	0.00060012		0.00087982
Th3	0.822518	0.825452	0.824135	0.823588	0.820064	0.824258	0.819818	0.8238	0.824312	0.826569		0.823452														Th3	0.0192	0.0186019	0.0188924	0.0165967	0.0172983	0.0165934	0.016595	0.017593	0.0182	0.0183037		0.0177874
																	Markov Matrix																										Markov Matrix
	N o stimuli (pro-Th0) - Noise level: 8%																										IFN-g + IL-12 (pro-Th1) - Noise level: 8%
															Markov Matrix																										Markov Matrix
From Th0												Mean value			Th0	Th1	Th2	Th9	Th17	Th1R	Th2R	iTreg	Tr1	Th3		From Th0												Mean value			Th0	Th1	Th2	Th9	Th17	Th1R	Th2R	iTreg	Tr1
Th0	0.696754	0.699754	0.708385	0.697698	0.707299	0.704964	0.698579	0.695612	0.698074	0.709213		0.701633		Th0	0.701633	0.275725	0.290202	0.63181	0.594465	0.256565	0.275478	0.392399	0.229615	0.267456		Th0	0.0520781	0.0509171	0.0514978	0.0467402	0.0524472	0.0525048	0.0510664	0.0515722	0.0548096	0.0503258		0.0513959		Th0	0.0513959	0.0363322	0.0361188	0.262622	0.194627	0.0411591	0.0342186	0.0466726	0.0309666
Th1	0.0706162	0.0733936	0.0695993	0.0705955	0.0696857	0.075181	0.0741198	0.0711784	0.0678612	0.0675244		0.0709755		Th1	0.0709755	0.487275	0.0513404	0.0762097	0.0833384	0.0572388	0.0530165	0.0658934	0.0459559	0.0475796		Th1	0.564847	0.569811	0.555856	0.56349	0.56631	0.556872	0.559928	0.561586	0.557315	0.562406		0.561842		Th1	0.561842	0.680988	0.276477	0.375035	0.410208	0.326192	0.255084	0.35754	0.21987
Th2	0.00837469	0.00749333	0.00764147	0.00959851	0.00754756	0.00941055	0.00854437	0.00700453	0.00875296	0.00792589		0.00822939		Th2	0.00822939	0.00435152	0.422649	0.0058784	0.00657928	0.00302278	0.0226443	0.00478993	0.00301369	0.00353795		Th2	0.0010015	0.000902075	0.000801523	0.00110331	0.00120108	0.000803132	0.000801041	0.000500701	0.000701403	0.000902256		0.000871802		Th2	0.000871802	0.00051061	0.397555	0.000919181	0.000826757	0.000440405	0.0183654	0.000620759	0.00041999
Th9	0.00413565	0.00461917	0.00516316	0.00598617	0.00465261	0.00455016	0.0053531	0.00442934	0.00432499	0.00432321		0.00475375		Th9	0.00475375	0.00381378	0.0047698	0.0422145	0.00910968	0.00475094	0.00537861	0.00881115	0.00670172	0.00724747		Th9	0.000801202	0.00110254	0.0010019	0.00120361	0.00040036	0.000401566	0.00130169	0.00110154	0.000901804	0.000802005		0.000901822		Th9	0.000901822	0.000620628	0.000862416	0.0341801	0.00253098	0.00103087	0.00187252	0.00111143	0.00365055
Th17	0.002378	0.00287415	0.00175547	0.00268346	0.00196443	0.00258532	0.00205888	0.00236918	0.00195654	0.001544		0.00221694		Th17	0.00221694	0.00166383	0.00154217	0.00592947	0.0503622	0.00226449	0.0014846	0.00435591	0.0013001	0.00311494		Th17	0.000801202	0.000801844	0.000300571	0.000702106	0.000900811	0.000602349	0.000400521	0.000700981	0.000701403	0.000701754		0.000661354		Th17	0.000661354	0.000400644	0.000431225	0.00410071	0.0466223	0.000640682	0.000450715	0.000741262	0.000530061
Th1R	0.0722705	0.0705194	0.0693928	0.0727629	0.0694789	0.0670114	0.0651637	0.0697363	0.0693029	0.0695831		0.0695222		Th1R	0.0695222	0.0950944	0.0659471	0.0741685	0.0814451	0.503491	0.0696828	0.148692	0.115787	0.104028		Th1R	0.317977	0.312218	0.327122	0.322367	0.316285	0.322859	0.32302	0.321851	0.318838	0.320602		0.320314		Th1R	0.320314	0.234545	0.224612	0.263215	0.283759	0.555856	0.206399	0.506681	0.248805
Th2R	0.00599669	0.00667214	0.00547295	0.00639901	0.00558313	0.00599793	0.00700021	0.00587145	0.00689939	0.00597015		0.0061863		Th2R	0.0061863	0.00430141	0.0194913	0.00519137	0.00572823	0.00369014	0.416396	0.00604661	0.00548159	0.00493939		Th2R	0.00290436	0.00320738	0.0041078	0.00330993	0.00320288	0.00341331	0.00280364	0.00370519	0.00300601	0.00370927		0.00333698		Th2R	0.00333698	0.0022026	0.0152914	0.00360582	0.00359945	0.00326318	0.409077	0.0032352	0.00423081
iTreg	0.00217122	0.00123178	0.00144568	0.00134173	0.00134409	0.00134436	0.00154416	0.00236918	0.00144166	0.00195574		0.00161896		iTreg	0.00161896	0.00146071	0.00227819	0.00167243	0.00174176	0.00239587	0.00164702	0.0373911	0.00342662	0.00381028		iTreg	0.0002003	0	0.000200381	0.000100301	0.00040036	0.000301175	0.000300391	0.000700981	0.000400802	0.000200501		0.000280519		iTreg	0.000280519	0.000210252	0.000411181	0.000373644	0.000292422	0.000460521	0.000630969	0.000711036	0.00196037
Tr1	0.00796112	0.00749333	0.00722842	0.00608938	0.00651365	0.00620476	0.00833848	0.00721055	0.00720832	0.00638188		0.00706299		Tr1	0.00706299	0.00802277	0.00527025	0.0110588	0.0121329	0.00516592	0.0103719	0.00794009	0.00821297	0.00517108		Tr1	0.0144216	0.0146337	0.0123234	0.0130391	0.0139125	0.0144564	0.0132172	0.0129181	0.0148297	0.0121303		0.0135882		Tr1	0.0135882	0.00990025	0.00724948	0.0133123	0.0129257	0.00840787	0.0110148	0.00917343	0.0101415
Th3	0.129342	0.125949	0.123916	0.126845	0.125931	0.122751	0.129298	0.134219	0.134178	0.125579		0.127801		Th3	0.127801	0.118292	0.13651	0.145867	0.155098	0.161415	0.1439	0.32368	0.580505	0.553115		Th3	0.0449675	0.0464067	0.0467889	0.0479438	0.0449404	0.0477864	0.0471613	0.0453635	0.048497	0.0482206		0.0468076		Th3	0.0468076	0.0342901	0.0409918	0.0426353	0.044607	0.0625491	0.0628877	0.0735136	0.479425
From Th1																										From Th1
Th0	0.277716	0.272028	0.279039	0.274074	0.271004	0.279882	0.27498	0.273225	0.276578	0.278727		0.275725			1	1	1	1	1	1	1	1	1	1		Th0	0.0367522	0.0342617	0.0363618	0.0383806	0.0356678	0.0379099	0.0358391	0.0384346	0.0335604	0.0361542		0.0363322			1	1	1	1	1	1	1	1	1
Th1	0.490821	0.487001	0.489464	0.48209	0.489308	0.485122	0.486954	0.489858	0.487281	0.484848		0.487275														Th1	0.683212	0.68323	0.675348	0.675519	0.679792	0.68609	0.687831	0.679211	0.684833	0.674812		0.680988
Th2	0.00365149	0.00536166	0.00407208	0.00547945	0.00293909	0.00477303	0.00424757	0.00425963	0.00415527	0.00457596		0.00435152														Th2	0.000699091	0.000601082	0.000701192	0.000601263	0.000701333	0.000300873	0.000299491	0.00030027	0.000500902	0.000400601		0.00051061
Th9	0.00375292	0.00354072	0.00305406	0.00375444	0.00405392	0.0039606	0.00444984	0.00375254	0.00334448	0.00447427		0.00381378			N o stimuli (pro-Th0) - Noise level: 8%											Th9	0.000898832	0.000601082	0.000500851	0.000400842	0.000701333	0.000601745	0.000598982	0.000800721	0.000801443	0.000300451		0.000620628			IFN-g + IL-12 (pro-Th1) - Noise level: 8%
Th17	0.00182574	0.00212443	0.00213784	0.00152207	0.000709435	0.00172641	0.00131472	0.0015213	0.00182426	0.00193207		0.00166383														Th17	9.98702e-05	0.000500902	0.000701192	0.000400842	0.000300571	0.000501454	0.000199661	0.00030027	0.000601082	0.000400601		0.000400644
Th1R	0.0926057	0.0974203	0.0946758	0.0945713	0.0960778	0.0949528	0.095267	0.0946247	0.0963819	0.0943665		0.0950944														Th1R	0.231199	0.235123	0.238105	0.240505	0.231239	0.232274	0.229011	0.230808	0.234121	0.243065		0.234545
Th2R	0.00375292	0.00424886	0.00417388	0.00375444	0.00425661	0.00589012	0.00323625	0.00486815	0.00415527	0.00467765		0.00430141														Th2R	0.00279636	0.00180325	0.00200341	0.00240505	0.00190362	0.00280814	0.00169711	0.00250225	0.00230415	0.0018027		0.0022026
iTreg	0.000912871	0.00161861	0.00142523	0.00131913	0.000912131	0.00213263	0.00151699	0.00141988	0.00182426	0.00152532		0.00146071														iTreg	0.00019974	0	0.000200341	0.000400842	0.000200381	0	9.98303e-05	0.00030027	0.000200361	0.000500751		0.000210252
Tr1	0.00821584	0.00839656	0.00743154	0.00679858	0.00800649	0.00721032	0.00930421	0.00801217	0.00841188	0.00844011		0.00802277														Tr1	0.0103865	0.00981767	0.00981669	0.00871831	0.0115219	0.00862501	0.0124788	0.0107096	0.00871569	0.00821232		0.00990025
Th3	0.116746	0.11826	0.114527	0.126636	0.122732	0.11435	0.11873	0.118458	0.116043	0.116433		0.118292														Th3	0.0337561	0.0340613	0.0362616	0.0326686	0.0379721	0.0308896	0.0319457	0.036633	0.0343619	0.0343515		0.0342901
From Th2																										From Th2
Th0	0.286837	0.2892	0.292339	0.295557	0.293457	0.296122	0.292718	0.283741	0.28447	0.287576		0.290202														Th0	0.0352162	0.0351457	0.0391566	0.0379721	0.0367515	0.0356175	0.0361627	0.0339986	0.0355854	0.0355818		0.0361188
Th1	0.0522449	0.0491017	0.0524004	0.0511876	0.0506277	0.0506122	0.0542335	0.0514683	0.0517312	0.0497963		0.0513404														Th1	0.282432	0.272254	0.273293	0.271015	0.277889	0.27892	0.283677	0.274797	0.271852	0.278641		0.276477
Th2	0.427041	0.425684	0.417058	0.42025	0.420843	0.423673	0.417731	0.423923	0.428191	0.422098		0.422649														Th2	0.398214	0.399419	0.400703	0.393949	0.391648	0.394703	0.390055	0.403871	0.400962	0.402025		0.397555
Th9	0.00489796	0.00469579	0.00449438	0.00399263	0.00581811	0.00418367	0.00459606	0.00511614	0.0043024	0.00560081		0.0047698														Th9	0.000802649	0.000700911	0.00110442	0.000701333	0.000700981	0.00100331	0.000602712	0.00140407	0.000801925	0.000801844		0.000862416
Th17	0.00163265	0.00132707	0.00194076	0.00153563	0.00163315	0.00173469	0.00122562	0.00163716	0.000921942	0.00183299		0.00154217														Th17	0.000601987	0.000400521	0.00060241	0.000300571	0.00010014	0.000802649	0	0.000802327	0.000300722	0.000400922		0.000431225
Th1R	0.0656122	0.066864	0.0659857	0.0700246	0.0627743	0.0628571	0.0654683	0.0633378	0.0670969	0.0694501		0.0659471														Th1R	0.221029	0.228597	0.223795	0.228434	0.225616	0.221732	0.225013	0.223047	0.227446	0.221409		0.224612
Th2R	0.0157143	0.0197019	0.0178754	0.0185299	0.0214351	0.0211224	0.0183842	0.022204	0.0218193	0.0181263		0.0194913														Th2R	0.0140464	0.0155202	0.015261	0.0179341	0.0162227	0.0146483	0.0154696	0.0159462	0.013733	0.0141325		0.0152914
iTreg	0.00153061	0.00244998	0.00214505	0.0020475	0.00193937	0.0027551	0.00204269	0.00306968	0.00266339	0.00213849		0.00227819														iTreg	0.000200662	0.000300391	0.000301205	0.000400761	0.000500701	0.000401324	0.000803616	0.000601745	0.000200481	0.000400922		0.000411181
Tr1	0.00540816	0.00551245	0.00541369	0.00511876	0.00398081	0.0055102	0.00520887	0.00480917	0.00501946	0.00672098		0.00527025														Tr1	0.00702318	0.0083108	0.0064257	0.00771466	0.00761065	0.00702318	0.00793571	0.00511483	0.00821973	0.00711637		0.00724948
Th3	0.139082	0.135463	0.140347	0.131757	0.137491	0.131429	0.138392	0.140694	0.133784	0.13666		0.13651														Th3	0.0404334	0.0393512	0.0393574	0.041579	0.0429601	0.045149	0.0402813	0.0404172	0.0408982	0.0394908		0.0409918
From Th9																										From Th9
Th0	0.635031	0.638259	0.631676	0.635142	0.629915	0.621246	0.628067	0.62856	0.631089	0.639117		0.63181														Th0	0.261141	0.269674	0.259274	0.259143	0.264284	0.266289	0.261989	0.263572	0.261722	0.259132		0.262622
Th1	0.0771754	0.0729028	0.0779088	0.0748795	0.0744277	0.0753805	0.0761729	0.0773407	0.0765452	0.0793634		0.0762097														Th1	0.38536	0.375177	0.371677	0.38624	0.369776	0.368474	0.373751	0.373058	0.372474	0.374369		0.375035
Th2	0.00584196	0.0061608	0.0062532	0.00594933	0.00461965	0.00637598	0.00687814	0.00604384	0.00501433	0.00564682		0.0058784														Th2	0.000907441	0.00121384	0.00101082	0.00111134	0.00131234	0.000809389	0.00100959	0.000605449	0.000505255	0.000706357		0.000919181
Th9	0.0394589	0.0428175	0.0425423	0.0423633	0.0472231	0.0422666	0.0422955	0.0400533	0.0427753	0.0403491		0.0422145														Th9	0.0342811	0.0330771	0.0357829	0.0333401	0.0362407	0.0345002	0.0319031	0.0346115	0.0366815	0.0313824		0.0341801
Th17	0.00584196	0.0061608	0.00604818	0.00451328	0.00605687	0.00637598	0.00626219	0.00686335	0.00573066	0.00544148		0.00592947														Th17	0.00403307	0.00445074	0.00404326	0.00333401	0.00323037	0.00394577	0.00434124	0.00383451	0.00424414	0.00554995		0.00410071
Th1R	0.0747156	0.0784475	0.071553	0.0739563	0.0738117	0.0747635	0.0713479	0.0725261	0.0783872	0.0721766		0.0741685														Th1R	0.258621	0.25703	0.266552	0.25591	0.264486	0.263861	0.268753	0.265691	0.262631	0.268618		0.263215
Th2R	0.0043046	0.0046206	0.00389544	0.00533388	0.00482497	0.00740436	0.00554358	0.00532678	0.00552599	0.00513347		0.00519137														Th2R	0.00322646	0.00303459	0.00353786	0.00404122	0.00413891	0.00313638	0.0027259	0.00322906	0.0049515	0.00403633		0.00360582
iTreg	0.00102491	0.00133484	0.00246028	0.00235922	0.00195052	0.00174825	0.00266913	0.00112682	0.000920999	0.00112936		0.00167243														iTreg	0.000504134	0.000202306	0.000303245	0.000404122	0.000504745	0.000202347	0.000302877	0.000302725	0.000606306	0.000403633		0.000373644
Tr1	0.010659	0.0104734	0.0114813	0.0131296	0.0119084	0.0114151	0.00944462	0.0112682	0.0102333	0.0105749		0.0110588														Tr1	0.0135108	0.0119361	0.0125341	0.0140432	0.0127196	0.0142655	0.0131247	0.0129162	0.0143492	0.0137235		0.0133123
Th3	0.145946	0.138823	0.146181	0.142374	0.145262	0.153023	0.151319	0.150891	0.143778	0.141068		0.145867														Th3	0.038415	0.0442039	0.0452845	0.0424328	0.0433071	0.0445164	0.0420999	0.0421796	0.0418351	0.0420787		0.0426353
From Th17																										From Th17
Th0	0.590527	0.600349	0.589458	0.590677	0.601349	0.596635	0.590512	0.6015	0.595841	0.587802		0.594465														Th0	0.196069	0.202116	0.192389	0.196203	0.195105	0.195159	0.189282	0.187632	0.196733	0.195586		0.194627
Th1	0.0863236	0.0812641	0.0876151	0.0835208	0.0820812	0.0866844	0.0830681	0.0796178	0.0793976	0.0838109		0.0833384														Th1	0.408871	0.405743	0.414959	0.412905	0.409851	0.409682	0.411403	0.405932	0.407885	0.414853		0.410208
Th2	0.00594628	0.00584855	0.00685773	0.00654263	0.00613309	0.00728355	0.00800904	0.00739675	0.00614691	0.00562833		0.00657928														Th2	0.00100806	0.00130982	0.00100939	0.000706857	0.000906527	0.000605144	0.000805883	0.00100878	0.000302511	0.000604595		0.000826757
Th9	0.0100472	0.0082085	0.00798362	0.00868943	0.00909741	0.0102585	0.00852244	0.00862955	0.0108595	0.00880065		0.00910968														Th9	0.00241935	0.00292191	0.00353286	0.00282743	0.0016116	0.00221886	0.00261912	0.00282457	0.00161339	0.00272068		0.00253098
Th17	0.0515686	0.046378	0.0522006	0.0530566	0.0493714	0.049446	0.0515453	0.0477707	0.0480484	0.0542366		0.0503622														Th17	0.0486895	0.0447355	0.0454224	0.0471574	0.0496575	0.0434695	0.0454317	0.0472107	0.0445699	0.0498791		0.0466223
Th1R	0.0813	0.0880361	0.083828	0.0842364	0.0744148	0.0786828	0.0794743	0.0821862	0.0834955	0.0787966		0.0814451														Th1R	0.283669	0.280101	0.281215	0.2783	0.280721	0.285628	0.29173	0.294058	0.286074	0.276098		0.283759
Th2R	0.00543367	0.0065668	0.00562948	0.0050092	0.00582643	0.00512926	0.00482596	0.00616396	0.00727384	0.00542366		0.00572823														Th2R	0.00282258	0.00473552	0.00272535	0.00414016	0.00382756	0.002824	0.00382794	0.00423686	0.00342846	0.00342604		0.00359945
iTreg	0.00215296	0.00153909	0.00143296	0.00184011	0.00163549	0.00164136	0.00123216	0.00164372	0.00153673	0.002763		0.00174176														iTreg	0.000302419	0.000403023	0.000302816	0.000302939	0.000100725	0.000302572	0.000402941	0.000403511	0.000302511	0.000100766		0.000292422
Tr1	0.0132253	0.0141597	0.011259	0.012063	0.0109373	0.0105663	0.0121162	0.0117115	0.013011	0.01228		0.0121329														Tr1	0.0147177	0.0126952	0.0110023	0.0121175	0.0140008	0.0130106	0.0131963	0.013215	0.0133105	0.0119911		0.0129257
Th3	0.153475	0.14765	0.153736	0.154365	0.159154	0.153673	0.160694	0.15338	0.15439	0.160458		0.155098														Th3	0.0414315	0.0452393	0.0474412	0.0453398	0.0442184	0.0471004	0.0413015	0.0434783	0.04578	0.04474		0.044607
From Th1R																										From Th1R
Th0	0.254781	0.254164	0.256014	0.25738	0.259211	0.249293	0.257839	0.255607	0.262854	0.258508		0.256565														Th0	0.0429828	0.0405122	0.0391039	0.0410246	0.0427385	0.0396507	0.0406773	0.0407163	0.0412247	0.0429601		0.0411591
Th1	0.0533239	0.0557182	0.059531	0.0568136	0.0577935	0.0593169	0.05614	0.0559709	0.0598178	0.0579622		0.0572388														Th1	0.333267	0.328098	0.328333	0.322894	0.327595	0.327645	0.319707	0.32593	0.324595	0.323853		0.326192
Th2	0.00445209	0.0031291	0.00272893	0.0036393	0.00242915	0.00303153	0.00242768	0.00323298	0.00303644	0.00212057		0.00302278														Th2	0.00059976	0.00070021	0.00040004	0	0.000700631	0.000501907	0.000400761	0.00040016	0.0005003	0.00020028		0.000440405
Th9	0.00465446	0.00615726	0.00434607	0.00454913	0.00475709	0.00565885	0.00404613	0.00474843	0.00374494	0.00484702		0.00475094														Th9	0.00159936	0.00090027	0.0010001	0.00160096	0.00060054	0.000903433	0.00110209	0.00110044	0.00070042	0.000801122		0.00103087
Th17	0.00242841	0.00272535	0.0021225	0.00252729	0.00202429	0.00202102	0.00262998	0.00181855	0.00232794	0.00201959		0.00226449														Th17	0.00039984	0.00060018	0.0010001	0.00070042	0.00030027	0.00070267	0.000901713	0.0005002	0.0005003	0.000801122		0.000640682
Th1R	0.500658	0.506712	0.503639	0.506167	0.504352	0.508994	0.501315	0.505456	0.498077	0.499546		0.503491														Th1R	0.544082	0.553366	0.553955	0.560536	0.554399	0.558522	0.561968	0.556423	0.560336	0.554977		0.555856
Th2R	0.00414854	0.00292722	0.00485143	0.00475131	0.0034413	0.00373888	0.00364151	0.00323298	0.00364372	0.00252449		0.00369014														Th2R	0.00339864	0.00260078	0.00420042	0.0040024	0.00270243	0.00331259	0.00390742	0.00270108	0.00260156	0.00320449		0.00326318
iTreg	0.00222604	0.0018169	0.00262786	0.0024262	0.00161943	0.00242522	0.0017196	0.00292988	0.00334008	0.00282743		0.00239587														iTreg	9.996e-05	0.00060018	0.00080008	0.00010006	0.00030027	0.00070267	0.000701333	0.00060024	0.00070042	0		0.000460521
Tr1	0.00607103	0.00474412	0.00616535	0.00586332	0.00536437	0.00464834	0.0049565	0.00505153	0.00404858	0.00474604		0.00516592														Tr1	0.00859656	0.0080024	0.0090009	0.00780468	0.00830748	0.00772937	0.00841599	0.0080032	0.00920552	0.00901262		0.00840787
Th3	0.167257	0.161906	0.157975	0.155884	0.159008	0.160873	0.165284	0.161952	0.159109	0.1649		0.161415														Th3	0.064974	0.0646194	0.0622062	0.0613368	0.0623561	0.0603293	0.0622182	0.0636255	0.0596358	0.0641899		0.0625491
From Th2R																										From Th2R
Th0	0.273059	0.280443	0.274254	0.27562	0.275862	0.271721	0.271977	0.280053	0.279032	0.272755		0.275478														Th0	0.0346589	0.032145	0.0352776	0.034034	0.0352056	0.0324162	0.0352021	0.0360469	0.0321678	0.0350315		0.0342186
Th1	0.0520548	0.0545843	0.0522244	0.053172	0.0548266	0.0535932	0.0541917	0.0494091	0.0535896	0.0525193		0.0530165														Th1	0.245517	0.25706	0.251353	0.248549	0.254764	0.258529	0.259051	0.256734	0.257642	0.261635		0.255084
Th2	0.0208016	0.0200244	0.0230072	0.0208418	0.0248194	0.0259846	0.020984	0.0234311	0.0229815	0.0235677		0.0226443														Th2	0.0178303	0.020729	0.0202445	0.0177177	0.0173521	0.0170085	0.01725	0.0181236	0.0183816	0.0190171		0.0183654
Th9	0.00669711	0.00467575	0.00468289	0.00579504	0.00467908	0.00527812	0.0053988	0.0051956	0.00610128	0.00528241		0.00537861														Th9	0.00260443	0.00120168	0.00170375	0.0019019	0.00150451	0.0018009	0.00200582	0.00210273	0.0020979	0.00180162		0.00187252
Th17	0.00121766	0.0015247	0.00173063	0.00172834	0.00122063	0.00131953	0.00162983	0.00112062	0.0017287	0.00162536		0.0014846														Th17	0.000701192	0.000400561	0.000300661	0.000600601	0.000902708	0.0004002	0.000200582	0.000300391	0.0001998	0.00050045		0.000450715
Th1R	0.0641299	0.0698313	0.0692253	0.0723871	0.0711016	0.0722696	0.0645818	0.072229	0.0711816	0.0698903		0.0696828														Th1R	0.207152	0.208692	0.207356	0.211712	0.211234	0.203102	0.202387	0.203865	0.2004	0.208087		0.206399
Th2R	0.426078	0.412686	0.419424	0.414294	0.413285	0.417682	0.42294	0.414018	0.408888	0.414669		0.416396														Th2R	0.415907	0.405167	0.4093	0.411812	0.405316	0.414007	0.407783	0.408731	0.412288	0.40046		0.409077
iTreg	0.00243531	0.00142305	0.00142523	0.00142334	0.00183094	0.00192854	0.00132423	0.00183374	0.00142363	0.00142219		0.00164702														iTreg	0.000701192	0.000500701	0.000601323	0.000900901	0.000601805	0.0004002	0.000601745	0.0010013	0.0001998	0.000800721		0.000630969
Tr1	0.0109589	0.0104696	0.0126234	0.0108784	0.00844268	0.00984572	0.0103901	0.0107987	0.00986374	0.00944738		0.0103719														Tr1	0.0120204	0.0118165	0.00992183	0.0114114	0.0102307	0.00970485	0.0101294	0.0121158	0.0122877	0.0105095		0.0110148
Th3	0.142567	0.144338	0.141403	0.143859	0.143932	0.140378	0.146582	0.141911	0.14521	0.148822		0.1439														Th3	0.0629069	0.0622872	0.0639407	0.0613614	0.0628887	0.0626313	0.0653896	0.0609793	0.0643357	0.0621559		0.0628877
From iTreg																										From iTreg
Th0	0.397648	0.400931	0.397288	0.382611	0.392565	0.390202	0.398495	0.38728	0.390595	0.386377		0.392399														Th0	0.0479727	0.0441839	0.0438175	0.0467308	0.0494494	0.0428557	0.0479294	0.0496596	0.0488316	0.0452951		0.0466726
Th1	0.0661056	0.068676	0.0645618	0.0672523	0.0617234	0.0651182	0.0678052	0.0639052	0.0644573	0.069329		0.0658934														Th1	0.358089	0.364593	0.357043	0.361111	0.356356	0.353059	0.354858	0.359531	0.352407	0.358353		0.35754
Th2	0.00425834	0.005664	0.0050597	0.00555387	0.00404081	0.00547723	0.00386297	0.00587401	0.00334448	0.00476384		0.00478993														Th2	0.000702529	0.000701333	0.0010004	0.000601685	0.000500501	0.000400521	0.000300812	0.000600721	0.00109846	0.000300631		0.000620759
Th9	0.00892223	0.00869829	0.00769075	0.00969403	0.00878877	0.00791155	0.00894582	0.00881102	0.00891862	0.00973039		0.00881115														Th9	0.000602168	0.00120228	0.00110044	0.000701966	0.0014014	0.00130169	0.000902437	0.00120144	0.0014979	0.00120253		0.00111143
Th17	0.00415695	0.00445029	0.00394657	0.00313036	0.00414183	0.00324577	0.00589611	0.0046587	0.00547279	0.00445976		0.00435591														Th17	0.000401445	0.00130247	0.00060024	0.00100281	0.000500501	0.000801041	0.000701895	0.000500601	0.000499301	0.00110231		0.000741262
Th1R	0.141032	0.143623	0.147946	0.164193	0.145772	0.146567	0.14293	0.148167	0.151414	0.155281		0.148692														Th1R	0.507728	0.499249	0.513005	0.501304	0.503203	0.513067	0.513687	0.498899	0.505392	0.511274		0.506681
Th2R	0.0064889	0.00596743	0.00617284	0.004948	0.00606122	0.00649153	0.00569279	0.0071906	0.00679031	0.00466248		0.00604661														Th2R	0.00401445	0.0031059	0.00280112	0.00280786	0.0044044	0.00360469	0.00310839	0.00240288	0.00299581	0.00310652		0.0032352
iTreg	0.0386292	0.0376252	0.0399717	0.0354438	0.0408122	0.0336748	0.0373081	0.0373709	0.0368906	0.0361849		0.0373911														iTreg	0.00080289	0.000601142	0.00060024	0.000902527	0.0004004	0.000600781	0.000802166	0.000700841	0.00119832	0.000501052		0.000711036
Tr1	0.00709723	0.00738343	0.0086015	0.00706857	0.00919285	0.00791155	0.00762428	0.00789953	0.00729705	0.00932495		0.00794009														Tr1	0.00903252	0.00841599	0.0106042	0.00802246	0.00930931	0.00851106	0.00922491	0.00911093	0.0108848	0.0086181		0.00917343
Th3	0.325662	0.316982	0.318761	0.320105	0.326902	0.333401	0.321439	0.328843	0.32482	0.319886		0.32368														Th3	0.0706544	0.0766456	0.0694278	0.0768151	0.0744745	0.0757985	0.0684849	0.0773929	0.0751947	0.0702475		0.0735136
From Tr1																										From Tr1
Th0	0.227172	0.227135	0.230614	0.2307	0.232823	0.232069	0.228252	0.22703	0.229551	0.230808		0.229615														Th0	0.0316221	0.0280719	0.0304482	0.0308969	0.0334301	0.031789	0.0304909	0.0314629	0.0300669	0.0313874		0.0309666
Th1	0.0450514	0.0450242	0.0476334	0.0466029	0.0483578	0.0487607	0.04853	0.0440746	0.0424609	0.0430627		0.0459559														Th1	0.225158	0.224476	0.21763	0.219178	0.21069	0.220718	0.216835	0.223747	0.216861	0.223411		0.21987
Th2	0.0029228	0.00261886	0.00271903	0.00201309	0.00322386	0.00293374	0.0026178	0.00463944	0.00373172	0.00271657		0.00301369														Th2	0.00020014	0.0003996	0.000598982	0.00049995	0.00040036	0.000300842	0.00059982	0.000400802	0.00039956	0.00039984		0.00041999
Th9	0.0065511	0.00775584	0.00644512	0.00684449	0.00624622	0.00687911	0.00604108	0.00665658	0.00615229	0.00744542		0.00670172														Th9	0.00270189	0.0034965	0.00379355	0.00319968	0.00380342	0.00411151	0.0039988	0.00310621	0.0039956	0.00429828		0.00365055
Th17	0.00141101	0.00171233	0.00140987	0.00120785	0.00161193	0.00141629	0.00120822	0.000806858	0.00131114	0.000905524		0.0013001														Th17	0.00070049	0.000599401	0.000698812	0.00029997	0.00050045	0.000300842	0.00019994	0.000801603	0.000599341	0.00059976		0.000530061
Th1R	0.121548	0.118554	0.11138	0.113337	0.109007	0.119272	0.116492	0.116793	0.115683	0.115806		0.115787														Th1R	0.252377	0.242757	0.254667	0.244476	0.250525	0.246791	0.248825	0.251403	0.246429	0.2498		0.248805
Th2R	0.00645031	0.00584206	0.00644512	0.00654253	0.00614548	0.00404654	0.00553766	0.00474029	0.00443772	0.00462823		0.00548159														Th2R	0.00320224	0.0037962	0.0042927	0.00479952	0.00470423	0.00401123	0.0039988	0.00480962	0.00419539	0.0044982		0.00423081
iTreg	0.00282201	0.00342466	0.00342397	0.00322094	0.00513802	0.00394537	0.00312122	0.00322743	0.00262229	0.00332025		0.00342662														iTreg	0.00140098	0.0018981	0.00179695	0.00209979	0.00150135	0.0026073	0.00229931	0.00160321	0.00219758	0.00219912		0.00196037
Tr1	0.00695424	0.00876309	0.0081571	0.0083543	0.0090671	0.00667678	0.00835683	0.00937973	0.00847201	0.00794849		0.00821297														Tr1	0.0116081	0.00799201	0.0122791	0.00939906	0.00920829	0.00932611	0.0104969	0.0108216	0.0112876	0.0089964		0.0101415
Th3	0.579117	0.57917	0.581772	0.581178	0.57838	0.574001	0.579843	0.582653	0.585577	0.583358		0.580505														Th3	0.47103	0.486513	0.473795	0.485151	0.485237	0.480044	0.482255	0.471844	0.483968	0.47441		0.479425
From Th3																										From Th3
Th0	0.26846	0.267601	0.262813	0.268118	0.273681	0.267911	0.26566	0.273691	0.263121	0.263508		0.267456														Th0	0.0447582	0.0420294	0.0456182	0.0437481	0.0428887	0.0417875	0.0441928	0.0395158	0.0378	0.0396357		0.0421974
Th1	0.0480508	0.0458947	0.0475182	0.0496926	0.0482195	0.0468214	0.0446123	0.0476335	0.0481601	0.0491935		0.0475796														Th1	0.33874	0.331832	0.336134	0.343278	0.336179	0.340298	0.340415	0.330932	0.336	0.3331		0.336691
Th2	0.00362647	0.00312689	0.00302663	0.00403185	0.00252194	0.00433905	0.00322256	0.00343122	0.00442389	0.00362903		0.00353795														Th2	0.000700911	0.00040028	0.00010004	0.000500551	0.00050221	0.00049985	0.000400842	0.00040016	0.0006	0.00040036		0.00045052
Th9	0.00584265	0.00675812	0.00726392	0.00725733	0.00776758	0.0073663	0.00715005	0.00706428	0.00904886	0.00695565		0.00724747														Th9	0.00150195	0.00110077	0.00080032	0.0010011	0.00110486	0.0009997	0.00130274	0.0005002	0.0015	0.00120108		0.00110127
Th17	0.00251838	0.00423643	0.00302663	0.00383026	0.00262282	0.00272452	0.00292044	0.00322939	0.00301629	0.00302419		0.00311494														Th17	0.000600781	0.00040028	0.00040016	0.000600661	0.00050221	0.00059982	0.00110231	0.0005002	0.0009	0.0010009		0.000660733
Th1R	0.103254	0.105911	0.106538	0.103921	0.102189	0.104137	0.109063	0.0967807	0.107782	0.100706		0.104028														Th1R	0.541804	0.544681	0.536315	0.532586	0.541282	0.535339	0.538731	0.548719	0.5432	0.542688		0.540535
Th2R	0.00503677	0.00574945	0.00383374	0.00493902	0.00544739	0.00484359	0.00503525	0.004945	0.0049266	0.0046371		0.00493939														Th2R	0.00240312	0.00370259	0.00320128	0.00240264	0.00331458	0.00339898	0.00310652	0.00270108	0.0023	0.00340306		0.00299339
iTreg	0.00402941	0.00383296	0.0033293	0.00443504	0.00393423	0.00403633	0.00292044	0.00333031	0.00432335	0.00393145		0.00381028														iTreg	0.000500651	0.00070049	0.00070028	0.00020022	0.000301326	0.00059982	0.000501052	0.00030012	0.0003	0.00030027		0.000440423
Tr1	0.00584265	0.00514424	0.00464084	0.00403185	0.00564915	0.00454087	0.00563948	0.00524775	0.00532878	0.00564516		0.00517108														Tr1	0.00911185	0.00790553	0.0104042	0.00820903	0.00793491	0.00929721	0.00691452	0.0113045	0.0096	0.00790712		0.00885889
Th3	0.553339	0.551745	0.55801	0.549743	0.547967	0.55328	0.553776	0.554647	0.549869	0.55877		0.553115														Th3	0.0598778	0.0672471	0.0663265	0.0674742	0.0659904	0.0671798	0.063333	0.0651261	0.0678	0.0703633		0.0660718
																	Markov Matrix																										Markov Matrix
	No stimuli (pro-Th0) - Noise level: 13%																										IFN-g + IL-12 (pro-Th1) - Noise level: 13%
															Markov Matrix																										Markov Matrix
From Th0												Mean value			Th0	Th1	Th2	Th9	Th17	Th1R	Th2R	iTreg	Tr1	Th3		From Th0												Mean value			Th0	Th1	Th2	Th9	Th17	Th1R	Th2R	iTreg	Tr1
Th0	0.582475	0.583789	0.58372	0.58194	0.583428	0.586537	0.581422	0.570254	0.583273	0.5842		0.582104		Th0	0.582104	0.373224	0.381749	0.506095	0.48859	0.363202	0.368797	0.436867	0.353819	0.367216		Th0	0.068045	0.0714142	0.0688202	0.068328	0.0690071	0.067505	0.0686294	0.0684739	0.0673038	0.0643093		0.0681836		Th0	0.0681836	0.0556599	0.0548035	0.118987	0.0962939	0.0590036	0.052146	0.0639571	0.0511722
Th1	0.0775329	0.0781685	0.0771767	0.0784314	0.0778246	0.0714359	0.0763296	0.0825367	0.0762267	0.075909		0.0771572		Th1	0.0771572	0.284866	0.0707713	0.0834373	0.0882046	0.0717279	0.069067	0.0824884	0.0685566	0.0684152		Th1	0.487254	0.486259	0.48114	0.481411	0.490896	0.482596	0.49176	0.483534	0.479577	0.481318		0.484575		Th1	0.484575	0.567062	0.363477	0.424924	0.433771	0.415243	0.354308	0.433682	0.344925
Th2	0.0083402	0.00855935	0.00937661	0.0103199	0.00688804	0.00968972	0.0114186	0.00822284	0.0101841	0.00957874		0.00925781		Th2	0.00925781	0.00676725	0.214714	0.00825752	0.00832458	0.006634	0.0160919	0.00784999	0.00582133	0.00634162		Th2	0.00260939	0.00230692	0.00150482	0.00150723	0.0015089	0.00181087	0.00160772	0.00170683	0.00191147	0.00150255		0.00179767		Th2	0.00179767	0.0017269	0.206724	0.00225236	0.00208689	0.00154482	0.0100133	0.00161681	0.00135351
Th9	0.00597199	0.00618748	0.00577022	0.00536636	0.00647682	0.0057726	0.00473202	0.0063727	0.00596646	0.00597384		0.00585905		Th9	0.00585905	0.00535079	0.00576501	0.0370511	0.00950492	0.00685672	0.00661367	0.00807394	0.00855938	0.00844477		Th9	0.00190686	0.00200602	0.00180578	0.00150723	0.00110653	0.000905433	0.0017082	0.00261044	0.00181087	0.00250426		0.00178716		Th9	0.00178716	0.0017467	0.00156804	0.0312816	0.00301408	0.00222671	0.00220923	0.00204862	0.0034789
Th17	0.00205931	0.00226874	0.00278207	0.00299278	0.00298139	0.00226781	0.00360045	0.00277521	0.0020574	0.00278092		0.00265661		Th17	0.00265661	0.00224244	0.00216026	0.00496634	0.0386267	0.00236051	0.00247618	0.00385438	0.00197821	0.00296766		Th17	0.00120434	0.000902708	0.000702247	0.0017082	0.0016095	0.000905433	0.000904341	0.00120482	0.000804829	0.00190324		0.00118496		Th17	0.00118496	0.000893522	0.00109559	0.00337327	0.0364319	0.00126412	0.00100419	0.00125555	0.00102285
Th1R	0.10554	0.107765	0.109222	0.105263	0.102807	0.10401	0.102253	0.109261	0.106265	0.100834		0.105322		Th1R	0.105322	0.114926	0.104052	0.116917	0.11785	0.321462	0.106985	0.141676	0.125171	0.12078		Th1R	0.335407	0.337613	0.340289	0.342142	0.337189	0.343763	0.33742	0.337851	0.341046	0.347891		0.340061		Th1R	0.340061	0.286989	0.277638	0.318306	0.325488	0.415352	0.275023	0.38577	0.292852
Th2R	0.00998764	0.0126843	0.010304	0.00970072	0.012234	0.00896815	0.01111	0.0104841	0.0106985	0.00957874		0.010575		Th2R	0.010575	0.00938662	0.0154104	0.0103961	0.0104808	0.00837283	0.216894	0.0105518	0.0111663	0.00918646		Th2R	0.00792854	0.00742227	0.00852729	0.00783762	0.00905342	0.00724346	0.00763666	0.00773092	0.0083501	0.00761294		0.00793432		Th2R	0.00793432	0.00647574	0.0125426	0.00789916	0.00790297	0.00781404	0.214325	0.00766313	0.00838162
iTreg	0.00308896	0.00288749	0.00278207	0.00278638	0.0030842	0.00298938	0.00288036	0.00298078	0.00277749	0.00288392		0.0029141		iTreg	0.0029141	0.002752	0.0033483	0.00274543	0.00262769	0.00305285	0.0027005	0.0354376	0.00411865	0.00459295		iTreg	0.00120434	0.000702106	0.000802568	0.000301447	0.000704155	0.00120724	0.000803859	0.000803213	0.000905433	0.000701192		0.000813555		iTreg	0.000813555	0.000702941	0.000824139	0.000777751	0.000867071	0.000993009	0.00109461	0.0019483	0.00251631
Tr1	0.0114292	0.0105187	0.0126739	0.0113519	0.0123368	0.012576	0.0112128	0.0119231	0.0124473	0.0104027		0.0116872		Tr1	0.0116872	0.0121689	0.0093077	0.013831	0.0135086	0.010205	0.0120964	0.0118251	0.0123003	0.00966476		Tr1	0.0156564	0.014343	0.0145465	0.017283	0.0137813	0.0134809	0.0145699	0.0149598	0.0155936	0.014725		0.0148939		Tr1	0.0148939	0.0124794	0.0108239	0.0152112	0.0148389	0.012398	0.0138094	0.0128545	0.0139757
Th3	0.193575	0.187171	0.186193	0.191847	0.19194	0.195753	0.195042	0.19519	0.190104	0.197858		0.192467		Th3	0.192467	0.188316	0.192722	0.216303	0.222283	0.206126	0.198278	0.261376	0.408509	0.40239		Th3	0.0787836	0.0770311	0.081862	0.0779743	0.0751433	0.0805835	0.0749598	0.0811245	0.0826962	0.0775318		0.078769		Th3	0.078769	0.0662641	0.0705029	0.0769884	0.0793049	0.084161	0.0760671	0.0892043	0.280321
From Th1																										From Th1
Th0	0.38564	0.364778	0.373483	0.375573	0.370646	0.37375	0.373255	0.371274	0.37211	0.371734		0.373224			1	1	1	1	1	1	1	1	1	1		Th0	0.0590243	0.0529648	0.0556281	0.0565811	0.0581104	0.0555835	0.0533226	0.050372	0.0574586	0.0575532		0.0556599			1	1	1	1	1	1	1	1	1
Th1	0.277738	0.290863	0.281285	0.283413	0.287941	0.287304	0.281419	0.285627	0.288581	0.284494		0.284866														Th1	0.561032	0.568844	0.570338	0.564807	0.559263	0.568901	0.578731	0.571084	0.565143	0.562475		0.567062
Th2	0.0062036	0.00704441	0.00877104	0.0056071	0.00580566	0.00642988	0.00703292	0.00602287	0.00641744	0.00833757		0.00676725														Th2	0.00150572	0.00190955	0.00160659	0.00170546	0.00160305	0.00231179	0.00200461	0.00180977	0.00110497	0.00170751		0.0017269
Th9	0.00528831	0.00530883	0.00601734	0.00417983	0.00560196	0.00520514	0.00652329	0.00479788	0.00590812	0.00467717		0.00535079			N o stimuli (pro-Th0) - Noise level: 13%											Th9	0.00190725	0.00150754	0.00120494	0.00170546	0.00250476	0.00201025	0.00210484	0.00191032	0.00170768	0.000903978		0.0017467			IFN-g + IL-12 (pro-Th1) - Noise level: 13%
Th17	0.00213567	0.00265442	0.00244773	0.00254868	0.00325932	0.00183711	0.00224238	0.00224581	0.00162983	0.00142349		0.00224244														Th17	0.000903433	0.00080402	0.000702882	0.00110353	0.000801523	0.000603076	0.00110254	0.00130706	0.000904068	0.000703094		0.000893522
Th1R	0.115123	0.116386	0.113921	0.115812	0.112345	0.114615	0.119458	0.118314	0.110013	0.113269		0.114926														Th1R	0.285284	0.288844	0.284466	0.292035	0.291153	0.286863	0.280846	0.283732	0.286087	0.290579		0.286989
Th2R	0.00823757	0.0085758	0.00887302	0.0090733	0.00896313	0.0106144	0.00845989	0.00928951	0.0112051	0.0105745		0.00938662														Th2R	0.00532022	0.00552764	0.0077317	0.00662119	0.00571085	0.00653332	0.00691591	0.00613312	0.00693119	0.00733226		0.00647574
iTreg	0.00294925	0.00275651	0.0036716	0.0034662	0.00193522	0.00255154	0.00336357	0.00255206	0.00193542	0.00233859		0.002752														iTreg	0.000401526	0.000502513	0.00120494	0.000401284	0.000300571	0.000904614	0.000902075	0.00120652	0.000703164	0.00050221		0.000702941
Tr1	0.0132208	0.0105156	0.0116267	0.0119278	0.013954	0.0127577	0.0119254	0.0129645	0.0113069	0.0114896		0.0121689														Tr1	0.0135515	0.0128643	0.0126519	0.0119382	0.0129246	0.0130666	0.0122281	0.0115624	0.011552	0.0124548		0.0124794
Th3	0.183464	0.191118	0.189903	0.188398	0.18955	0.184936	0.186321	0.186913	0.190893	0.191662		0.188316														Th3	0.0710701	0.0662312	0.0644643	0.0631019	0.0676285	0.0632224	0.0618422	0.0708828	0.0684078	0.0657895		0.0662641
From Th2																										From Th2
Th0	0.374796	0.373182	0.378528	0.375536	0.387609	0.386631	0.385024	0.380766	0.386464	0.388957		0.381749														Th0	0.0561753	0.0535822	0.0569735	0.0506291	0.0541738	0.057818	0.0527426	0.0556616	0.0548124	0.0554664		0.0548035
Th1	0.0711365	0.0739603	0.0695884	0.0743312	0.0756784	0.0683796	0.0703851	0.0703791	0.0682957	0.0655788		0.0707713														Th1	0.359964	0.37046	0.362641	0.367791	0.365723	0.360282	0.35875	0.3618	0.362969	0.364393		0.363477
Th2	0.22128	0.218091	0.213384	0.218195	0.207885	0.212816	0.210951	0.219562	0.217258	0.207718		0.214714														Th2	0.21013	0.204897	0.207797	0.205435	0.201994	0.211262	0.204139	0.206069	0.2105	0.205015		0.206724
Th9	0.00633688	0.00563409	0.00564508	0.00500306	0.00604199	0.00603951	0.00561855	0.00595911	0.00521419	0.00615764		0.00576501														Th9	0.00140689	0.00160546	0.00120579	0.00181178	0.00211459	0.0017094	0.00140647	0.00140661	0.00160917	0.00140421		0.00156804
Th17	0.00245298	0.00235607	0.00153957	0.00193996	0.0016385	0.00225202	0.00194095	0.00215761	0.00306717	0.0022578		0.00216026														Th17	0.000904432	0.00100341	0.00160772	0.0011072	0.000906253	0.000603318	0.000803697	0.00140661	0.00201147	0.000601805		0.00109559
Th1R	0.10139	0.103258	0.10777	0.102512	0.100461	0.107688	0.105424	0.100997	0.102852	0.108169		0.104052														Th1R	0.279972	0.273931	0.274216	0.275893	0.280133	0.275616	0.284911	0.28082	0.274163	0.27673		0.277638
Th2R	0.0151267	0.0187462	0.0143693	0.0141924	0.0140297	0.0148429	0.0162427	0.0159252	0.0149269	0.015702		0.0154104														Th2R	0.0112552	0.0133454	0.0138666	0.0121792	0.0122848	0.0129713	0.0127587	0.0128604	0.0119682	0.0119358		0.0125426
iTreg	0.00275961	0.0029707	0.00338705	0.00357362	0.00430108	0.00245675	0.00357544	0.00318504	0.00337389	0.00389984		0.0033483														iTreg	0.000602954	0.000602047	0.0017082	0.000603926	0.000906253	0.000603318	0.000904159	0.000200944	0.00120688	0.000902708		0.000824139
Tr1	0.00919869	0.00758041	0.0102638	0.0100061	0.0108551	0.00849626	0.00878537	0.00924689	0.0088948	0.00974959		0.0093077														Tr1	0.0115566	0.0114389	0.00994775	0.010468	0.0107743	0.0102564	0.0110508	0.0109515	0.0106608	0.0111334		0.0108239
Th3	0.195523	0.194222	0.195525	0.194711	0.1915	0.190398	0.192052	0.191822	0.189653	0.19181		0.192722														Th3	0.0680334	0.0691351	0.0700362	0.0740815	0.0709898	0.0688788	0.0725337	0.0688235	0.0700996	0.0724173		0.0705029
From Th9																										From Th9
Th0	0.504774	0.502987	0.508279	0.504994	0.51536	0.500103	0.506882	0.504721	0.505967	0.506887		0.506095														Th0	0.118175	0.119701	0.117718	0.119539	0.118011	0.116596	0.114491	0.122834	0.122699	0.120105		0.118987
Th1	0.0821271	0.0821833	0.0856731	0.085779	0.0835303	0.0842094	0.0792933	0.0826149	0.0833333	0.0856291		0.0834373														Th1	0.43183	0.420872	0.421807	0.421319	0.428181	0.428225	0.43078	0.41707	0.428788	0.420367		0.424924
Th2	0.00934196	0.00803296	0.00781652	0.00782618	0.0083222	0.00958565	0.00647083	0.00810755	0.00874486	0.00832648		0.00825752														Th2	0.00171561	0.002826	0.00242302	0.00323625	0.00162075	0.00222088	0.00252627	0.00231761	0.0017196	0.00191764		0.00225236
Th9	0.0390104	0.0357364	0.0367171	0.0401606	0.0355492	0.0391672	0.036668	0.0328407	0.0385802	0.0360814		0.0370511														Th9	0.0282571	0.0318934	0.032105	0.0307443	0.0310981	0.0337169	0.0311237	0.033555	0.0307506	0.0295721		0.0312816
Th17	0.00503028	0.00473738	0.00514245	0.00483987	0.00421247	0.00463822	0.00523829	0.00615764	0.00483539	0.00483141		0.00496634														Th17	0.00433949	0.00292693	0.00424028	0.00404531	0.00243112	0.00333131	0.00272838	0.00342604	0.00283229	0.00343157		0.00337327
Th1R	0.11929	0.119156	0.11334	0.111626	0.113634	0.120491	0.117502	0.120587	0.115535	0.11801		0.116917														Th1R	0.315269	0.316613	0.318223	0.318972	0.319895	0.32021	0.318108	0.320939	0.311451	0.323375		0.318306
Th2R	0.0109845	0.0118435	0.0094621	0.0102976	0.00852769	0.00968872	0.0111956	0.0107759	0.0114198	0.00976562		0.0103961														Th2R	0.00696337	0.00807428	0.00817769	0.00718042	0.00871151	0.00858066	0.00757882	0.00644901	0.00768764	0.00958821		0.00789916
iTreg	0.00338774	0.00288363	0.00370256	0.00288333	0.00246584	0.00226757	0.00236237	0.00277094	0.00205761	0.0026727		0.00274543														iTreg	0.000302755	0.00100929	0.000706714	0.00101133	0.00060778	0.000706642	0.000909458	0.000906892	0.000809225	0.000807428		0.000777751
Tr1	0.0130377	0.0141092	0.0143988	0.0133869	0.0146923	0.0145331	0.0129417	0.0133415	0.0140947	0.0137747		0.013831														Tr1	0.0129175	0.0191764	0.01474	0.0163835	0.0132699	0.0141328	0.0155618	0.0156187	0.0148695	0.0154421		0.0152112
Th3	0.213017	0.218332	0.215468	0.218206	0.213706	0.215316	0.221446	0.218083	0.215432	0.214021		0.216303														Th3	0.0802301	0.0769075	0.0798587	0.0775688	0.076175	0.0722794	0.0761924	0.0768843	0.0783937	0.0753936		0.0769884
From Th17																										From Th17
Th0	0.491689	0.487285	0.483735	0.476625	0.487256	0.486209	0.485433	0.497482	0.496044	0.494141		0.48859														Th0	0.0967937	0.0946954	0.0992743	0.0994754	0.0964939	0.0922086	0.0984367	0.0958821	0.0959097	0.0937688		0.0962939
Th1	0.0853684	0.0890074	0.0903027	0.0908345	0.0881809	0.089921	0.0876077	0.0872469	0.0892839	0.0842928		0.0882046														Th1	0.431034	0.441105	0.439125	0.429984	0.437102	0.437387	0.432678	0.430561	0.433709	0.425025		0.433771
Th2	0.00841371	0.00851107	0.00892766	0.00840681	0.00729702	0.00810007	0.00861715	0.0089405	0.00842495	0.00760691		0.00832458														Th2	0.00241984	0.00272287	0.00181415	0.00191687	0.00232394	0.0014093	0.00151286	0.00232136	0.00231715	0.00211055		0.00208689
Th9	0.00933716	0.0106645	0.00923551	0.0101497	0.00873587	0.00922793	0.00974559	0.00781009	0.0100688	0.010074		0.00950492														Th9	0.00312563	0.00242033	0.0029228	0.00242131	0.00333434	0.00352325	0.00312658	0.00333064	0.00261938	0.00331658		0.00301408
Th17	0.0365278	0.0355824	0.0408415	0.0390609	0.0386434	0.0401928	0.0392901	0.0369952	0.0395561	0.0395765		0.0386267														Th17	0.0335753	0.0340863	0.0374924	0.0367232	0.0358695	0.0335212	0.0362078	0.0410779	0.0361676	0.039598		0.0364319
Th1R	0.119331	0.117719	0.119548	0.116875	0.117266	0.116785	0.123615	0.113966	0.116305	0.117085		0.11785														Th1R	0.329199	0.319585	0.314453	0.326473	0.322522	0.327159	0.32476	0.331348	0.327524	0.331859		0.325488
Th2R	0.00964498	0.0116899	0.0114931	0.00984212	0.0109969	0.00830514	0.0106689	0.0112013	0.00976061	0.0112048		0.0104808														Th2R	0.00705787	0.00786608	0.00776053	0.00817191	0.00747701	0.0087578	0.00806858	0.00696407	0.00886561	0.0080402		0.00790297
iTreg	0.00277037	0.00276866	0.00277065	0.00235801	0.00256937	0.00297344	0.0027698	0.00226082	0.00246584	0.0025699		0.00262769														iTreg	0.000907441	0.00141186	0.000604717	0.000807103	0.00101041	0.000603986	0.000806858	0.000908357	0.000805964	0.00080402		0.000867071
Tr1	0.0132362	0.0144586	0.0112878	0.0138405	0.013258	0.0137394	0.0134387	0.0140787	0.0139731	0.0137747		0.0135086														Tr1	0.0139141	0.0131101	0.0147148	0.0153349	0.0153582	0.0154017	0.0151286	0.0146346	0.0160185	0.0147739		0.0148389
Th3	0.223682	0.222313	0.221857	0.232007	0.225797	0.224546	0.218814	0.220018	0.214117	0.219675		0.222283														Th3	0.0819722	0.0829972	0.0818383	0.0786925	0.0785086	0.0800282	0.0792738	0.0729713	0.0760629	0.0807035		0.0793049
From Th1R																										From Th1R
Th0	0.360911	0.362917	0.360061	0.369685	0.36598	0.357302	0.370314	0.362029	0.364861	0.357964		0.363202														Th0	0.0575785	0.0588531	0.0583225	0.0542543	0.0621741	0.0595787	0.0638875	0.059519	0.0572634	0.0586051		0.0590036
Th1	0.0739913	0.0691754	0.075	0.0686836	0.0731757	0.0718058	0.0698974	0.0694176	0.0727477	0.0733842		0.0717279														Th1	0.413682	0.41388	0.412166	0.416116	0.415463	0.412136	0.418081	0.421944	0.416215	0.412745		0.415243
Th2	0.00609818	0.00598438	0.00660569	0.00684791	0.00642071	0.00670323	0.00711165	0.00650473	0.00724416	0.00681934		0.006634														Th2	0.00160498	0.00200864	0.00130274	0.0018018	0.00140393	0.00190572	0.00160723	0.00130261	0.00160739	0.000903161		0.00154482
Th9	0.00731782	0.00710011	0.00650407	0.00500818	0.00682837	0.00710949	0.00721325	0.00640309	0.00785634	0.00722646		0.00685672														Th9	0.00220684	0.00200864	0.00270568	0.0021021	0.00270758	0.00220662	0.00180814	0.00250501	0.00221017	0.00180632		0.00222671
Th17	0.002236	0.00223146	0.00223577	0.0026574	0.00224215	0.00223441	0.0020319	0.00304909	0.00204061	0.00264631		0.00236051														Th17	0.000802488	0.00160691	0.00120253	0.001001	0.00100281	0.00120361	0.00220994	0.00130261	0.00110508	0.00120421		0.00126412
Th1R	0.319138	0.323157	0.320732	0.322772	0.320322	0.324193	0.317789	0.323915	0.315886	0.326718		0.321462														Th1R	0.420203	0.417294	0.422888	0.419219	0.412355	0.411635	0.406228	0.406012	0.412497	0.425188		0.415352
Th2R	0.00752109	0.0084187	0.00873984	0.00756337	0.00835711	0.00832826	0.00944834	0.007826	0.00785634	0.00966921		0.00837283														Th2R	0.00571772	0.00833584	0.00741557	0.00910911	0.00832331	0.00812437	0.00823707	0.00771543	0.00813743	0.00702459		0.00781404
iTreg	0.00315073	0.00233289	0.00335366	0.00306623	0.00366898	0.00314849	0.00243828	0.00254091	0.00367309	0.00315522		0.00305285														iTreg	0.00100311	0.00120518	0.000801684	0.001001	0.000802246	0.00140421	0.000401808	0.00130261	0.00110508	0.000903161		0.000993009
Tr1	0.0102653	0.0097373	0.0106707	0.0102208	0.0102935	0.0103595	0.0101595	0.00985873	0.0110193	0.00946565		0.010205														Tr1	0.0112348	0.0126544	0.0141297	0.0116116	0.012134	0.0130391	0.0110497	0.0132265	0.0115531	0.0133467		0.012398
Th3	0.209371	0.208946	0.206098	0.203496	0.202711	0.208816	0.203596	0.208456	0.206816	0.202952		0.206126														Th3	0.0859665	0.0821533	0.079066	0.0837838	0.0836342	0.0887663	0.0864892	0.0851703	0.0883062	0.078274		0.084161
From Th2R																										From Th2R
Th0	0.370106	0.364238	0.368609	0.362425	0.373306	0.370759	0.370638	0.372138	0.364804	0.370945		0.368797														Th0	0.0570625	0.0528116	0.049493	0.0529536	0.0499148	0.0477816	0.0513798	0.0523244	0.0543609	0.0533776		0.052146
Th1	0.0652529	0.0667346	0.0684457	0.0701861	0.0668365	0.0696893	0.0670465	0.0751226	0.0713703	0.0699857		0.069067														Th1	0.348704	0.359823	0.356089	0.348711	0.348702	0.360269	0.357652	0.346649	0.355808	0.360676		0.354308
Th2	0.0155995	0.0166072	0.0162966	0.017394	0.015079	0.0166072	0.0154644	0.0178863	0.0145799	0.015405		0.0160919														Th2	0.0114527	0.0115683	0.00933641	0.00852472	0.0107247	0.0117446	0.00923231	0.00986114	0.00904341	0.00864495		0.0100133
Th9	0.00662724	0.00703006	0.0055001	0.00742549	0.00641875	0.00550178	0.00773222	0.00623467	0.00703507	0.0066313		0.00661367														Th9	0.00200924	0.00181068	0.00180705	0.00270785	0.00280645	0.00200763	0.00260913	0.00221373	0.00221061	0.00190993		0.00220923
Th17	0.00203915	0.00213958	0.00203707	0.00345845	0.00254712	0.00183393	0.00284871	0.00224857	0.00305873	0.0025505		0.00247618														Th17	0.00110508	0.000905342	0.00110431	0.000902618	0.00160369	0.000903433	0.000602107	0.000704367	0.00130627	0.000904704		0.00100419
Th1R	0.104099	0.106673	0.107252	0.10589	0.110749	0.104024	0.11171	0.108851	0.106138	0.104468		0.106985														Th1R	0.272453	0.274218	0.280293	0.28262	0.275734	0.267215	0.278876	0.272288	0.279843	0.266687		0.275023
Th2R	0.221044	0.222109	0.209208	0.219001	0.212022	0.22323	0.220877	0.208197	0.216762	0.216486		0.216894														Th2R	0.219811	0.211146	0.210822	0.211213	0.216398	0.215318	0.210135	0.221171	0.211616	0.215621		0.214325
iTreg	0.00244698	0.00264901	0.00275005	0.00315329	0.00356597	0.00254712	0.00264523	0.00286182	0.00224307	0.00214242		0.0027005														iTreg	0.00100462	0.00100594	0.000702741	0.00150436	0.00110254	0.00140534	0.00120421	0.00110686	0.00100482	0.000904704		0.00109461
Tr1	0.0117251	0.0120224	0.0146669	0.0116977	0.0119205	0.010596	0.0128192	0.0113451	0.0129486	0.0112222		0.0120964														Tr1	0.0139642	0.0138819	0.0126493	0.0142413	0.0138318	0.0143545	0.0134471	0.0123767	0.0134646	0.0158826		0.0138094
Th3	0.20106	0.199796	0.205235	0.199369	0.197555	0.195211	0.188219	0.195114	0.20106	0.200163		0.198278														Th3	0.0724332	0.0728297	0.077703	0.0766222	0.0791821	0.0790002	0.074862	0.0813041	0.0713424	0.075392		0.0760671
From iTreg																										From iTreg
Th0	0.429374	0.436013	0.440808	0.434389	0.435313	0.442306	0.430755	0.441381	0.442294	0.436041		0.436867														Th0	0.065996	0.0682138	0.0590539	0.065738	0.0634729	0.0604296	0.0642599	0.0657485	0.0649859	0.0616727		0.0639571
Th1	0.0855478	0.0853845	0.079637	0.0852082	0.0800448	0.0836134	0.0812188	0.0842525	0.0783335	0.0816431		0.0824884														Th1	0.428672	0.424452	0.442503	0.437619	0.424827	0.434451	0.434634	0.438926	0.436119	0.434617		0.433682
Th2	0.0066435	0.00980492	0.00876925	0.00671892	0.00854353	0.00753641	0.0072353	0.00725082	0.00845472	0.00754255		0.00784999														Th2	0.00150905	0.00160739	0.00160691	0.00210442	0.00180777	0.00130496	0.00140788	0.00170906	0.0012053	0.00190533		0.00161681
Th9	0.00766558	0.00908998	0.00754563	0.00834776	0.00864524	0.0077401	0.00733721	0.00694444	0.00977895	0.00764448		0.00807394														Th9	0.00231388	0.00140647	0.00160691	0.00220463	0.00180777	0.00301144	0.00181014	0.00140746	0.00231016	0.0026073		0.00204862
Th17	0.00521259	0.00388112	0.00428266	0.00335946	0.00284784	0.00427742	0.00336289	0.00408497	0.00315779	0.00407706		0.00385438														Th17	0.00150905	0.00120555	0.000602591	0.0010021	0.000803455	0.00170648	0.00120676	0.00191012	0.00130575	0.00130365		0.00125555
Th1R	0.141966	0.14115	0.139798	0.14578	0.142087	0.141359	0.14868	0.135825	0.140267	0.139843		0.141676														Th1R	0.390141	0.394213	0.389475	0.37599	0.387165	0.38677	0.385056	0.382829	0.382985	0.383073		0.38577
Th2R	0.0117539	0.00990706	0.0102988	0.010791	0.011188	0.00906406	0.0118211	0.0108252	0.0101864	0.00968301		0.0105518														Th2R	0.00744467	0.00713281	0.00753239	0.00781641	0.00723109	0.00853242	0.00724055	0.00794209	0.00924066	0.00651825		0.00766313
iTreg	0.0336263	0.0386069	0.0344652	0.0355289	0.0349878	0.0336083	0.0376032	0.0359477	0.0353468	0.034655		0.0354376														iTreg	0.00140845	0.0021097	0.00200864	0.001904	0.00230993	0.00220839	0.00170957	0.00170906	0.00231016	0.00180505		0.0019483
Tr1	0.0109362	0.0108263	0.0117263	0.0122162	0.0118999	0.013647	0.0114134	0.0106209	0.0122237	0.0127408		0.0118251														Tr1	0.0119718	0.0127587	0.0131566	0.0149314	0.0151652	0.0102389	0.0115648	0.0117623	0.0124548	0.0145407		0.0128545
Th3	0.267273	0.255337	0.26267	0.257661	0.264443	0.256849	0.260573	0.262868	0.259957	0.26613		0.261376														Th3	0.0890342	0.0868997	0.0824546	0.0906904	0.0954103	0.0913471	0.0911102	0.0860561	0.0870832	0.0919575		0.0892043
From Tr1																										From Tr1
Th0	0.353813	0.353631	0.356983	0.353849	0.357426	0.354672	0.3503	0.35702	0.362254	0.338246		0.353819														Th0	0.0501454	0.0481058	0.0521208	0.0507777	0.0469705	0.0529801	0.0510501	0.0559174	0.0533427	0.0503113		0.0511722
Th1	0.0666193	0.0658507	0.0680065	0.0723439	0.0652726	0.069088	0.070507	0.0679119	0.069329	0.0706373		0.0685566														Th1	0.345101	0.351573	0.340136	0.342298	0.344016	0.346478	0.34499	0.345926	0.340773	0.347961		0.344925
Th2	0.0054839	0.00465304	0.00740966	0.00635657	0.00598924	0.0061885	0.00599411	0.00517714	0.00567606	0.00528509		0.00582133														Th2	0.00100291	0.00140309	0.00090036	0.00200702	0.00170255	0.00110375	0.00120591	0.00130274	0.00160128	0.00130548		0.00135351
Th9	0.00934295	0.00748533	0.00832318	0.00968621	0.00923764	0.00943492	0.00751803	0.00852705	0.00729779	0.00874073		0.00855938														Th9	0.00381105	0.00260573	0.0045018	0.0039137	0.00340511	0.00351194	0.00361773	0.00270568	0.0035028	0.0032135		0.0034789
Th17	0.00192952	0.0017196	0.00182704	0.000908082	0.00263933	0.00182611	0.00274307	0.00131966	0.00324346	0.00162618		0.00197821														Th17	0.00150436	0.00160353	0.00110044	0.00130457	0.000600901	0.00100341	0.00140689	0.000501052	0.0005004	0.000702952		0.00102285
Th1R	0.123489	0.122699	0.122412	0.125416	0.127094	0.128031	0.126486	0.126891	0.118285	0.130908		0.125171														Th1R	0.288637	0.291642	0.287215	0.296739	0.293841	0.292193	0.301276	0.289708	0.291934	0.29534		0.292852
Th2R	0.0100538	0.0101153	0.0104547	0.0116033	0.011877	0.0118697	0.0109723	0.012486	0.0100345	0.0121964		0.0111663														Th2R	0.00782269	0.00711565	0.00870348	0.00732564	0.00961442	0.00913105	0.00813989	0.00681431	0.00920737	0.00994176		0.00838162
iTreg	0.00477303	0.00424843	0.00426309	0.00262335	0.00456806	0.00405803	0.00477497	0.00385748	0.00334482	0.00467527		0.00411865														iTreg	0.00200582	0.00190419	0.00280112	0.00260913	0.00290436	0.00230785	0.00200985	0.00330694	0.002502	0.00281181		0.00251631
Tr1	0.0123896	0.0130488	0.0132968	0.0145293	0.0128921	0.0126813	0.011277	0.0115724	0.0103385	0.0109767		0.0123003														Tr1	0.013439	0.0134295	0.0146058	0.0138485	0.0142213	0.0154525	0.013868	0.0146307	0.0143114	0.0119502		0.0139757
Th3	0.412105	0.416549	0.407024	0.402684	0.403005	0.402151	0.409428	0.405238	0.410197	0.416709		0.408509														Th3	0.286531	0.280617	0.287915	0.279177	0.282724	0.275838	0.272435	0.279186	0.282326	0.276461		0.280321
From Th3																										From Th3
Th0	0.362484	0.366869	0.376592	0.366453	0.375533	0.365248	0.360674	0.376323	0.359488	0.3625		0.367216														Th0	0.0643416	0.0633817	0.063849	0.0624186	0.0610357	0.0624687	0.059397	0.0608006	0.0580425	0.058157		0.0613892
Th1	0.0674647	0.0679838	0.0690639	0.0671543	0.0643162	0.0701772	0.0686225	0.0703379	0.0692144	0.0698171		0.0684152														Th1	0.43195	0.425736	0.42044	0.427612	0.423831	0.420335	0.427035	0.419083	0.428126	0.428357		0.42525
Th2	0.0063914	0.00607903	0.00631558	0.00680687	0.00670595	0.00743532	0.00517714	0.00508958	0.00691127	0.00650407		0.00634162														Th2	0.00170375	0.00201532	0.0012047	0.00170324	0.00211161	0.00190514	0.00120603	0.00120397	0.0015089	0.00160433		0.0016167
Th9	0.00801461	0.00871327	0.00774167	0.00873717	0.00883967	0.00845386	0.00832403	0.00783795	0.00904563	0.00873984		0.00844477														Th9	0.00200441	0.00201532	0.00220861	0.00230438	0.00211161	0.00210569	0.00251256	0.00210695	0.00261543	0.00230623		0.00222912
Th17	0.00355078	0.00182371	0.00356524	0.00284466	0.00304816	0.0026482	0.00395899	0.00305375	0.00203273	0.00315041		0.00296766														Th17	0.0010022	0.00120919	0.00140548	0.000701333	0.00120664	0.00100271	0.00180905	0.00110364	0.0015089	0.00160433		0.00125535
Th1R	0.126712	0.119352	0.121626	0.117952	0.119793	0.119271	0.122526	0.117264	0.122777	0.120528		0.12078														Th1R	0.391962	0.394901	0.397149	0.388037	0.398592	0.391958	0.39809	0.39992	0.397646	0.402888		0.396114
Th2R	0.0101451	0.00982776	0.00804726	0.00954993	0.00914448	0.0104909	0.00883159	0.0084487	0.00843582	0.00894309		0.00918646														Th2R	0.00801764	0.00775897	0.00752936	0.00911732	0.00693816	0.00792139	0.00854271	0.00872881	0.00643798	0.00792139		0.00789137
iTreg	0.00375368	0.00466059	0.00244474	0.00355583	0.00609632	0.00437971	0.00558319	0.0047842	0.00477691	0.00589431		0.00459295														iTreg	0.000901984	0.00110842	0.000702741	0.00150286	0.000603318	0.00100271	0.000703518	0.00140464	0.00100594	0.000802166		0.000973828
Tr1	0.00811606	0.00972644	0.00865845	0.0104643	0.00792522	0.0112039	0.0116739	0.0101792	0.00955382	0.00914634		0.00966476														Tr1	0.0122269	0.0115881	0.0147576	0.0140267	0.0147813	0.0129349	0.0140704	0.013344	0.0110653	0.0113306		0.0130126
Th3	0.403368	0.404965	0.395946	0.406482	0.398598	0.400693	0.404629	0.396682	0.407765	0.404776		0.40239														Th3	0.085889	0.0902862	0.0907539	0.0925759	0.0887883	0.0983656	0.0866332	0.0923046	0.0920431	0.0850296		0.0902669
Macrophages
	No stimuli (pro-M0) - Noise level: 3%																						TLR4 + IFN-g (pro-M1) - Noise level: 3%																						IL-4 + IL-13 (pro-M2) - Noise level: 3%
																Markov Matrix																						Markov Matrix
From M0													Mean value			M0	M1	M2	TAM-M1	TAM-M2		From M0													Mean value			M0	M1	M2	TAM-M1	TAM-M2		From M0
M0	0.986679	0.985689	0.986385	0.988889	0.986089	0.985591	0.986281	0.986279	0.986788	0.986588			0.986526		M0	0.986526	0.906293	0.941946	0.902885	0.19428		M0	0.0395582	0.0361202	0.0358346	0.0349074	0.0366859	0.0372156	0.0395749	0.0389057	0.0369996	0.0387562			0.0374558		M0	0.0374558	0.0013383	0.0138355	0.000447855	0.000829076		M0	0.0411206	0.0437306	0.0399319	0.0416208	0.045209
M1	0.00891426	0.00870697	0.00870958	0.00630631	0.00840673	0.00920552	0.00911276	0.00741112	0.00850766	0.0081073			0.00833882		M1	0.00833882	0.082186	0.0167269	0.0187163	0.0318399		M1	0.691649	0.684595	0.694563	0.691934	0.681905	0.690393	0.691768	0.687857	0.690733	0.683979			0.688938		M1	0.688938	0.934055	0.6871	0.0949487	0.182356		M1	0.0008004	0.00060042	0.00040032	0.0008004	0.00080016
M2	0.00280449	0.00290232	0.00330363	0.003003	0.00320256	0.00320192	0.00220308	0.00340511	0.0030027	0.0030027			0.00300315		M2	0.00300315	0.00492853	0.037145	0.0333515	0.0276067		M2	0.0163417	0.0142905	0.0149405	0.01446	0.0182865	0.0160296	0.0182044	0.0160332	0.0179937	0.0158855			0.0162466		M2	0.0162466	0.00292722	0.0400998	0.0306376	0.0600192		M2	0.942071	0.940358	0.945056	0.94097	0.937487
TAM-M1	0	0	0	0	0	0	0	0	0	0			0		TAM-M1	0	9.07228e-05	0	0.0202916	0.000601896		TAM-M1	0.252451	0.264994	0.25455	0.258699	0.263122	0.256361	0.250452	0.257204	0.254274	0.261379			0.257349		TAM-M1	0.257349	0.0616794	0.258953	0.873935	0.736084		TAM-M1	0	0	0	0	0.00010002
TAM-M2	0.00160256	0.00270216	0.00160176	0.0018018	0.00230184	0.0020012	0.00240336	0.00290436	0.00170153	0.00230207			0.00213227		TAM-M2	0.00213227	0.00650138	0.0041817	0.0247552	0.745672		TAM-M2	0	0	0.000112334	0	0	0	0	0	0	0			1.12334e-05		TAM-M2	1.12334e-05	0	1.13623e-05	3.05603e-05	0.020711		TAM-M2	0.016008	0.0153107	0.0146117	0.0166083	0.0164033
From M1																						From M1																						From M1
M0	0.904402	0.902995	0.911925	0.908743	0.90888	0.904402	0.904853	0.908367	0.906499	0.901868			0.906293			1	1	1	1	1		M0	0.00173442	0.000873935	0.00174349	0.0016315	0.00119656	0.00174672	0.00162849	0.00108743	0.000652955	0.00108755			0.0013383			1	1	1	1	1		M0	0.0258317	0.0275294	0.0284222	0.0268126	0.0265487
M1	0.082603	0.0856106	0.0767756	0.0819804	0.0788361	0.0844162	0.0831655	0.0808468	0.0832242	0.0844018			0.082186									M1	0.931274	0.933362	0.932004	0.933652	0.937561	0.935808	0.934752	0.93682	0.931984	0.933333			0.934055									M1	0.0559855	0.056164	0.0544341	0.0549307	0.0592317
M2	0.00413015	0.00453766	0.00403551	0.00393264	0.00644382	0.00543971	0.00563834	0.00534274	0.00413098	0.00565371			0.00492853									M2	0.00227642	0.00273105	0.00337801	0.00348053	0.00424236	0.00240175	0.00325698	0.00271857	0.00206769	0.00271887			0.00292722									M2	0.891044	0.888978	0.891433	0.893854	0.887772
TAM-M1	0	0	0.000100888	0.000100837	0.000100685	0.000100735	0	0.000201613	0.000201511	0.000100959			9.07228e-05			No stimuli (pro-M0) - Noise level: 3%						TAM-M1	0.0647154	0.0630326	0.0628746	0.0612356	0.0569999	0.0600437	0.0603626	0.0593736	0.0652955	0.0628603			0.0616794			TLR4+ IFN-g (pro-M1) - Noise level: 3%						TAM-M1	0.000100513	0.000100472	0	0.000301265	0.000100563
TAM-M2	0.00886471	0.00685691	0.00716303	0.00524352	0.00573903	0.00564118	0.00634313	0.00524194	0.00594458	0.00797577			0.00650138									TAM-M2	0	0	0	0	0	0	0	0	0	0			0									TAM-M2	0.0270379	0.027228	0.0257106	0.0241012	0.0263475
From M2																						From M2																						From M2
M0	0.943213	0.94401	0.937011	0.940162	0.942468	0.944678	0.940734	0.943336	0.941554	0.942298			0.941946									M0	0.0131803	0.0135777	0.0149578	0.0147939	0.0131311	0.0144846	0.0126769	0.0151447	0.0138275	0.0125808			0.0138355									M0	0.00520104	0.00580174	0.00530159	0.00550165	0.00490098
M1	0.0176583	0.0158539	0.0178536	0.016939	0.0179413	0.0161355	0.0180505	0.0153445	0.0172431	0.0142499			0.0167269									M1	0.683331	0.695406	0.689084	0.688086	0.686778	0.685527	0.682852	0.687161	0.690921	0.681854			0.6871									M1	0.00020004	0.00050015	0.00020006	0.00030009	0.00010002
M2	0.0349152	0.0371262	0.0397192	0.0383883	0.0350807	0.0343756	0.0374047	0.0382108	0.0372932	0.0389363			0.037145									M2	0.0421543	0.0402806	0.0375657	0.0388481	0.0390537	0.0435668	0.0404075	0.03967	0.0397824	0.039669			0.0400998									M2	0.986997	0.983895	0.986096	0.983595	0.986197
TAM-M1	0	0	0	0	0	0	0	0	0	0			0									TAM-M1	0.26122	0.250735	0.258392	0.258272	0.261037	0.256422	0.264063	0.258024	0.255469	0.265896			0.258953									TAM-M1	0	0	0	0	0
TAM-M2	0.00421391	0.00301023	0.00541625	0.00451037	0.00451037	0.00481058	0.00381067	0.00310902	0.00390977	0.00451581			0.0041817									TAM-M2	0.000113623	0	0	0	0	0	0	0	0	0			1.13623e-05									TAM-M2	0.00760152	0.00980294	0.00840252	0.0106032	0.00880176
From TAM-M1																						From TAM-M1																						From TAM-M1
M0	0.901233	0.907996	0.901495	0.902055	0.901416	0.902682	0.901654	0.905622	0.902977	0.901723			0.902885									M0	0.000508647	0.000813587	0.000305686	0.000305561	0.000203666	0.000203335	0.000712541	0.000305095	0.000712976	0.000407456			0.000447855									M0	0.00860775	0.0101081	0.00870348	0.0091082	0.0103072
M1	0.0210569	0.0174576	0.0173538	0.0198496	0.0168658	0.0180777	0.0180451	0.0190763	0.0190438	0.0203366			0.0187163									M1	0.0879959	0.0949863	0.0932342	0.093298	0.0946029	0.0925173	0.0971091	0.099461	0.0951314	0.101151			0.0949487									M1	0.00050045	0.00040032	0.00040016	0.00040036	0.00070049
M2	0.0330893	0.028494	0.0365132	0.0332832	0.0346351	0.0351511	0.0345865	0.0314257	0.0354816	0.0308555			0.0333515									M2	0.0315361	0.0319333	0.0295496	0.0278061	0.0304481	0.0310085	0.0343037	0.0311197	0.0300469	0.0286238			0.0306376									M2	0.935242	0.932846	0.934274	0.935142	0.932653
TAM-M1	0.0189512	0.0200662	0.01936	0.0210526	0.0220861	0.0197851	0.0204511	0.0198795	0.0194447	0.0218393			0.0202916									TAM-M1	0.879959	0.872267	0.876809	0.878488	0.874745	0.876271	0.867875	0.869114	0.874007	0.869818			0.873935									TAM-M1	0.0183165	0.018715	0.020108	0.0185167	0.0182127
TAM-M2	0.0256693	0.0259858	0.0252784	0.0237594	0.0249975	0.0243045	0.0252632	0.023996	0.023053	0.0252454			0.0247552									TAM-M2	0	0	0.000101895	0.000101854	0	0	0	0	0.000101854	0			3.05603e-05									TAM-M2	0.0373336	0.0379303	0.0365146	0.0368331	0.0381267
From TAM-M2																						From TAM-M2																						From TAM-M2
M0	0.198917	0.198215	0.192547	0.197512	0.191135	0.197192	0.189173	0.192856	0.191671	0.193581			0.19428									M0	0.00051792	0.000934288	0.00114309	0.000310398	0.00145213	0.000828072	0.000623053	0.000827301	0.00092956	0.000724938			0.000829076									M0	0.00180198	0.00220308	0.00140112	0.00280224	0.00160112
M1	0.0290902	0.03078	0.0310366	0.0332029	0.031789	0.0328987	0.0334837	0.0332129	0.032012	0.0308927			0.0318399									M1	0.19163	0.181356	0.17957	0.183549	0.190644	0.179485	0.179647	0.180248	0.17672	0.180717			0.182356									M1	0.00450496	0.00360505	0.00440352	0.00520416	0.00370259
M2	0.028388	0.0273712	0.0278224	0.0279868	0.0275772	0.0300903	0.0270677	0.025286	0.0276969	0.0267803			0.0276067									M2	0.058007	0.057303	0.0599605	0.061045	0.0578778	0.0616913	0.0583593	0.0604964	0.0631068	0.0623447			0.0600192									M2	0.211332	0.22171	0.213671	0.22448	0.219654
TAM-M1	0.000200622	0.000902346	0.000803536	0.000300933	0.000501404	0.00120361	0.000701754	0.000602047	0.000602107	0.000200602			0.000601896									TAM-M1	0.729335	0.739541	0.740102	0.731609	0.729489	0.739468	0.739979	0.736505	0.737864	0.736951			0.736084									TAM-M1	0.000600661	0.000300421	0.00060048	0.00060048	0.00050035
TAM-M2	0.743405	0.742731	0.74779	0.740997	0.748997	0.738616	0.749574	0.748043	0.748018	0.748546			0.745672									TAM-M2	0.0205096	0.0208658	0.0192248	0.0234868	0.0205373	0.0185281	0.0213915	0.0219235	0.0213799	0.0192626			0.020711									TAM-M2	0.78176	0.772181	0.779924	0.766914	0.774542
	No stimuli (pro-M0) - Noise level: 8%																						TLR4 + IFN-g (pro-M1) - Noise level: 8%
																Markov Matrix																						Markov Matrix
From M0													Mean value			M0	M1	M2	TAM-M1	TAM-M2		From M0													Mean value			M0	M1	M2	TAM-M1	TAM-M2		From M0
M0	0.927042	0.926403	0.928731	0.929283	0.925152	0.924538	0.930811	0.927802	0.926906	0.930299			0.927697		M0	0.927697	0.859295	0.873502	0.856775	0.582087		M0	0.0429236	0.0420766	0.0385528	0.0427744	0.0395035	0.0410992	0.0444578	0.0367376	0.0413588	0.0433024			0.0412787		M0	0.0412787	0.00496688	0.0109187	0.00255852	0.00316434		M0	0.0509689	0.0506406	0.0495359	0.0459446	0.0526952
M1	0.0429224	0.0398944	0.0394363	0.0411502	0.0397566	0.0424538	0.0377397	0.0404718	0.0398418	0.0363747			0.0400042		M1	0.0400042	0.0989008	0.0524784	0.0524106	0.0523701		M1	0.537022	0.538343	0.545314	0.53728	0.538489	0.542174	0.544038	0.531566	0.526937	0.536403			0.537757		M1	0.537757	0.676415	0.534631	0.325286	0.447584		M1	0.00454178	0.00413598	0.00504439	0.00594458	0.00463476
M2	0.0100457	0.00903462	0.00993512	0.0095509	0.00993915	0.00954702	0.00811606	0.00711816	0.0103406	0.00975412			0.00933814		M2	0.00933814	0.00943097	0.0443771	0.0222848	0.0202637		M2	0.0199118	0.0194382	0.0180308	0.0185513	0.0211242	0.0201912	0.0179748	0.0223517	0.0200238	0.0210564			0.0198654		M2	0.0198654	0.0135414	0.0500266	0.0247098	0.0356758		M2	0.871518	0.874811	0.870964	0.881612	0.876171
TAM-M1	0.000101471	0	0	0.000304816	0.00030426	0.000101564	0.000202901	0	0.000101379	0.000101605			0.0001218		TAM-M1	0.0001218	0.000255736	5.10466e-05	0.0250105	0.00113756		TAM-M1	0.400024	0.400024	0.398102	0.401394	0.400764	0.396416	0.393409	0.409345	0.411681	0.399239			0.40104		TAM-M1	0.40104	0.305065	0.404388	0.647299	0.484697		TAM-M1	0.000302786	0.000403511	0.000302663	0.000302267	0.000302267
TAM-M2	0.0198884	0.0246675	0.0218978	0.0197114	0.0248479	0.0233597	0.0231308	0.0246085	0.0228102	0.0234708			0.0228393		TAM-M2	0.0228393	0.032117	0.0295917	0.0435193	0.344142		TAM-M2	0.000119232	0.000118526	0	0	0.000119346	0.000119474	0.000119832	0	0	0			5.9641e-05		TAM-M2	5.9641e-05	1.1805e-05	3.59735e-05	0.000145754	0.0288787		TAM-M2	0.0726686	0.0700091	0.0741525	0.0661965	0.0661965
From M1																						From M1																						From M1
M0	0.858138	0.857829	0.859769	0.864251	0.859436	0.864301	0.859699	0.85593	0.85153	0.862072			0.859295			1	1	1	1	1		M0	0.00397847	0.00520402	0.00460394	0.00543029	0.00470644	0.0050434	0.00529848	0.00431839	0.00577626	0.00530911			0.00496688			1	1	1	1	1		M0	0.021425	0.0214141	0.0221257	0.0219126	0.0242375
M1	0.0983304	0.0988663	0.0974364	0.0965397	0.0985484	0.0963289	0.0970447	0.101913	0.105085	0.0989146			0.0989008									M1	0.675755	0.679243	0.674655	0.676071	0.677609	0.677574	0.675144	0.67472	0.676294	0.677088			0.676415									M1	0.0465892	0.0494949	0.0534451	0.0474604	0.048576
M2	0.00901362	0.00868144	0.00929425	0.0100328	0.00909834	0.00951017	0.00910114	0.0104369	0.00972066	0.00942044			0.00943097									M2	0.0149778	0.0137197	0.0105064	0.0148743	0.012825	0.0124326	0.0133051	0.0147059	0.0146175	0.0134497			0.0135414									M2	0.857403	0.853434	0.847747	0.858124	0.855989
TAM-M1	0.00040971	0.000204269	0	0.000102375	0.000613371	0.00020452	0.00030678	0.000511614	0.000102323	0.000102396			0.000255736			No stimuli (pro-M0) - Noise level: 8%						TAM-M1	0.305289	0.301833	0.310117	0.303624	0.304859	0.30495	0.306252	0.306256	0.303313	0.304153			0.305065			TLR4 + IFN-g (pro-M1) - Noise level: 8%						TAM-M1	0.000303183	0.00030303	0.000707214	0.000605877	0.00010099
TAM-M2	0.0341084	0.0344194	0.0335002	0.0290745	0.0323042	0.0296554	0.033848	0.0312084	0.0335619	0.0294901			0.032117									TAM-M2	0	0	0.00011805	0	0	0	0	0	0	0			1.1805e-05									TAM-M2	0.0742799	0.0753535	0.0759749	0.0718974	0.0710967
From M2																						From M2																						From M2
M0	0.872347	0.87569	0.874362	0.877786	0.869507	0.872373	0.872145	0.874399	0.872325	0.874083			0.873502									M0	0.0113827	0.00766008	0.0112239	0.0121423	0.0106459	0.0120842	0.0109628	0.0102607	0.0108121	0.012012			0.0109187									M0	0.0131817	0.015581	0.0153877	0.0146911	0.0149869
M1	0.0521429	0.0525455	0.0512349	0.053119	0.0522175	0.0539686	0.0536297	0.0526154	0.0507438	0.0525672			0.0524784									M1	0.545052	0.529982	0.536478	0.535585	0.529306	0.545824	0.534795	0.518107	0.537122	0.534054			0.534631									M1	0.00372308	0.00432248	0.00321834	0.00332059	0.00442567
M2	0.0447959	0.0437538	0.0436824	0.0420271	0.0466994	0.0450928	0.045575	0.0433002	0.0465661	0.0422779			0.0443771									M2	0.0500839	0.0495512	0.0496716	0.0474874	0.051555	0.0480976	0.0518351	0.0542009	0.0470927	0.0506907			0.0500266									M2	0.928456	0.923804	0.932012	0.932381	0.927178
TAM-M1	0.000102041	0.000102229	0	0	0	0	0.000101958	0.000102365	0	0.000101874			5.10466e-05									TAM-M1	0.393482	0.412807	0.402507	0.404785	0.408373	0.393994	0.402407	0.41731	0.404974	0.403243			0.404388									TAM-M1	0.000100624	0	0.000402293	0.000201248	0.00030175
TAM-M2	0.0306122	0.0279084	0.0307206	0.0270683	0.0315757	0.0285656	0.0285481	0.0295834	0.0303648	0.0309698			0.0295917									TAM-M2	0	0	0.000119403	0	0.000119617	0	0	0.000120715	0	0			3.59735e-05									TAM-M2	0.0545381	0.0562927	0.0489792	0.0494063	0.053108
From TAM-M1																						From TAM-M1																						From TAM-M1
M0	0.852067	0.858252	0.860043	0.859143	0.857099	0.85783	0.854649	0.855498	0.859649	0.853517			0.856775									M0	0.00246637	0.00268336	0.0021248	0.00236327	0.00280426	0.00178711	0.00304397	0.0024625	0.0025805	0.00326908			0.00255852									M0	0.016833	0.0187557	0.0163438	0.0155289	0.0164796
M1	0.0542113	0.0521206	0.0505968	0.0528468	0.0527068	0.0511404	0.0533837	0.0520738	0.0509996	0.0540265			0.0524106									M1	0.319619	0.324911	0.334824	0.326581	0.327426	0.32693	0.325366	0.325386	0.318972	0.32285			0.325286									M1	0.00393106	0.00494101	0.00433818	0.00494101	0.00454959
M2	0.0212353	0.0230966	0.0205039	0.0219769	0.0205312	0.0222972	0.02266	0.0243554	0.0228478	0.0233435			0.0222848									M2	0.0241031	0.0250447	0.0250503	0.0264461	0.0226584	0.0271417	0.0245772	0.0235057	0.0268148	0.0217563			0.0247098									M2	0.868662	0.867399	0.868745	0.872038	0.869882
TAM-M1	0.0268504	0.021768	0.0247883	0.0238168	0.0264556	0.0246497	0.0266408	0.0245593	0.0249898	0.0255861			0.0250105									TAM-M1	0.6537	0.647026	0.637889	0.644497	0.646887	0.64403	0.646787	0.648534	0.65152	0.652125			0.647299									TAM-M1	0.0251991	0.0246042	0.0264326	0.0233942	0.0278031
TAM-M2	0.0456355	0.0447624	0.0440681	0.0422161	0.0432074	0.0440831	0.0426661	0.0435137	0.0415137	0.043527			0.0435193									TAM-M2	0.000112108	0.00033542	0.000111832	0.000112537	0.000224341	0.000111694	0.000225479	0.000111932	0.000112196	0			0.000145754									TAM-M2	0.0853745	0.0842997	0.0841404	0.084098	0.081286
From TAM-M2																						From TAM-M2																						From TAM-M2
M0	0.58274	0.581091	0.577438	0.585905	0.586813	0.581313	0.584594	0.579487	0.581478	0.580012			0.582087									M0	0.00419825	0.00174968	0.00374576	0.00315126	0.00327217	0.00254866	0.00361179	0.00381812	0.00253954	0.00300821			0.00316434									M0	0.00845666	0.0115787	0.0115787	0.0138833	0.0101835
M1	0.0529579	0.0529095	0.0484492	0.0488848	0.0518135	0.0588414	0.0490206	0.0513341	0.0535732	0.055917			0.0523701									M1	0.447114	0.450134	0.456046	0.446312	0.447119	0.451228	0.45159	0.444984	0.438993	0.442323			0.447584									M1	0.00855733	0.0091623	0.00886025	0.00875252	0.0082678
M2	0.0210409	0.0224434	0.0202716	0.0205724	0.0182871	0.018464	0.0226327	0.018464	0.0225679	0.0178935			0.0202637									M2	0.0383673	0.0349936	0.0357017	0.0337302	0.0384481	0.0326691	0.0382151	0.0343631	0.0328985	0.0373713			0.0356758									M2	0.593376	0.601087	0.613673	0.589034	0.595987
TAM-M1	0.000406587	0.00111709	0.000608149	0.00122212	0.00172712	0.00182611	0.00101492	0.00142031	0.00152486	0.000508337			0.00113756									TAM-M1	0.479883	0.486294	0.476296	0.485294	0.481243	0.483434	0.480718	0.487331	0.495556	0.490918			0.484697									TAM-M1	0.00110742	0.000906162	0.00161095	0.00160966	0.000806614
TAM-M2	0.342854	0.342439	0.353233	0.343416	0.341359	0.339556	0.342738	0.349295	0.340856	0.345669			0.344142									TAM-M2	0.0304373	0.0268284	0.0282102	0.0315126	0.029917	0.0301205	0.0258651	0.0295036	0.0300127	0.0263797			0.0288787									TAM-M2	0.388503	0.377265	0.364277	0.38672	0.384755
	No stimuli (pro-M0) - Noise level: 13%
																Markov Matrix																						Markov Matrix
From M0													Mean value			M0	M1	M2	TAM-M1	TAM-M2		From M0													Mean value			M0	M1	M2	TAM-M1	TAM-M2		From M0
M0	0.893459	0.894337	0.891653	0.893211	0.889106	0.891061	0.89591	0.890167	0.898062	0.893643			0.893061		M0	0.893061	0.856025	0.859401	0.854804	0.757542		M0	0.0307231	0.0293108	0.0287858	0.0301729	0.0307845	0.0299452	0.0263807	0.0261009	0.028839	0.0298066			0.029085		M0	0.029085	0.00370249	0.00534554	0.0027165	0.00275436		M0	0.0320147	0.0304729	0.0340504	0.0329155	0.030846
M1	0.0551213	0.0532429	0.0575658	0.0559224	0.0582195	0.0561671	0.0537402	0.056817	0.0517419	0.057087			0.0555625		M1	0.0555625	0.0869261	0.0609924	0.0614022	0.0575404		M1	0.528288	0.530905	0.524173	0.515516	0.530412	0.533414	0.540187	0.531049	0.541656	0.522971			0.529857		M1	0.529857	0.57252	0.528358	0.449322	0.516027		M1	0.00652529	0.00835711	0.00815578	0.00652196	0.00661712
M2	0.00771288	0.0104841	0.00914885	0.00835741	0.00903584	0.00833248	0.00709001	0.00893866	0.00814265	0.0081259			0.00853688		M2	0.00853688	0.00757761	0.0305485	0.0116077	0.00992977		M2	0.0143624	0.0115281	0.0123016	0.0154544	0.0116683	0.0124163	0.0131903	0.0122464	0.0128174	0.0128095			0.0128795		M2	0.0128795	0.0113558	0.0351949	0.0141484	0.0153118		M2	0.864906	0.867	0.860842	0.863243	0.869286
TAM-M1	0.000102838	0.000102785	0.000205592	0.000103178	0	0	0.000102754	0.000102743	0.000103072	0.000102859			9.25822e-05		TAM-M1	9.25822e-05	0.00016521	9.27868e-05	0.0196023	0.000760568		TAM-M1	0.426627	0.428133	0.434617	0.438857	0.427011	0.424102	0.420242	0.43048	0.416687	0.434413			0.428117		TAM-M1	0.428117	0.412397	0.431015	0.533645	0.443728		TAM-M1	0.000611746	0.000305748	0.000305842	0.000407623	0.000509009
TAM-M2	0.0436035	0.0418337	0.0414268	0.0424061	0.043639	0.0444399	0.0431566	0.0439741	0.0419501	0.0410409			0.0427471		TAM-M2	0.0427471	0.0493059	0.0489659	0.0525834	0.174227		TAM-M2	0	0.000122639	0.000123016	0	0.000124131	0.000121729	0	0.000123701	0	0			6.15216e-05		TAM-M2	6.15216e-05	2.44276e-05	8.62457e-05	0.000167647	0.0221789		TAM-M2	0.0959421	0.0938647	0.0966459	0.0969123	0.0927415
From M1																						From M1																						From M1
M0	0.857602	0.853365	0.857187	0.855726	0.856862	0.860564	0.855726	0.850675	0.855874	0.856671			0.856025			1	1	1	1	1		M0	0.0031688	0.00366793	0.00416565	0.00342508	0.00440636	0.00320473	0.00394818	0.00377864	0.0039796	0.00327988			0.00370249			1	1	1	1	1		M0	0.0118271	0.0109028	0.011093	0.0110896	0.0117215
M1	0.0850865	0.0883927	0.0842442	0.0890864	0.0856759	0.0819486	0.0880529	0.092606	0.0899236	0.0842442			0.0869261									M1	0.577453	0.572197	0.577432	0.571498	0.566585	0.569949	0.576558	0.573379	0.569208	0.570943			0.57252									M1	0.0308931	0.030161	0.031956	0.032455	0.0348588
M2	0.00694372	0.00730603	0.00639307	0.00899132	0.00847458	0.00794716	0.00620091	0.00763123	0.0069172	0.00897092			0.00757761									M2	0.00938452	0.00929209	0.0109042	0.0110092	0.0113831	0.014298	0.0127082	0.0115797	0.0121875	0.0108115			0.0113558									M2	0.858075	0.865193	0.854468	0.863974	0.85822
TAM-M1	0.000207275	0.000102902	0.000103114	0.000206697	0.000206697	0.00010321	0.000103348	0.000412499	0.000103242	0.000103114			0.00016521			No stimuli (pro-M0) - Noise level: 13%						TAM-M1	0.409872	0.414843	0.407498	0.414067	0.417503	0.412548	0.406786	0.411263	0.414625	0.414966			0.412397			TLR4 + IFN-g (pro-M1) - Noise level: 13%						TAM-M1	0.000509788	0.000203791	0.000508854	0.000406959	0.000611558
TAM-M2	0.0501606	0.0508335	0.0520726	0.0459901	0.0487805	0.0494375	0.0499173	0.0486748	0.0471815	0.0500103			0.0493059									TAM-M2	0.000121877	0	0	0	0.000122399	0	0	0	0	0			2.44276e-05									TAM-M2	0.0986949	0.0935398	0.101974	0.0920745	0.0945877
From M2																						From M2																						From M2
M0	0.865038	0.856041	0.863079	0.854491	0.857909	0.861445	0.867354	0.8522	0.8576	0.858849			0.859401									M0	0.00630019	0.00665434	0.00519481	0.0071658	0.00454099	0.00458318	0.0043061	0.00490677	0.00512116	0.00468211			0.00534554									M0	0.00822753	0.00997963	0.0113023	0.0102538	0.0098778
M1	0.0603155	0.0623136	0.0575317	0.0597092	0.0619131	0.0614652	0.0563177	0.0646561	0.0625902	0.0631113			0.0609924									M1	0.530574	0.531978	0.528881	0.527304	0.527491	0.533011	0.533095	0.521835	0.518486	0.530927			0.528358									M1	0.00558659	0.0086558	0.00580389	0.00649746	0.00763747
M2	0.0307248	0.0302314	0.0294876	0.031453	0.0294087	0.0309396	0.0299123	0.0336707	0.0295937	0.0300628			0.0305485									M2	0.0308833	0.0349969	0.0353741	0.035829	0.0347324	0.0336926	0.0349409	0.0371688	0.0388459	0.0354855			0.0351949									M2	0.89934	0.894094	0.899399	0.897056	0.897963
TAM-M1	0	0.000102828	0	0.000206249	0	0	0.000309438	0.000103284	0.000103114	0.000102955			9.27868e-05									TAM-M1	0.432119	0.426248	0.43055	0.429701	0.433112	0.428589	0.427657	0.435967	0.437547	0.428659			0.431015									TAM-M1	0.000406298	0.000305499	0.000305468	0.000609137	0.000305499
TAM-M2	0.0439221	0.0513111	0.0499021	0.0541405	0.0507688	0.0461507	0.0461062	0.04937	0.0501134	0.047874			0.0489659									TAM-M2	0.000123533	0.000123229	0	0	0.00012273	0.00012387	0	0.000122669	0	0.000246427			8.62457e-05									TAM-M2	0.0864398	0.0869654	0.0831891	0.0855838	0.0842159
From TAM-M1																						From TAM-M1																						From TAM-M1
M0	0.851626	0.86019	0.852287	0.861048	0.850191	0.854735	0.852086	0.858365	0.853269	0.854249			0.854804									M0	0.00261345	0.00263726	0.00237473	0.00251166	0.00299115	0.00405486	0.00263631	0.00301277	0.00229275	0.00204008			0.0027165									M0	0.010001	0.00977298	0.0101937	0.00846421	0.00977298
M1	0.0619176	0.0584175	0.0667491	0.0575689	0.0628931	0.0605873	0.063658	0.0609216	0.0605279	0.0607815			0.0614022									M1	0.450107	0.452529	0.453574	0.4338	0.453099	0.440906	0.4568	0.456616	0.448293	0.447498			0.449322									M1	0.00704153	0.00702433	0.0077472	0.00703651	0.00916217
M2	0.0135639	0.0116423	0.0109188	0.0107683	0.010929	0.0116832	0.011179	0.012576	0.0114457	0.0113707			0.0116077									M2	0.0136612	0.015344	0.0125861	0.0145916	0.0132807	0.0159809	0.0133014	0.0126537	0.0150839	0.0150006			0.0141484									M2	0.862537	0.865316	0.866055	0.864777	0.862364
TAM-M1	0.0216401	0.0182361	0.0182324	0.0202941	0.0178369	0.0201613	0.0194597	0.0184517	0.0205197	0.0211908			0.0196023									TAM-M1	0.5335	0.52925	0.531228	0.548977	0.530629	0.539058	0.526902	0.527718	0.53409	0.535101			0.533645									TAM-M1	0.0185733	0.0203604	0.0200815	0.0201917	0.0168991
TAM-M2	0.0512528	0.0515145	0.0518129	0.050321	0.0581503	0.0528329	0.0536176	0.0496856	0.054238	0.0524085			0.0525834									TAM-M2	0.000118793	0.000239751	0.000237473	0.000119603	0	0	0.000359497	0	0.000241342	0.000360014			0.000167647									TAM-M2	0.101847	0.0975262	0.0959225	0.0995309	0.101802
From TAM-M2																						From TAM-M2																						From TAM-M2
M0	0.7585	0.761527	0.746869	0.763072	0.757997	0.765269	0.754853	0.755985	0.752931	0.758422			0.757542									M0	0.00355175	0.00354957	0.00331532	0.00268949	0.00231256	0.00220615	0.0033068	0.00208333	0.00233645	0.00219218			0.00275436									M0	0.00834011	0.00813256	0.00650803	0.00772044	0.00874962
M1	0.0578326	0.0566271	0.0590228	0.0575149	0.0575954	0.0536616	0.0592585	0.0558923	0.0599671	0.058032			0.0575404									M1	0.514391	0.514688	0.513139	0.518093	0.522882	0.516853	0.514023	0.501593	0.522627	0.521983			0.516027									M1	0.00864524	0.00792925	0.00894855	0.00802519	0.00966528
M2	0.0124294	0.010624	0.0089304	0.00912446	0.00977065	0.00875476	0.00914039	0.0106853	0.0103888	0.00944947			0.00992977									M2	0.0175138	0.0146879	0.0165766	0.0152812	0.0157011	0.0172815	0.0128598	0.0142157	0.0142646	0.0147363			0.0153118									M2	0.763934	0.764867	0.772524	0.763612	0.761522
TAM-M1	0.000719055	0.000722022	0.000821187	0.000410088	0.000514245	0.000308992	0.00133511	0.000924689	0.00102859	0.000821693			0.000760568									TAM-M1	0.440539	0.447368	0.443026	0.445844	0.436709	0.440863	0.44752	0.456618	0.440113	0.43868			0.443728									TAM-M1	0.00101709	0.0014232	0.00122026	0.00111743	0.00142436
TAM-M2	0.170519	0.1705	0.184356	0.169879	0.174123	0.172005	0.175413	0.176513	0.175684	0.173274			0.174227									TAM-M2	0.0240049	0.0197062	0.023944	0.0180929	0.0223953	0.0227969	0.0222903	0.0254902	0.0206591	0.022409			0.0221789									TAM-M2	0.218063	0.217648	0.210799	0.219525	0.218639
Adipocytes
			No stimuli - Noise level: 3%																											TNF + TNFR2 - Noise level: 3%
		From TNF(-) CTGF(-) GLUT4(-)													Mean value			Markov Matrix											From TNF(-) CTGF(-) GLUT4(-)													Mean value			Markov Matrix
		TNF(-) CTGF(-) GLUT4(-)	0.9974	0.9979	0.997299	0.9978	0.9977	0.996	0.996599	0.998	0.996998	0.996599			0.997229			1	2	3	4	5	6	7	8				TNF(-) CTGF(-) GLUT4(-)	0.929992	0.934097	0.930971	0.930438	0.93026	0.937043	0.930672	0.931362	0.930438	0.934152			0.931942			1	2	3	4	5
		TNF(-) CTGF(-) GLUT4(+)	0.001	0.00090009	0.00120024	0.0011	0.00060006	0.00170017	0.0010003	0.00060012	0.00110055	0.00120048			0.0010402		1	0.997229	0.974947	0.978871	0.993081	0.959343	0.98068	0.938573	0.980674				TNF(-) CTGF(-) GLUT4(+)	0.000543537	0.000981997	0.00130039	0.00119747	0.000653808	0.00130933	0	0.00118714	0.000435445	0.000760622			0.000836974		1	0.931942	0.831551	0.0343848	0.852489	0.0291022
		TNF(-) CTGF(+) GLUT4(-)	0.0014	0.00120012	0.0015003	0.0011	0.00170017	0.00230023	0.00240072	0.00140028	0.00190095	0.00220088			0.00171037		2	0.0010402	0.021461	0.00141127	0.00212973	0.000971144	0.00123126	0.0011012	0.00127172				TNF(-) CTGF(+) GLUT4(-)	0.00163061	0.000981997	0.00205895	0.00152406	0.00163452	0.000654664	0.00206141	0.00140298	0.000979752	0.0010866			0.00140155		2	0.000836974	0.0247991	1.10951e-05	0.00207678	6.5949e-05
		TNF(-) CTGF(+) GLUT4(+)	0.0002	0	0	0	0	0	0	0	0	0			2e-05		3	0.00171037	0.00359183	0.0196177	0.0035095	0.0147973	0.0153558	0.014746	0.0155911				TNF(-) CTGF(+) GLUT4(+)	0	0	0	0	0	0	0	0	0	0			0		3	0.00140155	0.00280761	0.000111129	0.00282133	0.000142725
		TNF(+) CTGF(-) GLUT4(-)	0	0	0	0	0	0	0	0	0	0			0		4	2e-05	0	4.0024e-05	0.00127978	0	2.0022e-05	6.0048e-05	2.00341e-05				TNF(+) CTGF(-) GLUT4(-)	0.00130449	0.00163666	0.000541829	0.000762029	0.00130762	0.000654664	0.00130194	0.000971293	0.00087089	0.000325981			0.00096774		4	0	2.40674e-05	0	0.00112888	0
		TNF(+) CTGF(-) GLUT4(+)	0	0	0	0	0	0	0	0	0	0			0		5	0	0	1.0011e-05	0	0.000530612	0.00037037	3.0027e-05	0.000310443				TNF(+) CTGF(-) GLUT4(+)	0	0	0	0	0	0	0	0	0	0			0		5	0.00096774	0.00177521	0.00644997	0.00184832	0.00718845
		TNF(+) CTGF(+) GLUT4(-)	0	0	0	0	0	0	0	0	0	0			0		6	0	0	0	0	0	3.003e-05	0	2.0028e-05				TNF(+) CTGF(+) GLUT4(-)	0.0664203	0.0623022	0.0650195	0.06597	0.0661436	0.0603382	0.0659651	0.0650766	0.0671674	0.0635662			0.0647969		6	0	0	1.11086e-05	0	1.09782e-05
		TNF(+) CTGF(+) GLUT4(+)	0	0	0	0	0	0	0	0	0	0			0		7	0	0	5.0037e-05	0	0.0243484	0.00231238	0.0454598	0.0021028				TNF(+) CTGF(+) GLUT4(+)	0.000108707	0	0.000108366	0.000108861	0	0	0	0	0.000108861	0.00010866			5.43456e-05		7	0.0647969	0.138983	0.957799	0.139467	0.962127
																	8	0	0	0	0	1.0011e-05	0	3.00371e-05	1.0014e-05																			8	5.43456e-05	5.98889e-05	0.00123244	0.000168236	0.00136263
		From TNF(-) CTGF(-) GLUT4(+)																											From TNF(-) CTGF(-) GLUT4(+)
		TNF(-) CTGF(-) GLUT4(-)	0.972086	0.97569	0.976288	0.97438	0.974885	0.973684	0.973687	0.976188	0.977391	0.975193			0.974947			1	1	1	1	1	1	1	1				TNF(-) CTGF(-) GLUT4(-)	0.836571	0.828881	0.833253	0.833971	0.83051	0.828585	0.832389	0.830297	0.83299	0.828061			0.831551			1	1	1	1	1
		TNF(-) CTGF(-) GLUT4(+)	0.0241121	0.0203081	0.0215108	0.0217174	0.0221133	0.0220132	0.0222111	0.0207104	0.0190076	0.0209063			0.021461														TNF(-) CTGF(-) GLUT4(+)	0.0233813	0.0234657	0.0276713	0.0221133	0.0232586	0.0282499	0.0251838	0.0252876	0.0238585	0.0255212			0.0247991
		TNF(-) CTGF(+) GLUT4(-)	0.0038019	0.0040016	0.0022011	0.00390312	0.0030018	0.00430258	0.00410205	0.00310155	0.00360144	0.00390117			0.00359183			1: TNF(-) CTGF(-) GLUT4(-)											TNF(-) CTGF(+) GLUT4(-)	0.00239808	0.00373045	0.00347389	0.00215157	0.00310115	0.00251377	0.0032534	0.00251678	0.00230108	0.00263599			0.00280761			1: TNF(-) CTGF(-) GLUT4(-)
		TNF(-) CTGF(+) GLUT4(+)	0	0	0	0	0	0	0	0	0	0			0			2: TNF(-) CTGF(-) GLUT4(+)											TNF(-) CTGF(+) GLUT4(+)	0	0.000240674	0	0	0	0	0	0	0	0			2.40674e-05			2: TNF(-) CTGF(-) GLUT4(+)
		TNF(+) CTGF(-) GLUT4(-)	0	0	0	0	0	0	0	0	0	0			0			3: TNF(-) CTGF(+) GLUT4(-)											TNF(+) CTGF(-) GLUT4(-)	0.00263789	0.00156438	0.00215621	0.00203203	0.00131202	0.00179555	0.00180745	0.00155801	0.00121109	0.00167745			0.00177521			3: TNF(-) CTGF(+) GLUT4(-)
		TNF(+) CTGF(-) GLUT4(+)	0	0	0	0	0	0	0	0	0	0			0			4: TNF(-) CTGF(+) GLUT4(+)											TNF(+) CTGF(-) GLUT4(+)	0	0	0	0	0	0	0	0	0	0			0			4: TNF(-) CTGF(+) GLUT4(+)
		TNF(+) CTGF(+) GLUT4(-)	0	0	0	0	0	0	0	0	0	0			0			5: TNF(+) CTGF(-) GLUT4(-)		No stimuli - Noise level: 3%									TNF(+) CTGF(+) GLUT4(-)	0.134892	0.142118	0.133325	0.139613	0.141818	0.138856	0.137366	0.140221	0.139639	0.141984			0.138983			5: TNF(+) CTGF(-) GLUT4(-)		TNF + TNFR2 - Noise level: 3%
		TNF(+) CTGF(+) GLUT4(+)	0	0	0	0	0	0	0	0	0	0			0			6: TNF(+) CTGF(-) GLUT4(+)											TNF(+) CTGF(+) GLUT4(+)	0.000119904	0	0.000119789	0.000119531	0	0	0	0.000119847	0	0.000119818			5.98889e-05			6: TNF(+) CTGF(-) GLUT4(+)
																		7: TNF(+) CTGF(+) GLUT4(-)																											7: TNF(+) CTGF(+) GLUT4(-)
		From TNF(-) CTGF(+) GLUT4(-)																8: TNF(+) CTGF(+) GLUT4(+)											From TNF(-) CTGF(+) GLUT4(-)																8: TNF(+) CTGF(+) GLUT4(+)
		TNF(-) CTGF(-) GLUT4(-)	0.979075	0.98008	0.978091	0.981085	0.975785	0.978687	0.980571	0.976774	0.981483	0.977077			0.978871														TNF(-) CTGF(-) GLUT4(-)	0.033605	0.0361151	0.035992	0.0345519	0.0346891	0.0343909	0.0319184	0.0348386	0.0346705	0.0330761			0.0343848
		TNF(-) CTGF(-) GLUT4(+)	0.00110132	0.0011011	0.00190076	0.00170136	0.0015009	0.00080048	0.00150225	0.00180198	0.00120108	0.0015015			0.00141127														TNF(-) CTGF(-) GLUT4(+)	0	0	0	0	0	0	0	0.000110951	0	0			1.10951e-05
		TNF(-) CTGF(+) GLUT4(-)	0.0198238	0.0188188	0.0198079	0.0169135	0.0227136	0.0202121	0.0179269	0.0212233	0.0173156	0.0214214			0.0196177														TNF(-) CTGF(+) GLUT4(-)	0.000223289	0.000222247	0.000111086	0	0.000110828	0.000110939	0.000110828	0.000110951	0.000111123	0			0.000111129
		TNF(-) CTGF(+) GLUT4(+)	0	0	0.00020008	0.00020016	0	0	0	0	0	0			4.0024e-05														TNF(-) CTGF(+) GLUT4(+)	0	0	0	0	0	0	0	0	0	0			0
		TNF(+) CTGF(-) GLUT4(-)	0	0	0	0	0	0	0	0.00010011	0	0			1.0011e-05														TNF(+) CTGF(-) GLUT4(-)	0.0060288	0.00588954	0.00666519	0.00646456	0.00587388	0.00732194	0.00764712	0.00732276	0.00511168	0.0061742			0.00644997
		TNF(+) CTGF(-) GLUT4(+)	0	0	0	0	0	0	0	0	0	0			0														TNF(+) CTGF(-) GLUT4(+)	0	0	0.000111086	0	0	0	0	0	0	0			1.11086e-05
		TNF(+) CTGF(+) GLUT4(-)	0	0	0	0.00010008	0	0.00030018	0	0.00010011	0	0			5.0037e-05														TNF(+) CTGF(+) GLUT4(-)	0.95858	0.956995	0.955677	0.958203	0.958772	0.955846	0.958883	0.956618	0.958773	0.959647			0.957799
		TNF(+) CTGF(+) GLUT4(+)	0	0	0	0	0	0	0	0	0	0			0														TNF(+) CTGF(+) GLUT4(+)	0.00156302	0.000777864	0.00144412	0.000780205	0.000554139	0.00232971	0.00144076	0.000998558	0.00133348	0.00110254			0.00123244
		From TNF(-) CTGF(+) GLUT4(+)																											From TNF(-) CTGF(+) GLUT4(+)
		TNF(-) CTGF(-) GLUT4(-)	0.993501	0.9936	0.993801	0.9926	0.993102	0.994104	0.992502	0.991899	0.992302	0.993399			0.993081														TNF(-) CTGF(-) GLUT4(-)	0.850675	0.85203	0.848405	0.848126	0.857057	0.854602	0.858394	0.847719	0.854381	0.853504			0.852489
		TNF(-) CTGF(-) GLUT4(+)	0.00229977	0.0028	0.00139972	0.0019	0.00169949	0.00179892	0.0019994	0.00230023	0.00259922	0.0025005			0.00212973														TNF(-) CTGF(-) GLUT4(+)	0.0023892	0.00204844	0.00191893	0.00217654	0.00168027	0.00214874	0.00156006	0.00251407	0.00253776	0.00179383			0.00207678
		TNF(-) CTGF(+) GLUT4(-)	0.0029997	0.0028	0.00379924	0.0037	0.00379886	0.0024985	0.00409877	0.00420042	0.00389883	0.00330066			0.0035095														TNF(-) CTGF(+) GLUT4(-)	0.00215028	0.00289191	0.00335812	0.00241838	0.00276044	0.00286499	0.00300012	0.00239435	0.00350453	0.00287013			0.00282133
		TNF(-) CTGF(+) GLUT4(+)	0.00119988	0.0008	0.0009998	0.0018	0.00139958	0.00159904	0.00139958	0.00160016	0.00119964	0.00080016			0.00127978														TNF(-) CTGF(+) GLUT4(+)	0.00047784	0.00144596	0.00143919	0.00145103	0.00144023	0.000954996	0.00120005	0.00167604	0.000725076	0.000478354			0.00112888
		TNF(+) CTGF(-) GLUT4(-)	0	0	0	0	0	0	0	0	0	0			0														TNF(+) CTGF(-) GLUT4(-)	0.00191136	0.00216894	0.00167906	0.0019347	0.00168027	0.00167124	0.00144006	0.00287322	0.00145015	0.00167424			0.00184832
		TNF(+) CTGF(-) GLUT4(+)	0	0	0	0	0	0	0	0	0	0			0														TNF(+) CTGF(-) GLUT4(+)	0	0	0	0	0	0	0	0	0	0			0
		TNF(+) CTGF(+) GLUT4(-)	0	0	0	0	0	0	0	0	0	0			0														TNF(+) CTGF(+) GLUT4(-)	0.142157	0.139294	0.14308	0.143652	0.135142	0.137758	0.134165	0.142584	0.13716	0.13968			0.139467
		TNF(+) CTGF(+) GLUT4(+)	0	0	0	0	0	0	0	0	0	0			0														TNF(+) CTGF(+) GLUT4(+)	0.00023892	0.000120496	0.000119933	0.000241838	0.000240038	0	0.00024001	0.000239435	0.000241692	0			0.000168236
		From TNF(+) CTGF(-) GLUT4(-)																											From TNF(+) CTGF(-) GLUT4(-)
		TNF(-) CTGF(-) GLUT4(-)	0.959832	0.960553	0.960344	0.961646	0.959459	0.960457	0.959572	0.958458	0.956352	0.956752			0.959343														TNF(-) CTGF(-) GLUT4(-)	0.0304095	0.0273867	0.0290953	0.0271074	0.0284894	0.0294827	0.0299802	0.0303395	0.0285683	0.0301629			0.0291022
		TNF(-) CTGF(-) GLUT4(+)	0.000801362	0.000901081	0.00130182	0.00120168	0.000900901	0.0010011	0.00090063	0.0011011	0.000600661	0.0010011			0.000971144														TNF(-) CTGF(-) GLUT4(+)	0.000219563	0.000219974	0	0	0.000110424	0	0	0.000109529	0	0			6.5949e-05
		TNF(-) CTGF(+) GLUT4(-)	0.0154262	0.013316	0.0142199	0.0134188	0.0145145	0.0147162	0.0140098	0.0148148	0.0178196	0.0157173			0.0147973														TNF(-) CTGF(+) GLUT4(-)	0.000439126	0	0	0.000110193	0	0.000328803	0.000219635	0.000109529	0.000109878	0.000110084			0.000142725
		TNF(-) CTGF(+) GLUT4(+)	0	0	0	0	0	0	0	0	0	0			0														TNF(-) CTGF(+) GLUT4(+)	0	0	0	0	0	0	0	0	0	0			0
		TNF(+) CTGF(-) GLUT4(-)	0.000400681	0.000800961	0.00020028	0.000901262	0.0004004	0.000500551	0.00070049	0.000500501	0.000800881	0.00010011			0.000530612														TNF(+) CTGF(-) GLUT4(-)	0.00570864	0.00703916	0.00768555	0.00628099	0.00905477	0.00811048	0.0068087	0.00700986	0.00769146	0.00649494			0.00718845
		TNF(+) CTGF(-) GLUT4(+)	0	0	0	0	0	0	0	0	0	0			0														TNF(+) CTGF(-) GLUT4(+)	0.000109782	0	0	0	0	0	0	0	0	0			1.09782e-05
		TNF(+) CTGF(+) GLUT4(-)	0.02354	0.0244293	0.0239335	0.022832	0.0247247	0.0233257	0.0248174	0.0251251	0.0244269	0.026329			0.0243484														TNF(+) CTGF(+) GLUT4(-)	0.961357	0.964364	0.962121	0.965289	0.96102	0.960763	0.961564	0.96057	0.962532	0.961691			0.962127
		TNF(+) CTGF(+) GLUT4(+)	0	0	0	0	0	0	0	0	0	0.00010011			1.0011e-05														TNF(+) CTGF(+) GLUT4(+)	0.0017565	0.000989881	0.00109794	0.00121212	0.00132509	0.00131521	0.00142763	0.00186199	0.00109878	0.00154117			0.00136263
		From TNF(+) CTGF(-) GLUT4(+)																											From TNF(+) CTGF(-) GLUT4(+)
		TNF(-) CTGF(-) GLUT4(-)	0.981582	0.978576	0.981077	0.981986	0.980278	0.982179	0.978981	0.980182	0.980278	0.981682			0.98068														TNF(-) CTGF(-) GLUT4(-)	0.0330347	0.0323773	0.0303098	0.0341228	0.0340488	0.0307658	0.0329719	0.0284626	0.0343203	0.0325112			0.0322925
		TNF(-) CTGF(-) GLUT4(+)	0.0013013	0.000900991	0.00140168	0.00120096	0.0010011	0.00130156	0.00180162	0.00130117	0.00140154	0.000700701			0.00123126														TNF(-) CTGF(-) GLUT4(+)	0	0	0	0	0	0	0	0	0	0.000112108			1.12108e-05
		TNF(-) CTGF(+) GLUT4(-)	0.014014	0.0176194	0.0151181	0.0145116	0.0164181	0.0134161	0.0160144	0.0154139	0.0162178	0.0148148			0.0153558														TNF(-) CTGF(+) GLUT4(-)	0.000223964	0.000112032	0.000111844	0	0.000112372	0.000112284	0.000223539	0	0	0.000112108			0.000100814
		TNF(-) CTGF(+) GLUT4(+)	0	0.00020022	0	0	0	0	0	0	0	0			2.0022e-05														TNF(-) CTGF(+) GLUT4(+)	0	0	0	0	0	0	0	0	0	0			0
		TNF(+) CTGF(-) GLUT4(-)	0.0002002	0.00030033	0.00020024	0.00030024	0.000500551	0.00020024	0.00060054	0.000800721	0.00040044	0.0002002			0.00037037														TNF(+) CTGF(-) GLUT4(-)	0.0199328	0.0196056	0.0177832	0.0190818	0.020227	0.0190883	0.020342	0.0180412	0.0197398	0.0204036			0.0194245
		TNF(+) CTGF(-) GLUT4(+)	0.0001001	0	0	0.00010008	0	0.00010012	0	0	0	0			3.003e-05														TNF(+) CTGF(-) GLUT4(+)	0.000111982	0.000112032	0.000111844	0.000224492	0.000112372	0	0.000111769	0	0	0.000112108			8.966e-05
		TNF(+) CTGF(+) GLUT4(-)	0.0028028	0.00240264	0.00220264	0.00190152	0.00180198	0.00280336	0.00260234	0.00230207	0.00170187	0.0026026			0.00231238														TNF(+) CTGF(+) GLUT4(-)	0.944905	0.946449	0.949894	0.944887	0.944039	0.948574	0.944786	0.951815	0.944818	0.944955			0.946512
		TNF(+) CTGF(+) GLUT4(+)	0	0	0	0	0	0	0	0	0	0			0														TNF(+) CTGF(+) GLUT4(+)	0.00179171	0.00134439	0.00178951	0.00168369	0.00146084	0.00145969	0.00156477	0.00168086	0.00112158	0.00179372			0.00156908
		From TNF(+) CTGF(+) GLUT4(-)																											From TNF(+) CTGF(+) GLUT4(-)
		TNF(-) CTGF(-) GLUT4(-)	0.937644	0.941247	0.939351	0.940052	0.936962	0.93852	0.938839	0.93529	0.939491	0.938332			0.938573														TNF(-) CTGF(-) GLUT4(-)	0.024637	0.0233835	0.026877	0.0259569	0.0292404	0.0285402	0.0263158	0.0286993	0.026451	0.0231639			0.0263265
		TNF(-) CTGF(-) GLUT4(+)	0.000700631	0.0010009	0.00140112	0.00170136	0.00090054	0.00120156	0.001001	0.000801362	0.00140252	0.000900991			0.0011012														TNF(-) CTGF(-) GLUT4(+)	0	0	0	0	0	0	0	0	0	0			0
		TNF(-) CTGF(+) GLUT4(-)	0.0137123	0.0138124	0.0140112	0.0160128	0.0162097	0.0151197	0.0159159	0.0157267	0.0139251	0.0130143			0.014746														TNF(-) CTGF(+) GLUT4(-)	0	0.000109782	0.000108814	0.000109987	0.000109926	0.000109349	0.000109194	0	0	0.000109782			7.66834e-05
		TNF(-) CTGF(+) GLUT4(+)	0.00040036	0	0	0	0.00020012	0	0	0	0	0			6.0048e-05														TNF(-) CTGF(+) GLUT4(+)	0	0	0	0	0	0	0	0	0	0			0
		TNF(+) CTGF(-) GLUT4(-)	0.00020018	0.00010009	0	0	0	0	0	0	0	0			3.0027e-05														TNF(+) CTGF(-) GLUT4(-)	0.00648922	0.00614777	0.00598477	0.00791905	0.00670551	0.0082012	0.00698843	0.00742034	0.0073232	0.00603798			0.00692175
		TNF(+) CTGF(-) GLUT4(+)	0	0	0	0	0	0	0	0	0	0			0														TNF(+) CTGF(-) GLUT4(+)	0	0	0	0	0	0	0	0	0	0			0
		TNF(+) CTGF(+) GLUT4(-)	0.0473426	0.0438395	0.0452362	0.0422338	0.0456274	0.0450586	0.0442442	0.0481819	0.0450811	0.0477525			0.0454598														TNF(+) CTGF(+) GLUT4(-)	0.967994	0.96981	0.965506	0.964914	0.962405	0.961728	0.965713	0.962571	0.965023	0.969481			0.965515
		TNF(+) CTGF(+) GLUT4(+)	0	0	0	0	0.00010006	0.00010013	0	0	0.00010018	0			3.00371e-05														TNF(+) CTGF(+) GLUT4(+)	0.000879894	0.000548908	0.00152339	0.00109987	0.00153897	0.00142154	0.000873553	0.00130947	0.00120232	0.0012076			0.00116055
		From TNF(+) CTGF(+) GLUT4(+)																											From TNF(+) CTGF(+) GLUT4(+)
		TNF(-) CTGF(-) GLUT4(-)	0.981478	0.981274	0.980783	0.980579	0.98318	0.979571	0.979471	0.980867	0.97827	0.981266			0.980674														TNF(-) CTGF(-) GLUT4(-)	0.0303778	0.0326366	0.0319245	0.0303775	0.033502	0.0304987	0.0342755	0.0359503	0.0325194	0.0332996			0.0325362
		TNF(-) CTGF(-) GLUT4(+)	0.00110132	0.00180252	0.00110099	0.00110121	0.00120144	0.00110154	0.0015021	0.0010017	0.00160224	0.00120216			0.00127172														TNF(-) CTGF(-) GLUT4(+)	0	0	0	0	0	0	0.000111284	0	0	0			1.11284e-05
		TNF(-) CTGF(+) GLUT4(-)	0.0149179	0.0145203	0.0159143	0.0161177	0.0130156	0.0165231	0.0160224	0.0155264	0.0176247	0.0157283			0.0155911														TNF(-) CTGF(+) GLUT4(-)	0.000112095	0	0	0	0	0	0.000222568	0.000335984	0.000112524	0			7.83171e-05
		TNF(-) CTGF(+) GLUT4(+)	0	0	0	0	0	0	0	0.000200341	0	0			2.00341e-05														TNF(-) CTGF(+) GLUT4(+)	0	0	0	0	0	0	0	0	0	0			0
		TNF(+) CTGF(-) GLUT4(-)	0.00020024	0.000600841	0.00010009	0.00010011	0.000400481	0.00010014	0.000300421	0.000400681	0.000500701	0.000400721			0.000310443														TNF(+) CTGF(-) GLUT4(-)	0.0174868	0.0165419	0.0206835	0.017199	0.0209106	0.0217053	0.0200312	0.020383	0.0187915	0.0192373			0.019297
		TNF(+) CTGF(-) GLUT4(+)	0	0	0	0	0	0.00020028	0	0	0	0			2.0028e-05														TNF(+) CTGF(-) GLUT4(+)	0	0.000111769	0.00011241	0	0	0	0	0	0	0			2.24179e-05
		TNF(+) CTGF(+) GLUT4(-)	0.00230276	0.00180252	0.00210189	0.00210231	0.00220264	0.00240336	0.00270379	0.00200341	0.0020028	0.00140252			0.0021028														TNF(+) CTGF(+) GLUT4(-)	0.951014	0.949816	0.946268	0.951195	0.944576	0.945793	0.944358	0.942323	0.947114	0.946563			0.946902
		TNF(+) CTGF(+) GLUT4(+)	0	0	0	0	0	0.00010014	0	0	0	0			1.0014e-05														TNF(+) CTGF(+) GLUT4(+)	0.00100886	0.000894154	0.00101169	0.0012285	0.0010118	0.00200356	0.00100156	0.00100795	0.00146281	0.000899989			0.00115309
			No stimuli - Noise level: 8%																											TNF + TNFR2 - Noise level: 8%
		From TNF(-) CTGF(-) GLUT4(-)													Mean value			Markov Matrix											From TNF(-) CTGF(-) GLUT4(-)													Mean value			Markov Matrix
		TNF(-) CTGF(-) GLUT4(-)	0.986834	0.988754	0.987721	0.988446	0.98745	0.988536	0.98936	0.987145	0.989152	0.988747			0.988214			1	2	3	4	5	6	7	8				TNF(-) CTGF(-) GLUT4(-)	0.614097	0.610161	0.603713	0.611927	0.608351	0.597488	0.616955	0.610941	0.59969	0.603086			0.607641			1	2	3	4	5
		TNF(-) CTGF(-) GLUT4(+)	0.00251256	0.0026107	0.00322061	0.00331558	0.00271084	0.00321802	0.00260992	0.00361555	0.00291282	0.00200944			0.00287361		1	0.988214	0.962039	0.972968	0.980166	0.963374	0.97886	0.943532	0.979109				TNF(-) CTGF(-) GLUT4(+)	0.00272586	0.00248139	0.00296506	0.00116929	0.00273153	0.00207147	0.00206772	0.0021728	0.00412957	0.00246369			0.00249784		1	0.607641	0.387462	0.125698	0.393644	0.114534
		TNF(-) CTGF(+) GLUT4(-)	0.0100503	0.00793252	0.00835346	0.00823872	0.00973896	0.00804505	0.00793013	0.0091393	0.00793491	0.00894203			0.00863053		2	0.00287361	0.0271292	0.00240794	0.00479024	0.00187489	0.00196558	0.00197713	0.00192663				TNF(-) CTGF(+) GLUT4(-)	0.00337487	0.00444038	0.00386747	0.00428738	0.00390219	0.0042724	0.00310158	0.00485685	0.00348432	0.00531639			0.00409038		2	0.00249784	0.0371286	0.000320671	0.00471176	0.000315395
		TNF(-) CTGF(+) GLUT4(+)	0.00040201	0.000401647	0.000201288	0	0	0.000201126	0	0	0	0.000200944			0.000140702		3	0.00863053	0.0104592	0.0238384	0.0103841	0.0156971	0.0147689	0.0150907	0.0150504				TNF(-) CTGF(+) GLUT4(+)	0	0	0	0	0	0	0.000258465	0.000255624	0	0			5.14088e-05		3	0.00409038	0.00533697	0.0012973	0.00516725	0.000906564
		TNF(+) CTGF(-) GLUT4(-)	0.000100503	0.000100412	0.000100644	0	0.000100402	0	0.000100381	0	0	0.000100472			6.02814e-05		4	0.000140702	0.000161087	0.000241932	0.0043982	0.000302501	0.000241991	0.000241928	8.06412e-05				TNF(+) CTGF(-) GLUT4(-)	0.00506231	0.00535458	0.00425422	0.00532675	0.00468262	0.005826	0.00607392	0.00524029	0.00516196	0.00531639			0.0052299		4	5.14088e-05	0.000114957	0	0.00576342	0
		TNF(+) CTGF(-) GLUT4(+)	0	0	0	0	0	0	0	0	0	0			0		5	6.02814e-05	6.03986e-05	5.03789e-05	9.03857e-05	0.00260108	0.000594717	0.000191645	0.000685886				TNF(+) CTGF(-) GLUT4(+)	0	0	0	0	0.000130073	0	0	0	0	0			1.30073e-05		5	0.0052299	0.00847199	0.0154337	0.00851685	0.0183302
		TNF(+) CTGF(+) GLUT4(-)	0.000100503	0.000200823	0.000402576	0	0	0	0	0.000100432	0	0			8.04334e-05		6	0	0	0	0	0	0.000191561	0	0.000131103				TNF(+) CTGF(+) GLUT4(-)	0.374221	0.377563	0.384169	0.37677	0.379553	0.389694	0.371155	0.375511	0.387276	0.383688			0.37996		6	1.30073e-05	0.000129952	6.99694e-05	0.000102448	0.000109648
		TNF(+) CTGF(+) GLUT4(+)	0	0	0	0	0	0	0	0	0	0			0		7	8.04334e-05	0.000150974	0.000483509	0.000170753	0.0159893	0.00333662	0.0388454	0.00296548				TNF(+) CTGF(+) GLUT4(+)	0.000519211	0	0.00103133	0.000519683	0.000650364	0.000647333	0.000387697	0.00102249	0.000258098	0.000129668			0.000516588		7	0.37996	0.560302	0.854213	0.581305	0.862701
																	8	0	0	1.00847e-05	0	0.000161284	4.03155e-05	0.00012109	5.0447e-05																			8	0.000516588	0.00105337	0.0029675	0.00078936	0.00310333
		From TNF(-) CTGF(-) GLUT4(+)																											From TNF(-) CTGF(-) GLUT4(+)
		TNF(-) CTGF(-) GLUT4(-)	0.961523	0.961658	0.961167	0.96126	0.965368	0.962422	0.959412	0.964365	0.962065	0.961151			0.962039			1	1	1	1	1	1	1	1				TNF(-) CTGF(-) GLUT4(-)	0.384042	0.391424	0.381663	0.3959	0.388115	0.381684	0.393588	0.390562	0.385438	0.382209			0.387462			1	1	1	1	1
		TNF(-) CTGF(-) GLUT4(+)	0.0278002	0.0280769	0.0284708	0.0281747	0.0251686	0.0267983	0.0275959	0.0249648	0.0261622	0.0280797			0.0271292														TNF(-) CTGF(-) GLUT4(+)	0.0372439	0.0375199	0.0383835	0.0375397	0.0350222	0.0362266	0.0359785	0.0335628	0.0395839	0.0402249			0.0371286
		TNF(-) CTGF(+) GLUT4(-)	0.0106769	0.0100634	0.0100604	0.00986114	0.00885936	0.0104775	0.0121865	0.0103684	0.0114711	0.0105676			0.0104592			1: TNF(-) CTGF(-) GLUT4(-)											TNF(-) CTGF(+) GLUT4(-)	0.00472712	0.00550485	0.00405562	0.00620849	0.00631549	0.00478192	0.00406209	0.00588067	0.00548974	0.00634371			0.00533697			1: TNF(-) CTGF(-) GLUT4(-)
		TNF(-) CTGF(+) GLUT4(+)	0	0	0	0.000201248	0.000402698	0.000201491	0.00040286	0.000201329	0.000201248	0			0.000161087			2: TNF(-) CTGF(-) GLUT4(+)											TNF(-) CTGF(+) GLUT4(+)	0.000572984	0.000289729	0	0	0	0	0	0.000286862	0	0			0.000114957			2: TNF(-) CTGF(-) GLUT4(+)
		TNF(+) CTGF(-) GLUT4(-)	0	0.000100634	0	0.000201248	0.000100675	0	0.00020143	0	0	0			6.03986e-05			3: TNF(-) CTGF(+) GLUT4(-)											TNF(+) CTGF(-) GLUT4(-)	0.00888125	0.0094162	0.00883546	0.00837424	0.00645902	0.00840458	0.00899463	0.00717154	0.00837908	0.00980392			0.00847199			3: TNF(-) CTGF(+) GLUT4(-)
		TNF(+) CTGF(-) GLUT4(+)	0	0	0	0	0	0	0	0	0	0			0			4: TNF(-) CTGF(+) GLUT4(+)											TNF(+) CTGF(-) GLUT4(+)	0.000143246	0.000144865	0	0	0.000143534	0.000144907	0.000290149	0	0.000144467	0.000288351			0.000129952			4: TNF(-) CTGF(+) GLUT4(+)
		TNF(+) CTGF(+) GLUT4(-)	0	0.000100634	0.000301811	0.000301872	0.000100675	0.000100746	0.00020143	0.000100664	0.000100624	0.000201288			0.000150974			5: TNF(+) CTGF(-) GLUT4(-)		No stimuli - Noise level: 8%									TNF(+) CTGF(+) GLUT4(-)	0.563673	0.554107	0.566049	0.549957	0.562796	0.568179	0.556362	0.561675	0.560676	0.559544			0.560302			5: TNF(+) CTGF(-) GLUT4(-)		TNF + TNFR2 - Noise level: 8%
		TNF(+) CTGF(+) GLUT4(+)	0	0	0	0	0	0	0	0	0	0			0			6: TNF(+) CTGF(-) GLUT4(+)											TNF(+) CTGF(+) GLUT4(+)	0.00071623	0.00159351	0.0010139	0.00202137	0.00114827	0.000579626	0.000725374	0.000860585	0.000288934	0.00158593			0.00105337			6: TNF(+) CTGF(-) GLUT4(+)
																		7: TNF(+) CTGF(+) GLUT4(-)																											7: TNF(+) CTGF(+) GLUT4(-)
		From TNF(-) CTGF(+) GLUT4(-)																8: TNF(+) CTGF(+) GLUT4(+)											From TNF(-) CTGF(+) GLUT4(-)																8: TNF(+) CTGF(+) GLUT4(+)
		TNF(-) CTGF(-) GLUT4(-)	0.972614	0.972894	0.971547	0.974183	0.975106	0.974307	0.973194	0.971423	0.973215	0.971195			0.972968														TNF(-) CTGF(-) GLUT4(-)	0.121951	0.130326	0.129333	0.121894	0.128309	0.123103	0.127707	0.118412	0.125678	0.130269			0.125698
		TNF(-) CTGF(-) GLUT4(+)	0.00211438	0.00231761	0.00272425	0.00151271	0.00272123	0.00241814	0.00201552	0.00281747	0.00261806	0.00282002			0.00240794														TNF(-) CTGF(-) GLUT4(+)	0.000700869	0.000138793	0.000278435	0.000690226	0.000417944	0	0.000279447	0.000276663	0	0.000424328			0.000320671
		TNF(-) CTGF(+) GLUT4(-)	0.0247684	0.0239823	0.0246191	0.0234974	0.0214674	0.02267	0.0241862	0.0246528	0.0233612	0.0251788			0.0238384														TNF(-) CTGF(+) GLUT4(-)	0.00154191	0.000971548	0.000974523	0.00165654	0.00167177	0.00140528	0.00083834	0.00124499	0.00111219	0.00155587			0.0012973
		TNF(-) CTGF(+) GLUT4(+)	0	0.000403063	0.000605388	0.000403388	0.000403145	0.000201511	0	0	0.00020139	0.00020143			0.000241932														TNF(-) CTGF(+) GLUT4(+)	0	0	0	0	0	0	0	0	0	0			0
		TNF(+) CTGF(-) GLUT4(-)	0.000201369	0.000100766	0.000100898	0	0	0.000100756	0	0	0	0			5.03789e-05														TNF(+) CTGF(-) GLUT4(-)	0.0164003	0.0130465	0.0182375	0.0165654	0.0144887	0.0140528	0.0150901	0.0161848	0.0161268	0.0141443			0.0154337
		TNF(+) CTGF(-) GLUT4(+)	0	0	0	0	0	0	0	0	0	0			0														TNF(+) CTGF(-) GLUT4(+)	0.000140174	0	0.000139218	0	0	0.000140528	0	0.000138332	0	0.000141443			6.99694e-05
		TNF(+) CTGF(+) GLUT4(-)	0.000302054	0.000302297	0.000403592	0.000302541	0.000302358	0.000302267	0.000604656	0.00110686	0.000604169	0.00060429			0.000483509														TNF(+) CTGF(+) GLUT4(-)	0.857163	0.852186	0.847835	0.855052	0.852327	0.858066	0.854548	0.860147	0.854025	0.850778			0.854213
		TNF(+) CTGF(+) GLUT4(+)	0	0	0	0.000100847	0	0	0	0	0	0			1.00847e-05														TNF(+) CTGF(+) GLUT4(+)	0.00210261	0.00333102	0.003202	0.00414136	0.00278629	0.00323215	0.00153696	0.00359662	0.00305853	0.00268741			0.0029675
		From TNF(-) CTGF(+) GLUT4(+)																											From TNF(-) CTGF(+) GLUT4(+)
		TNF(-) CTGF(-) GLUT4(-)	0.982241	0.978525	0.976523	0.979518	0.981933	0.980092	0.98231	0.980514	0.980296	0.979711			0.980166														TNF(-) CTGF(-) GLUT4(-)	0.379715	0.395556	0.398035	0.394721	0.385238	0.396751	0.395058	0.401843	0.396004	0.393516			0.393644
		TNF(-) CTGF(-) GLUT4(+)	0.00411357	0.00471651	0.00531755	0.0062249	0.0049182	0.00472552	0.00412102	0.00401768	0.00512717	0.00462033			0.00479024														TNF(-) CTGF(-) GLUT4(+)	0.00499046	0.00444444	0.00322533	0.0058651	0.00505561	0.0051222	0.00411825	0.00526624	0.00510502	0.00392499			0.00471176
		TNF(-) CTGF(+) GLUT4(-)	0.00923046	0.0113397	0.0112371	0.0106426	0.00823045	0.0107581	0.0103528	0.0107473	0.0101538	0.0111491			0.0103841														TNF(-) CTGF(+) GLUT4(-)	0.00499046	0.00607407	0.004838	0.00630499	0.0053445	0.0048295	0.00441241	0.00570509	0.00452159	0.00465184			0.00516725
		TNF(-) CTGF(+) GLUT4(+)	0.00421391	0.00541897	0.00642119	0.00321285	0.00481783	0.00402172	0.00301538	0.00441945	0.00402131	0.00441945			0.0043982														TNF(-) CTGF(+) GLUT4(+)	0.00440335	0.00444444	0.00645067	0.00645161	0.00693341	0.00526855	0.00647154	0.00614394	0.00554259	0.00552406			0.00576342
		TNF(+) CTGF(-) GLUT4(-)	0.000100331	0	0.000200662	0.000200803	0	0.000201086	0	0.000100442	0.000100533	0			9.03857e-05														TNF(+) CTGF(-) GLUT4(-)	0.00836636	0.00711111	0.00835655	0.00923754	0.00780009	0.0099517	0.00794234	0.0100936	0.00831389	0.00799535			0.00851685
		TNF(+) CTGF(-) GLUT4(+)	0	0	0	0	0	0	0	0	0	0			0														TNF(+) CTGF(-) GLUT4(+)	0.000146778	0	0.000146606	0.000146628	0.000144446	0	0.000294161	0	0.000145858	0			0.000102448
		TNF(+) CTGF(+) GLUT4(-)	0.000100331	0	0.000300993	0.000200803	0.000100371	0.000201086	0.000201025	0.000200884	0.000301598	0.000100442			0.000170753														TNF(+) CTGF(+) GLUT4(-)	0.596507	0.581778	0.578654	0.576393	0.58804	0.57676	0.580821	0.570509	0.57993	0.58366			0.581305
		TNF(+) CTGF(+) GLUT4(+)	0	0	0	0	0	0	0	0	0	0			0														TNF(+) CTGF(+) GLUT4(+)	0.000880669	0.000592593	0.000293212	0.000879765	0.00144446	0.00131714	0.000882483	0.000438853	0.000437573	0.00072685			0.00078936
		From TNF(+) CTGF(-) GLUT4(-)																											From TNF(+) CTGF(-) GLUT4(-)
		TNF(-) CTGF(-) GLUT4(-)	0.96097	0.959931	0.965413	0.963284	0.966109	0.965187	0.966032	0.961628	0.962709	0.962477			0.963374														TNF(-) CTGF(-) GLUT4(-)	0.113314	0.110549	0.11244	0.115347	0.117663	0.1185	0.112214	0.110836	0.114009	0.12047			0.114534
		TNF(-) CTGF(-) GLUT4(+)	0.00271602	0.00171579	0.00171423	0.00131128	0.00151301	0.0024218	0.00120956	0.00271931	0.00191494	0.00151301			0.00187489														TNF(-) CTGF(-) GLUT4(+)	0.000137684	0.000410453	0.000274914	0	0.000275558	0.000273673	0.00027571	0.000549375	0.000409612	0.000546971			0.000315395
		TNF(-) CTGF(+) GLUT4(-)	0.0154914	0.016956	0.0171423	0.0172483	0.0134154	0.0141271	0.0144139	0.0168194	0.016025	0.0153319			0.0156971														TNF(-) CTGF(+) GLUT4(-)	0.000826105	0.000684088	0.000962199	0.00124327	0.00124001	0.000821018	0.000689275	0.000686719	0.000955762	0.0009572			0.000906564
		TNF(-) CTGF(+) GLUT4(+)	0.000201187	0.000201857	0.000201674	0.000201735	0.00121041	0.000201816	0	0.00040286	0	0.00040347			0.000302501														TNF(-) CTGF(+) GLUT4(+)	0	0	0	0	0	0	0	0	0	0			0
		TNF(+) CTGF(-) GLUT4(-)	0.00251484	0.00333064	0.00151255	0.00221908	0.00353036	0.00262361	0.00241911	0.00382717	0.00161258	0.00242082			0.00260108														TNF(+) CTGF(-) GLUT4(-)	0.0185874	0.0197017	0.015945	0.0178201	0.0186002	0.0176519	0.0165426	0.0212883	0.0193883	0.0177766			0.0183302
		TNF(+) CTGF(-) GLUT4(+)	0	0	0	0	0	0	0	0	0	0			0														TNF(+) CTGF(-) GLUT4(+)	0.000137684	0.000136818	0	0	0.000137779	0.000136836	0	0.000137344	0.000136537	0.000273486			0.000109648
		TNF(+) CTGF(+) GLUT4(-)	0.0179056	0.0177634	0.0140163	0.0154327	0.0142223	0.0152371	0.0159258	0.0144023	0.0173352	0.0176518			0.0159893														TNF(+) CTGF(+) GLUT4(-)	0.863142	0.865098	0.867354	0.862136	0.858639	0.859469	0.868348	0.863892	0.862097	0.85683			0.862701
		TNF(+) CTGF(+) GLUT4(+)	0.000201187	0.000100929	0	0.000302602	0	0.000201816	0	0.00020143	0.000403145	0.000201735			0.000161284														TNF(+) CTGF(+) GLUT4(+)	0.00385516	0.00342044	0.00302405	0.00345352	0.00344448	0.00314724	0.00192997	0.00260953	0.00300382	0.00314508			0.00310333
		From TNF(+) CTGF(-) GLUT4(+)																											From TNF(+) CTGF(-) GLUT4(+)
		TNF(-) CTGF(-) GLUT4(-)	0.977556	0.976922	0.979464	0.978917	0.977653	0.977005	0.980915	0.980515	0.979935	0.979722			0.97886														TNF(-) CTGF(-) GLUT4(-)	0.122348	0.116985	0.120731	0.117804	0.130241	0.119113	0.123851	0.12278	0.122999	0.129415			0.122627
		TNF(-) CTGF(-) GLUT4(+)	0.00261675	0.00262018	0.00130864	0.00141229	0.00261727	0.00242057	0.00121175	0.00191822	0.00161323	0.00191687			0.00196558														TNF(-) CTGF(-) GLUT4(+)	0	0.00056243	0.000140548	0.00028082	0.000417885	0.000275406	0.000139315	0.000422893	0.00042123	0.000282566			0.000294309
		TNF(-) CTGF(+) GLUT4(-)	0.0148953	0.0162249	0.014999	0.0139211	0.0148983	0.0147252	0.0141371	0.0146391	0.0147207	0.0145278			0.0147689														TNF(-) CTGF(+) GLUT4(-)	0.000707214	0.000703037	0.000983837	0.00042123	0.000835771	0.000826219	0.000835887	0.00112771	0.00098287	0.000423849			0.000784763
		TNF(-) CTGF(+) GLUT4(+)	0.000201288	0.000201552	0.000201329	0.000201755	0	0.000605144	0.000201959	0.000201918	0.000604961	0			0.000241991														TNF(-) CTGF(+) GLUT4(+)	0	0	0	0	0	0	0	0	0	0			0
		TNF(+) CTGF(-) GLUT4(-)	0.000704509	0.000604656	0.000603986	0.000807021	0.000704651	0.00100857	0.000302939	0.000605755	0.000403307	0.000201776			0.000594717														TNF(+) CTGF(-) GLUT4(-)	0.0209335	0.022216	0.0192551	0.021904	0.020755	0.021344	0.0213151	0.023541	0.0203594	0.0199209			0.0211544
		TNF(+) CTGF(-) GLUT4(+)	0.000201288	0.000302328	0	0.000403511	0.000201329	0.000201715	0.00010098	0.000201918	0.000201654	0.000100888			0.000191561														TNF(+) CTGF(-) GLUT4(+)	0.000848656	0.000421822	0.000562193	0.00098287	0.000696476	0.000413109	0.000417944	0.000422893	0.00028082	0.000706414			0.00057532
		TNF(+) CTGF(+) GLUT4(-)	0.00382448	0.00302328	0.00332192	0.00433774	0.00392591	0.00403429	0.00313036	0.00191822	0.00241984	0.00343019			0.00333662														TNF(+) CTGF(+) GLUT4(-)	0.851485	0.85644	0.85383	0.855659	0.845104	0.854861	0.850655	0.849309	0.852008	0.846284			0.851563
		TNF(+) CTGF(+) GLUT4(+)	0	0.000100776	0.000100664	0	0	0	0	0	0.000100827	0.000100888			4.03155e-05														TNF(+) CTGF(+) GLUT4(+)	0.00367751	0.00267154	0.00449754	0.00294861	0.00195013	0.00316717	0.00278629	0.00239639	0.00294861	0.00296694			0.00300107
		From TNF(+) CTGF(+) GLUT4(-)																											From TNF(+) CTGF(+) GLUT4(-)
		TNF(-) CTGF(-) GLUT4(-)	0.942008	0.945077	0.942768	0.942978	0.944467	0.945051	0.94422	0.942209	0.942647	0.943896			0.943532														TNF(-) CTGF(-) GLUT4(-)	0.110182	0.114122	0.108064	0.111202	0.111292	0.117157	0.102884	0.109311	0.110069	0.110973			0.110526
		TNF(-) CTGF(-) GLUT4(+)	0.00272782	0.00181397	0.0013122	0.00181342	0.00222132	0.00171717	0.00201735	0.00151286	0.00251991	0.00211523			0.00197713														TNF(-) CTGF(-) GLUT4(+)	0.000137043	0.000547345	0.000409333	0.000136277	0	0.000136705	0.000415973	0.000137325	0.000135888	0.000413052			0.000246894
		TNF(-) CTGF(+) GLUT4(-)	0.0152556	0.0146125	0.0155446	0.0161193	0.0149435	0.0164646	0.0157353	0.0142209	0.0131035	0.0149073			0.0150907														TNF(-) CTGF(+) GLUT4(-)	0.00054817	0.00136836	0.00109155	0.00122649	0.000815328	0.000546822	0.000970605	0.000961274	0.00122299	0.000826105			0.000957771
		TNF(-) CTGF(+) GLUT4(+)	0	0.000403104	0.000201877	0.000201491	0.000201939	0	0.00040347	0	0.000201593	0.000805802			0.000241928														TNF(-) CTGF(+) GLUT4(+)	0	0	0	0	0	0	0	0	0	0			0
		TNF(+) CTGF(-) GLUT4(-)	0.000101031	0.000403104	0.000403755	0.000402982	0.000100969	0.00020202	0.000201735	0.000100857	0	0			0.000191645														TNF(+) CTGF(-) GLUT4(-)	0.0126079	0.0113574	0.0137809	0.0153993	0.0158989	0.0150376	0.0144204	0.0148311	0.0146759	0.0132177			0.0141227
		TNF(+) CTGF(-) GLUT4(+)	0	0	0	0	0	0	0	0	0	0			0														TNF(+) CTGF(-) GLUT4(+)	0	0.000136836	0.000272889	0.000272554	0.000135888	0.000136705	0	0.00027465	0	0.000137684			0.000136721
		TNF(+) CTGF(+) GLUT4(-)	0.039604	0.0374887	0.039467	0.0384848	0.0380654	0.0365657	0.037321	0.0416541	0.0415281	0.0382756			0.0388454														TNF(+) CTGF(+) GLUT4(-)	0.87351	0.869595	0.874335	0.867675	0.869955	0.862201	0.876595	0.871189	0.869819	0.870852			0.870573
		TNF(+) CTGF(+) GLUT4(+)	0.000303092	0.000201552	0.000302816	0	0	0	0.000100867	0.000302572	0	0			0.00012109														TNF(+) CTGF(+) GLUT4(+)	0.00301494	0.00287356	0.00204666	0.00408831	0.00190243	0.00478469	0.00471436	0.0032958	0.00407664	0.00357979			0.00343772
		From TNF(+) CTGF(+) GLUT4(+)																											From TNF(+) CTGF(+) GLUT4(+)
		TNF(-) CTGF(-) GLUT4(-)	0.979715	0.977245	0.980513	0.977989	0.977028	0.978721	0.979419	0.979711	0.980321	0.980432			0.979109														TNF(-) CTGF(-) GLUT4(-)	0.124965	0.115012	0.123445	0.12223	0.118797	0.122099	0.122544	0.123126	0.115737	0.123575			0.121153
		TNF(-) CTGF(-) GLUT4(+)	0.0022202	0.00191301	0.00151454	0.00181745	0.00241814	0.00211779	0.00181598	0.00242253	0.00121102	0.00181561			0.00192663														TNF(-) CTGF(-) GLUT4(+)	0.000280505	0.000421289	0.000138236	0.000139373	0	0.000140667	0.000141343	0.000140076	0.000282287	0.000281492			0.000196527
		TNF(-) CTGF(+) GLUT4(-)	0.0139267	0.0161095	0.0153473	0.0177706	0.0161209	0.0151271	0.0150323	0.0134249	0.0140277	0.0136171			0.0150504														TNF(-) CTGF(+) GLUT4(-)	0.000981767	0	0.000552944	0.000696864	0.00126529	0.000562667	0.000565371	0.000420227	0.000705716	0.000562984			0.000631383
		TNF(-) CTGF(+) GLUT4(+)	0	0.000201369	0	0	0.000201511	0.000201694	0	0	0.000201837	0			8.06412e-05														TNF(-) CTGF(+) GLUT4(+)	0	0	0	0	0	0	0	0	0	0			0
		TNF(+) CTGF(-) GLUT4(-)	0.0011101	0.000805477	0.000302908	0.000403877	0.00110831	0.000100847	0.000706215	0.00100939	0.000908265	0.00040347			0.000685886														TNF(+) CTGF(-) GLUT4(-)	0.0234222	0.0214857	0.0208737	0.0217422	0.0196823	0.0216627	0.0182332	0.0217117	0.0206069	0.0228008			0.0212221
		TNF(+) CTGF(-) GLUT4(+)	0.000201837	0.000201369	0	0.000100969	0.000201511	0.000100847	0.000100888	0.000201877	0	0.000201735			0.000131103														TNF(+) CTGF(-) GLUT4(+)	0.000420757	0.00014043	0.000276472	0.000139373	0.000140588	0.000422	0.000282686	0.000560303	0.000282287	0.000140746			0.000280564
		TNF(+) CTGF(+) GLUT4(-)	0.00282571	0.00352396	0.00222132	0.00191842	0.00282116	0.0036305	0.00292575	0.00302816	0.00333031	0.00342949			0.00296548														TNF(+) CTGF(+) GLUT4(-)	0.847826	0.860132	0.851811	0.851568	0.855898	0.852581	0.854841	0.850539	0.859139	0.849543			0.853388
		TNF(+) CTGF(+) GLUT4(+)	0	0	0.000100969	0	0.000100756	0	0	0.000201877	0	0.000100867			5.0447e-05														TNF(+) CTGF(+) GLUT4(+)	0.00210379	0.00280859	0.00290296	0.00348432	0.00421763	0.002532	0.00339223	0.00350189	0.00324629	0.00309641			0.00312861
			No stimuli - Noise level: 13%
																														TNF + TNFR2 - Noise level: 13%
		From TNF(-) CTGF(-) GLUT4(-)													Mean value			Markov Matrix											From TNF(-) CTGF(-) GLUT4(-)													Mean value			Markov Matrix
		TNF(-) CTGF(-) GLUT4(-)	0.986522	0.98609	0.98366	0.983615	0.985606	0.985595	0.984377	0.985911	0.986433	0.986304			0.985411			1	2	3	4	5	6	7	8				TNF(-) CTGF(-) GLUT4(-)	0.349064	0.343598	0.353626	0.353626	0.360926	0.352542	0.351148	0.333039	0.345436	0.353588			0.349659			1	2	3	4	5
		TNF(-) CTGF(-) GLUT4(+)	0.00192542	0.00192913	0.0025373	0.00213719	0.00212874	0.00263745	0.00233337	0.00141901	0.00242989	0.00111596			0.00205934		1	0.985411	0.968603	0.978951	0.979611	0.974863	0.98339	0.960496	0.983546				TNF(-) CTGF(-) GLUT4(+)	0.000737354	0.00221011	0.00280071	0.00280071	0.00148346	0.00191599	0.00191402	0.00191571	0.00117595	0.00118853			0.00181425		1	0.349659	0.198242	0.157691	0.202549	0.150822
		TNF(-) CTGF(+) GLUT4(-)	0.0112485	0.0113717	0.012991	0.0135355	0.0116574	0.011057	0.0125799	0.0124671	0.010732	0.0119712			0.0119611		2	0.00205934	0.0180066	0.0012629	0.00221152	0.000874586	0.000875275	0.000722123	0.00091584				TNF(-) CTGF(+) GLUT4(-)	0.00324436	0.00235745	0.00353774	0.00353774	0.00311526	0.00324245	0.00132509	0.00324197	0.00220491	0.00297133			0.00287783		2	0.00181425	0.0282736	0.000360278	0.00254714	0.000312092
		TNF(-) CTGF(+) GLUT4(+)	0.000202675	0.000203066	0.000405968	0.000203542	0.000202737	0	0.000405803	0	0.000202491	0.000202901			0.000202918		3	0.0119611	0.012648	0.0186051	0.0123958	0.0138301	0.0129462	0.0138388	0.0128931				TNF(-) CTGF(+) GLUT4(+)	0	0	0	0	0	0.000294768	0	0.000294724	0.000293988	0.000594265			0.000147775		3	0.00287783	0.00241267	0.00212825	0.00283507	0.00113936
		TNF(+) CTGF(-) GLUT4(-)	0.000101338	0.000203066	0.000101492	0.000203542	0.000101368	0.000304321	0.000101451	0.000101358	0.000101245	0			0.000131918		4	0.000202918	0.000264358	0.000264729	0.0053759	0.000264366	0.000264611	0.000325293	0.000162662				TNF(+) CTGF(-) GLUT4(-)	0.00501401	0.00427287	0.0051592	0.0051592	0.00445038	0.00324245	0.00559482	0.00530504	0.00529178	0.00505126			0.0048541		4	0.000147775	0.000187142	0	0.008235	3.10994e-05
		TNF(+) CTGF(-) GLUT4(+)	0	0	0	0	0	0	0	0	0	0.000101451			1.01451e-05		5	0.000131918	0.000193147	0.000183299	0.000142078	0.00369124	0.000396959	0.000305092	0.000569784				TNF(+) CTGF(-) GLUT4(+)	0.000147471	0.000442022	0.000147406	0.000147406	0.000593384	0	0.000294464	0	0	0			0.000177215		5	0.0048541	0.00607646	0.00834539	0.00572272	0.0124865
		TNF(+) CTGF(+) GLUT4(-)	0	0.000203066	0.000304476	0.000305312	0.000304105	0.000405762	0.000202901	0	0.000101245	0.000304352			0.000213122		6	1.01451e-05	2.0349e-05	0	1.01451e-05	1.01647e-05	0.000447738	5.08771e-05	0.000132331				TNF(+) CTGF(+) GLUT4(-)	0.641646	0.646383	0.634139	0.634139	0.628987	0.63832	0.638987	0.65532	0.644863	0.635864			0.639865		6	0.000177215	0.000188041	0.00023319	0.000330587	0.000281027
		TNF(+) CTGF(+) GLUT4(+)	0	0	0	0	0	0	0	0.000101358	0	0			1.01358e-05		7	0.000213122	0.000254222	0.000682097	0.000253554	0.00634497	0.00161826	0.0241402	0.00162791				TNF(+) CTGF(+) GLUT4(+)	0.000147471	0.000736703	0.000589623	0.000589623	0.000445038	0.000442152	0.00073616	0.000884173	0.00073497	0.000742832			0.000604874		7	0.639865	0.764054	0.829539	0.777088	0.833025
																	8	1.01358e-05	1.01771e-05	5.09124e-05	0	0.000121986	6.11164e-05	0.00012199	0.0001527																			8	0.000604874	0.000565287	0.00170253	0.000692259	0.00190294
		From TNF(-) CTGF(-) GLUT4(+)																											From TNF(-) CTGF(-) GLUT4(+)
		TNF(-) CTGF(-) GLUT4(-)	0.969115	0.965924	0.970158	0.969586	0.96916	0.968772	0.967585	0.970307	0.969265	0.966159			0.968603			1	1	1	1	1	1	1	1				TNF(-) CTGF(-) GLUT4(-)	0.191798	0.19933	0.194229	0.194229	0.202103	0.203228	0.193427	0.205462	0.196558	0.20206			0.198242			1	1	1	1	1
		TNF(-) CTGF(-) GLUT4(+)	0.0189983	0.0186146	0.0161389	0.0176991	0.0185242	0.0168854	0.0182908	0.0165751	0.0184205	0.0199187			0.0180066														TNF(-) CTGF(-) GLUT4(+)	0.0268205	0.0269494	0.0290102	0.0290102	0.0290287	0.0277343	0.0309797	0.0274682	0.0293653	0.0263692			0.0282736
		TNF(-) CTGF(+) GLUT4(-)	0.0115818	0.0147493	0.0127893	0.0120028	0.0112977	0.0135286	0.0133117	0.0125076	0.0115001	0.0132114			0.012648			1: TNF(-) CTGF(-) GLUT4(-)											TNF(-) CTGF(+) GLUT4(-)	0.00265087	0.00287036	0.00279243	0.00279243	0.0012553	0.00188029	0.0022016	0.00141265	0.00252605	0.00374473			0.00241267			1: TNF(-) CTGF(-) GLUT4(-)
		TNF(-) CTGF(+) GLUT4(+)	0	0.000203438	0.000203004	0.000203438	0.000407125	0.000406876	0.000609694	0.000406752	0	0.000203252			0.000264358			2: TNF(-) CTGF(-) GLUT4(+)											TNF(-) CTGF(+) GLUT4(+)	0	0	0.00031027	0.00031027	0	0.000626763	0	0	0	0.000624122			0.000187142			2: TNF(-) CTGF(-) GLUT4(+)
		TNF(+) CTGF(-) GLUT4(-)	0.00020319	0.000101719	0.000406009	0.000203438	0.000305344	0.000203438	0	0.000101688	0.000101771	0.000304878			0.000193147			3: TNF(-) CTGF(+) GLUT4(-)											TNF(+) CTGF(-) GLUT4(-)	0.00639326	0.004465	0.0066708	0.0066708	0.00674721	0.00705108	0.00597578	0.0048658	0.00568361	0.00624122			0.00607646			3: TNF(-) CTGF(+) GLUT4(-)
		TNF(+) CTGF(-) GLUT4(+)	0	0.000101719	0	0	0	0	0	0	0.000101771	0			2.0349e-05			4: TNF(-) CTGF(+) GLUT4(+)											TNF(+) CTGF(-) GLUT4(+)	0.000155933	0.000159464	0.000155135	0.000155135	0	0	0	0.000784806	0.000157878	0.000312061			0.000188041			4: TNF(-) CTGF(+) GLUT4(+)
		TNF(+) CTGF(+) GLUT4(-)	0.000101595	0.000305157	0.000304507	0.000305157	0.000305344	0.000203438	0.000203231	0.000101688	0.000508854	0.000203252			0.000254222			5: TNF(+) CTGF(-) GLUT4(-)		No stimuli - Noise level: 13%									TNF(+) CTGF(+) GLUT4(-)	0.77187	0.765588	0.766522	0.766522	0.760239	0.75901	0.766473	0.759692	0.764762	0.759869			0.764054			5: TNF(+) CTGF(-) GLUT4(-)		No stimuli - Noise level: 3%
		TNF(+) CTGF(+) GLUT4(+)	0	0	0	0	0	0	0	0	0.000101771	0			1.01771e-05			6: TNF(+) CTGF(-) GLUT4(+)											TNF(+) CTGF(+) GLUT4(+)	0.000311867	0.000637857	0.00031027	0.00031027	0.000627648	0.000470072	0.000943545	0.000313922	0.000947269	0.000780153			0.000565287			6: TNF(+) CTGF(-) GLUT4(+)
																		7: TNF(+) CTGF(+) GLUT4(-)																											7: TNF(+) CTGF(+) GLUT4(-)
		From TNF(-) CTGF(+) GLUT4(-)																8: TNF(+) CTGF(+) GLUT4(+)											From TNF(-) CTGF(+) GLUT4(-)																8: TNF(+) CTGF(+) GLUT4(+)
		TNF(-) CTGF(-) GLUT4(-)	0.978827	0.97915	0.97678	0.981378	0.977497	0.979515	0.979752	0.978104	0.979328	0.979179			0.978951														TNF(-) CTGF(-) GLUT4(-)	0.151842	0.161605	0.159684	0.159684	0.15643	0.157683	0.161397	0.162053	0.156216	0.150316			0.157691
		TNF(-) CTGF(-) GLUT4(+)	0.000712541	0.00132221	0.00132396	0.000814084	0.00213828	0.00163066	0.000508751	0.00152765	0.001222	0.00142886			0.0012629														TNF(-) CTGF(-) GLUT4(+)	0.000308309	0.000464828	0.000632411	0.000632411	0	0.00015444	0.000314614	0.000466563	0.000312744	0.000316456			0.000360278
		TNF(-) CTGF(+) GLUT4(-)	0.0192386	0.017799	0.0200631	0.0166887	0.0188372	0.0179372	0.0184168	0.0196558	0.0186354	0.0187793			0.0186051														TNF(-) CTGF(+) GLUT4(-)	0.0016957	0.00201425	0.00284585	0.00284585	0.00155497	0.00200772	0.00173038	0.00139969	0.0028147	0.00237342			0.00212825
		TNF(-) CTGF(+) GLUT4(+)	0	0.000610252	0.00061106	0.000203521	0.000203645	0.000203832	0.0002035	0.000203687	0.000203666	0.000204123			0.000264729														TNF(-) CTGF(+) GLUT4(+)	0	0	0	0	0	0	0	0	0	0			0
		TNF(+) CTGF(-) GLUT4(-)	0.000203583	0.000203417	0.00030553	0.000305281	0.000305468	0.000203832	0.00010175	0	0	0.000204123			0.000183299														TNF(+) CTGF(-) GLUT4(-)	0.0084785	0.00852185	0.00932806	0.00932806	0.00777484	0.00849421	0.0091238	0.00699844	0.0084441	0.00696203			0.00834539
		TNF(+) CTGF(-) GLUT4(+)	0	0	0	0	0	0	0	0	0	0			0														TNF(+) CTGF(-) GLUT4(+)	0.000770772	0	0	0	0.000310994	0.00015444	0.000157307	0.000311042	0.000469116	0.000158228			0.00023319
		TNF(+) CTGF(+) GLUT4(-)	0.000916124	0.000915378	0.000814747	0.000610563	0.000916404	0.000407664	0.000915751	0.000509217	0.000610998	0.000204123			0.000682097														TNF(+) CTGF(+) GLUT4(-)	0.835363	0.824295	0.825771	0.825771	0.831908	0.83027	0.826333	0.827372	0.830336	0.837975			0.829539
		TNF(+) CTGF(+) GLUT4(+)	0.000101792	0	0.000101843	0	0.000101823	0.000101916	0.00010175	0	0	0			5.09124e-05														TNF(+) CTGF(+) GLUT4(+)	0.00154154	0.00309885	0.00173913	0.00173913	0.00202146	0.00123552	0.000943841	0.00139969	0.00140735	0.00189873			0.00170253
		From TNF(-) CTGF(+) GLUT4(+)																											From TNF(-) CTGF(+) GLUT4(+)
		TNF(-) CTGF(-) GLUT4(-)	0.978453	0.978226	0.980724	0.981438	0.980195	0.981019	0.981824	0.979613	0.977785	0.976834			0.979611														TNF(-) CTGF(-) GLUT4(-)	0.211328	0.201555	0.200095	0.200095	0.203803	0.210953	0.194549	0.201361	0.200446	0.201308			0.202549
		TNF(-) CTGF(-) GLUT4(+)	0.00274418	0.00111404	0.00223192	0.00213003	0.00233597	0.00182704	0.00223396	0.00243432	0.00202881	0.0030349			0.00221152														TNF(-) CTGF(-) GLUT4(+)	0.00317309	0.00253928	0.00204821	0.00204821	0.00190174	0.00249649	0.00313283	0.0030931	0.00254737	0.00249105			0.00254714
		TNF(-) CTGF(+) GLUT4(-)	0.0133144	0.0134697	0.0122755	0.0126788	0.0116799	0.0107592	0.0110682	0.011563	0.0137959	0.0133536			0.0123958														TNF(-) CTGF(+) GLUT4(-)	0.00269713	0.00380892	0.0031511	0.0031511	0.00269414	0.00312061	0.00360276	0.00154655	0.00286579	0.0017126			0.00283507
		TNF(-) CTGF(+) GLUT4(+)	0.00508182	0.00648167	0.00446383	0.00344863	0.0050782	0.00588713	0.004671	0.00608581	0.00608643	0.00647446			0.0053759														TNF(-) CTGF(+) GLUT4(+)	0.00793273	0.00698302	0.00693241	0.00693241	0.00729002	0.00873771	0.00845865	0.0108259	0.00891578	0.00934143			0.008235
		TNF(+) CTGF(-) GLUT4(-)	0.000203273	0.000202552	0.000202901	0.00030429	0.000406256	0.000101502	0	0	0	0			0.000142078														TNF(+) CTGF(-) GLUT4(-)	0.00412502	0.00460244	0.00567197	0.00567197	0.00744849	0.00670932	0.00407268	0.00649552	0.00589078	0.006539			0.00572272
		TNF(+) CTGF(-) GLUT4(+)	0	0	0.000101451	0	0	0	0	0	0	0			1.01451e-05														TNF(+) CTGF(-) GLUT4(+)	0.000475964	0.00063482	0.00031511	0.00031511	0.000316957	0.000468092	0.000156642	0.000463965	0.00015921	0			0.000330587
		TNF(+) CTGF(+) GLUT4(-)	0.000203273	0.00050638	0	0	0.000304692	0.000406009	0.000203087	0.00030429	0.000304321	0.00030349			0.000253554														TNF(+) CTGF(+) GLUT4(-)	0.769316	0.778765	0.781472	0.781472	0.77607	0.76689	0.785244	0.775286	0.778379	0.777985			0.777088
		TNF(+) CTGF(+) GLUT4(+)	0	0	0	0	0	0	0	0	0	0			0														TNF(+) CTGF(+) GLUT4(+)	0.000951928	0.00111093	0.00031511	0.00031511	0.000475436	0.000624122	0.000783208	0.000927931	0.000796052	0.000622762			0.000692259
		From TNF(+) CTGF(-) GLUT4(-)																											From TNF(+) CTGF(-) GLUT4(-)
		TNF(-) CTGF(-) GLUT4(-)	0.976328	0.973727	0.974677	0.974792	0.975748	0.975127	0.972948	0.976529	0.973344	0.975404			0.974863														TNF(-) CTGF(-) GLUT4(-)	0.146825	0.155151	0.147114	0.147114	0.149743	0.150672	0.15075	0.153774	0.158212	0.148863			0.150822
		TNF(-) CTGF(-) GLUT4(+)	0.00060957	0.000814664	0.000813587	0.000711527	0.000913242	0.0011213	0.000915285	0.000914448	0.00111914	0.000813091			0.000874586														TNF(-) CTGF(-) GLUT4(+)	0.000156031	0.000466853	0.000156838	0.000156838	0.000155497	0.000309071	0.00047356	0.000469778	0.00030931	0.000467144			0.000312092
		TNF(-) CTGF(+) GLUT4(-)	0.0130042	0.0145621	0.0144412	0.0149421	0.0125824	0.0147808	0.0147463	0.0125991	0.0142436	0.0123996			0.0138301														TNF(-) CTGF(+) GLUT4(-)	0.00171634	0.00124494	0.000941029	0.000941029	0.00124397	0.00108175	0.00142068	0.000939555	0.00061862	0.00124572			0.00113936
		TNF(-) CTGF(+) GLUT4(+)	0.00020319	0	0.000203397	0.00060988	0	0.000203874	0.000203397	0.000406421	0.000406959	0.000406545			0.000264366														TNF(-) CTGF(+) GLUT4(+)	0	0	0	0	0.000310994	0	0	0	0	0			3.10994e-05
		TNF(+) CTGF(-) GLUT4(-)	0.00355583	0.00366599	0.00305095	0.00335434	0.00345003	0.00346585	0.00406793	0.00355619	0.00447655	0.00426873			0.00369124														TNF(+) CTGF(-) GLUT4(-)	0.0131066	0.0101152	0.0127039	0.0127039	0.0108848	0.0111266	0.0143646	0.0137801	0.0117538	0.0143258			0.0124865
		TNF(+) CTGF(-) GLUT4(+)	0	0	0	0.000101647	0	0	0	0	0	0			1.01647e-05														TNF(+) CTGF(-) GLUT4(+)	0	0.000311236	0.000313676	0.000313676	0	0.000309071	0.000157853	0.000782963	0.000154655	0.000467144			0.000281027
		TNF(+) CTGF(+) GLUT4(-)	0.0061973	0.00712831	0.0065087	0.00548892	0.00700152	0.00519878	0.00711889	0.00589311	0.00630786	0.00660636			0.00634497														TNF(+) CTGF(+) GLUT4(-)	0.836948	0.830688	0.837202	0.837202	0.836573	0.834338	0.830781	0.827278	0.826322	0.832918			0.833025
		TNF(+) CTGF(+) GLUT4(+)	0.000101595	0.000101833	0.000305095	0	0.000304414	0.000101937	0	0.000101605	0.00010174	0.000101636			0.000121986														TNF(+) CTGF(+) GLUT4(+)	0.00124824	0.00202303	0.00156838	0.00156838	0.00108848	0.0021635	0.00205209	0.00297526	0.00262914	0.00171286			0.00190294
		From TNF(+) CTGF(-) GLUT4(+)																											From TNF(+) CTGF(-) GLUT4(+)
		TNF(-) CTGF(-) GLUT4(-)	0.981772	0.982386	0.983328	0.982816	0.983695	0.982197	0.984815	0.984532	0.983538	0.984818			0.98339														TNF(-) CTGF(-) GLUT4(-)	0.15751	0.147659	0.156073	0.156073	0.159161	0.15453	0.145762	0.156127	0.155059	0.149587			0.153754
		TNF(-) CTGF(-) GLUT4(+)	0.00112016	0.000712686	0.000914913	0.000711744	0.000611434	0.000813835	0.00050958	0.0010176	0.00101616	0.00132464			0.000875275														TNF(-) CTGF(-) GLUT4(+)	0.000635122	0.000471254	0.000314663	0.000314663	0	0.000155933	0.00046919	0.000315408	0.000156152	0.000311964			0.000314435
		TNF(-) CTGF(+) GLUT4(-)	0.0133401	0.0133374	0.0129104	0.0134215	0.0133496	0.0141404	0.0119242	0.0118042	0.0130068	0.0122274			0.0129462														TNF(-) CTGF(+) GLUT4(-)	0.000952683	0.000785423	0.00110132	0.00110132	0.000931677	0.0009356	0.00187676	0.00110393	0.00062461	0.000623928			0.00100372
		TNF(-) CTGF(+) GLUT4(+)	0.000203666	0.000814498	0.000609942	0.000203355	0	0.000203459	0.000407664	0.000203521	0	0			0.000264611														TNF(-) CTGF(+) GLUT4(+)	0	0	0	0	0	0	0.000312793	0	0	0			3.12793e-05
		TNF(+) CTGF(-) GLUT4(-)	0.000407332	0.000509061	0.000406628	0.000406711	0.000611434	0.000610376	0.000305748	0.000305281	0.000203231	0.000203791			0.000396959														TNF(+) CTGF(-) GLUT4(-)	0.00889171	0.0106817	0.0110132	0.0110132	0.00931677	0.0102916	0.0104786	0.0104085	0.0115553	0.00920293			0.0102853
		TNF(+) CTGF(-) GLUT4(+)	0.000712831	0.000203625	0.000304971	0.000508388	0.000305717	0.000508647	0.00050958	0.000508802	0.000812926	0.000101895			0.000447738														TNF(+) CTGF(-) GLUT4(+)	0.000952683	0.00125668	0.00157332	0.00157332	0.000776398	0.00109153	0.00109478	0.00110393	0.000780762	0.00155982			0.00117632
		TNF(+) CTGF(+) GLUT4(-)	0.00234216	0.00183262	0.00152486	0.00193188	0.00122287	0.00152594	0.00152874	0.00162817	0.00142262	0.00122274			0.00161826														TNF(+) CTGF(+) GLUT4(-)	0.829628	0.837889	0.828037	0.828037	0.828416	0.83128	0.838599	0.829522	0.82995	0.836999			0.831836
		TNF(+) CTGF(+) GLUT4(+)	0.000101833	0.000203625	0	0	0.000203811	0	0	0	0	0.000101895			6.11164e-05														TNF(+) CTGF(+) GLUT4(+)	0.00142903	0.00125668	0.00188798	0.00188798	0.00139752	0.00171527	0.00140757	0.00141933	0.00187383	0.0017158			0.0015991
		From TNF(+) CTGF(+) GLUT4(-)																											From TNF(+) CTGF(+) GLUT4(-)
		TNF(-) CTGF(-) GLUT4(-)	0.960142	0.960443	0.95919	0.966097	0.961253	0.961605	0.959797	0.956469	0.960122	0.959838			0.960496														TNF(-) CTGF(-) GLUT4(-)	0.1453	0.153703	0.147346	0.147346	0.147942	0.143146	0.150441	0.140589	0.150444	0.152732			0.147899
		TNF(-) CTGF(-) GLUT4(+)	0.000508388	0.000610128	0.000610625	0.000814498	0.000915285	0.000507872	0.000406091	0.0012205	0.000917899	0.000709939			0.000722123														TNF(-) CTGF(-) GLUT4(+)	0.000308166	0.000309262	0.000154775	0.000154775	0.000619003	0.000311526	0.00030955	0.00015569	0.000155739	0.00015569			0.000263418
		TNF(-) CTGF(+) GLUT4(-)	0.0146416	0.0123043	0.0129249	0.0121157	0.0132208	0.0141188	0.0144162	0.015358	0.0141764	0.0151116			0.0138388														TNF(-) CTGF(+) GLUT4(-)	0.000924499	0.000927787	0.00108342	0.00108342	0.00108326	0.00109034	0.000619099	0.00140121	0.00140165	0.00108983			0.00107045
		TNF(-) CTGF(+) GLUT4(+)	0	0.000203376	0.000407083	0	0.000406793	0	0.000406091	0.00101709	0.000203978	0.000608519			0.000325293														TNF(-) CTGF(+) GLUT4(+)	0	0	0	0	0.000309502	0	0	0	0	0			3.09502e-05
		TNF(+) CTGF(-) GLUT4(-)	0.000406711	0.000406752	0.000203542	0.000407249	0.000305095	0.000406298	0.000203046	0.000203417	0.000305966	0.00020284			0.000305092														TNF(+) CTGF(-) GLUT4(-)	0.00739599	0.0074223	0.00820306	0.00820306	0.0091303	0.0088785	0.00882216	0.00747314	0.00872138	0.00731745			0.00815674
		TNF(+) CTGF(-) GLUT4(+)	0.000101678	0	0.000101771	0.000203625	0.000101698	0	0	0	0	0			5.08771e-05														TNF(+) CTGF(-) GLUT4(+)	0.000616333	0.000154631	0.000464324	0.000464324	0.000309502	0.00046729	0	0.000467071	0.000155739	0.00015569			0.000325491
		TNF(+) CTGF(+) GLUT4(-)	0.0238943	0.0258288	0.0264604	0.0203625	0.0234923	0.0232605	0.0245685	0.0257323	0.0242733	0.0235294			0.0241402														TNF(+) CTGF(+) GLUT4(-)	0.84376	0.835163	0.841665	0.841665	0.838285	0.843769	0.838415	0.848357	0.83772	0.835747			0.840455
		TNF(+) CTGF(+) GLUT4(+)	0.000305033	0.000203376	0.000101771	0	0.000305095	0.000101574	0.000203046	0	0	0			0.00012199														TNF(+) CTGF(+) GLUT4(+)	0.00169492	0.00231947	0.00108342	0.00108342	0.00232126	0.00233645	0.00139297	0.0015569	0.00140165	0.00280243			0.00179929
		From TNF(+) CTGF(+) GLUT4(+)																											From TNF(+) CTGF(+) GLUT4(+)
		TNF(-) CTGF(-) GLUT4(-)	0.982463	0.982643	0.982706	0.984101	0.984162	0.983291	0.982415	0.983794	0.985642	0.98424			0.983546														TNF(-) CTGF(-) GLUT4(-)	0.153508	0.15773	0.152113	0.152113	0.15198	0.159812	0.150609	0.158738	0.168087	0.151819			0.155651
		TNF(-) CTGF(-) GLUT4(+)	0.00132545	0.00111652	0.00122075	0.000815328	0.000507614	0.000611309	0.00132141	0.00101926	0.000407332	0.000813421			0.00091584														TNF(-) CTGF(-) GLUT4(+)	0	0.000312647	0.000782473	0.000782473	0.000313038	0.000313972	0.000474608	0.000320359	0	0			0.000329957
		TNF(-) CTGF(+) GLUT4(-)	0.0137643	0.0131953	0.0125127	0.0128414	0.0135025	0.0142639	0.0124009	0.0128427	0.0115071	0.0120996			0.0128931														TNF(-) CTGF(+) GLUT4(-)	0.000941767	0.000625293	0.00125196	0.00125196	0.00109563	0.000941915	0.000474608	0.000800897	0.00157828	0.00125471			0.0010217
		TNF(-) CTGF(+) GLUT4(+)	0	0.000203004	0.000610376	0	0	0	0.00060988	0	0	0.000203355			0.000162662														TNF(-) CTGF(+) GLUT4(+)	0	0	0	0	0	0.000313972	0.000316406	0	0.000315657	0.000313676			0.000125971
		TNF(+) CTGF(-) GLUT4(-)	0.00040783	0.000812018	0.000610376	0.000815328	0.000304569	0.000611309	0.00060988	0.000305779	0.000407332	0.000813421			0.000569784														TNF(+) CTGF(-) GLUT4(-)	0.0105164	0.010161	0.00954617	0.00954617	0.0098607	0.00957614	0.0110742	0.0108922	0.0094697	0.00893977			0.00995825
		TNF(+) CTGF(-) GLUT4(+)	0.000305873	0.000101502	0	0.000101916	0	0.00020377	0.000406587	0	0.000203666	0			0.000132331														TNF(+) CTGF(-) GLUT4(+)	0.000470884	0.000625293	0.000312989	0.000312989	0.000313038	0.000470958	0.000158203	0.000320359	0.000315657	0.000784191			0.000408456
		TNF(+) CTGF(+) GLUT4(-)	0.00152936	0.00192854	0.00233978	0.00122299	0.0013198	0.000815079	0.00213458	0.00183468	0.00152749	0.00162684			0.00162791														TNF(+) CTGF(+) GLUT4(-)	0.832051	0.828513	0.833959	0.833959	0.833777	0.826688	0.835785	0.827487	0.818655	0.834849			0.830572
		TNF(+) CTGF(+) GLUT4(+)	0.000203915	0	0	0.000101916	0.000203046	0.00020377	0.000101647	0.000203853	0.000305499	0.000203355			0.0001527														TNF(+) CTGF(+) GLUT4(+)	0.00251138	0.0020322	0.00203443	0.00203443	0.00266082	0.00188383	0.00110742	0.00144161	0.00157828	0.0020389			0.00193233
[truncated: 93 more columns]

## Sheet: Transpose of validation matr
CD4+ T cells
		No stimuli (pro-Th0) - Noise level: 3%												IFN-g + IL-12 (pro-Th1) - Noise level: 3%												IL-2 + IL-4 (pro-Th2) - Noise level: 3%												TGFb + IL-4 (pro-Th9) - Noise level: 3%
		Markov Matrix												Markov Matrix												Markov Matrix												Markov Matrix
		Th0	Th1	Th2	Th9	Th17	Th1R	Th2R	iTreg	Tr1	Th3			Th0	Th1	Th2	Th9	Th17	Th1R	Th2R	iTreg	Tr1	Th3			Th0	Th1	Th2	Th9	Th17	Th1R	Th2R	iTreg	Tr1	Th3			Th0	Th1	Th2	Th9	Th17	Th1R	Th2R	iTreg	Tr1	Th3
	Th0	0.88056	0.10764	0.12355	0.89833	0.86342	0.08988	0.1265	0.21602	0.07331	0.10694		Th0	0.01158	0.00616	0.00664	0.65612	0.56103	0.00714	0.00619	0.00926	0.00398	0.00681		Th0	0.02563	0.00437	0.00481	0.00533	0.012	0.00529	0.00472	0.00327	0.00205	0.00541		Th0	0.00054	1e-05	3e-05	1e-05	0	1e-05	1e-05	4e-05	0	0		Th0
	Th1	0.04516	0.81272	0.01319	0.02853	0.03612	0.02628	0.01644	0.01902	0.01098	0.00893		Th1	0.83221	0.90248	0.14813	0.24889	0.31165	0.14029	0.13007	0.16982	0.07642	0.145		Th1	0.00836	0.77258	0.00378	0.01295	0.02553	0.02061	0.00762	0.00432	0.00875	0.00919		Th1	1e-05	0.01634	2e-05	0	0	2e-05	0	0	1e-05	0		Th1
	Th2	0.00338	0.00044	0.77139	0.00124	0.00147	0.00016	0.02056	0.00062	0.00038	0.00045		Th2	7e-05	3e-05	0.73649	2e-05	0.0001	2e-05	0.01949	2e-05	2e-05	0		Th2	0.69794	0.10798	0.85928	0.11193	0.23989	0.15335	0.12023	0.08394	0.0629	0.15039		Th2	1e-05	0	0.01225	0	0	0	1e-05	0	0	0		Th2
	Th9	0.00039	0.00024	0.00072	0.02408	0.00285	0.00049	0.00118	0.00244	0.00141	0.00152		Th9	1e-05	0	0.00011	0.02291	0.00108	3e-05	0.00085	0.00012	0.00114	6e-05		Th9	0.01852	0.0136	0.00952	0.80354	0.56679	0.05591	0.0425	0.02421	0.40643	0.07046		Th9	0.43098	0.23442	0.42754	0.21296	0.14477	0.12464	0.45636	0.43682	0.46143	0.43861		Th9
	Th17	0.00039	8e-05	0.0002	0.00182	0.0385	0.00033	8e-05	0.00196	0.00016	0.00107		Th17	3e-05	0	6e-05	0.00193	0.03726	9e-05	7e-05	0.0001	5e-05	6e-05		Th17	3e-05	1e-05	0	0.00113	0.01754	2e-05	1e-05	1e-05	4e-05	7e-05		Th17	0.07644	0.08135	0.06985	0.5615	0.68573	0.05445	0.0169	0.06973	0.01213	0.06209		Th17
	Th1R	0.01519	0.05203	0.01273	0.00971	0.01226	0.80007	0.01412	0.11846	0.06218	0.05539		Th1R	0.14816	0.08727	0.08279	0.06304	0.07975	0.83522	0.0505	0.79654	0.1083	0.82922		Th1R	0.00183	0.00563	0.00095	0.0007	0.00174	0.05488	0.00445	0.00417	0.03636	0.00778		Th1R	0.04687	0.42717	0.04791	0.02683	0.02302	0.69304	0.05269	0.04927	0.04993	0.04488		Th1R
	Th2R	0.00145	0.00029	0.01858	0.00052	0.00061	0.00018	0.75614	0.00127	0.00094	0.00064		Th2R	0.00022	0.00015	0.01713	0.00022	0.0003	0.00023	0.75161	0.00021	0.00087	0.00017		Th2R	0.03848	0.00598	0.02326	0.0059	0.01233	0.00915	0.72419	0.00651	0.00401	0.00906		Th2R	0.00071	0.0004	0.001	0.00083	0.00052	0.00021	0.01254	0.00068	0.00074	0.00079		Th2R
	iTreg	0.00015	7e-05	0.0003	8e-05	5e-05	0.00038	0.0001	0.02335	0.00061	0.00118		iTreg	2e-05	0	3e-05	1e-05	1e-05	2e-05	4e-05	8e-05	0.00059	1e-05		iTreg	0.19466	0.08132	0.09101	0.05202	0.11058	0.65037	0.05707	0.85129	0.0639	0.68201		iTreg	0.0018	0.00097	0.00919	0.00114	0.00056	0.00045	0.00097	0.00248	0.00089	0.00128		iTreg
	Tr1	0.00102	0.00147	0.00034	0.00256	0.0036	0.00043	0.00213	0.00086	0.00127	0.00043		Tr1	0.00276	0.0013	0.00079	0.00317	0.00392	0.00082	0.00236	0.0011	0.00135	0.00088		Tr1	0.00022	0.00064	0.00014	0.00134	0.00227	0.00023	0.00173	0.00015	0.001	0.00024		Tr1	0	1e-05	0	1e-05	0	1e-05	1e-05	1e-05	3e-05	0		Tr1
	Th3	0.05231	0.02502	0.059	0.03313	0.04112	0.0818	0.06275	0.616	0.84876	0.82345		Th3	0.00494	0.00261	0.00783	0.00369	0.0049	0.01614	0.03882	0.02275	0.80728	0.01779		Th3	0.01433	0.00789	0.00725	0.00516	0.01133	0.05019	0.03748	0.02213	0.41456	0.06539		Th3	0.44264	0.23933	0.43221	0.19672	0.1454	0.12717	0.46051	0.44097	0.47484	0.45235		Th3
		1	1	1	1	1	1	1	1	1	1			1	1	1	1	1	1	1	1	1	1			1	1	1	1	1	1	1	1	1	1			1	1	1	1	1	1	1	1	1	1
		No stimuli (pro-Th0) - Noise level: 8%												IFN-g + IL-12 (pro-Th1) - Noise level: 8%												IL-2 + IL-4 (pro-Th2) - Noise level: 8%												TGFb + IL-4 (pro-Th9) - Noise level: 8%
		Markov Matrix												Markov Matrix												Markov Matrix												Markov Matrix
		Th0	Th1	Th2	Th9	Th17	Th1R	Th2R	iTreg	Tr1	Th3			Th0	Th1	Th2	Th9	Th17	Th1R	Th2R	iTreg	Tr1	Th3			Th0	Th1	Th2	Th9	Th17	Th1R	Th2R	iTreg	Tr1	Th3			Th0	Th1	Th2	Th9	Th17	Th1R	Th2R	iTreg	Tr1	Th3
	Th0	0.70163	0.27575	0.2902	0.63181	0.59446	0.25657	0.27548	0.3924	0.22962	0.26746		Th0	0.0514	0.03634	0.03613	0.26261	0.19462	0.04116	0.03422	0.04668	0.03097	0.04221		Th0	0.03879	0.0159	0.01642	0.01613	0.02289	0.01625	0.01349	0.01372	0.01063	0.0169		Th0	0.00251	0.00015	0.00028	0.00014	0.00016	0.0002	0.00016	0.00023	0.00011	0.00011		Th0
	Th1	0.07098	0.48727	0.05134	0.07621	0.08334	0.05724	0.05302	0.06589	0.04596	0.04758		Th1	0.56184	0.68099	0.27648	0.37504	0.41021	0.32619	0.25508	0.35754	0.21987	0.33669		Th1	0.0337	0.42482	0.02201	0.0297	0.04528	0.03875	0.02441	0.02553	0.02777	0.03296		Th1	8e-05	0.02145	6e-05	5e-05	5e-05	0.00021	7e-05	5e-05	5e-05	7e-05		Th1
	Th2	0.00823	0.00435	0.42265	0.00588	0.00658	0.00302	0.02264	0.00479	0.00301	0.00354		Th2	0.00087	0.00051	0.39755	0.00092	0.00083	0.00044	0.01837	0.00062	0.00042	0.00045		Th2	0.39288	0.20017	0.58553	0.20277	0.2991	0.27998	0.20801	0.2344	0.20074	0.28199		Th2	6e-05	1e-05	0.02022	1e-05	3e-05	2e-05	0.0001	2e-05	1e-05	2e-05		Th2
	Th9	0.00475	0.00381	0.00477	0.04221	0.00911	0.00475	0.00538	0.00881	0.0067	0.00725		Th9	0.0009	0.00062	0.00086	0.03418	0.00253	0.00103	0.00187	0.00111	0.00365	0.0011		Th9	0.09532	0.07427	0.06727	0.48239	0.23391	0.11406	0.0896	0.09383	0.24873	0.12845		Th9	0.39282	0.34577	0.38557	0.37609	0.33253	0.26762	0.39801	0.3967	0.40744	0.39743		Th9
	Th17	0.00222	0.00166	0.00154	0.00593	0.05036	0.00226	0.00148	0.00436	0.0013	0.00311		Th17	0.00066	0.0004	0.00043	0.0041	0.04662	0.00064	0.00045	0.00074	0.00053	0.00066		Th17	0.00031	0.00027	0.0002	0.00273	0.01639	0.00035	0.00018	0.00028	0.00041	0.00039		Th17	0.0956	0.09589	0.0936	0.17193	0.24461	0.07715	0.0704	0.09474	0.05934	0.086		Th17
	Th1R	0.06952	0.09509	0.06595	0.07417	0.08145	0.50349	0.06968	0.14869	0.11579	0.10403		Th1R	0.32031	0.23454	0.22461	0.26322	0.28376	0.55586	0.2064	0.50668	0.24881	0.54053		Th1R	0.0135	0.01774	0.01001	0.00987	0.01342	0.06728	0.01305	0.01679	0.03711	0.01939		Th1R	0.08669	0.17091	0.08571	0.07908	0.07501	0.37185	0.091	0.08699	0.0889	0.08191		Th1R
	Th2R	0.00619	0.0043	0.01949	0.00519	0.00573	0.00369	0.4164	0.00605	0.00548	0.00494		Th2R	0.00334	0.0022	0.01529	0.00361	0.0036	0.00326	0.40908	0.00324	0.00423	0.00299		Th2R	0.03264	0.01328	0.02886	0.01351	0.01964	0.01923	0.38771	0.01905	0.01417	0.01923		Th2R	0.00321	0.00244	0.00382	0.0037	0.00271	0.00221	0.02272	0.00306	0.00338	0.00334		Th2R
	iTreg	0.00162	0.00146	0.00228	0.00167	0.00174	0.0024	0.00165	0.03739	0.00343	0.00381		iTreg	0.00028	0.00021	0.00041	0.00037	0.00029	0.00046	0.00063	0.00071	0.00196	0.00044		iTreg	0.3145	0.19649	0.21588	0.18701	0.26955	0.37021	0.18749	0.51679	0.20549	0.39003		iTreg	0.0047	0.00385	0.0096	0.00453	0.00387	0.00294	0.00401	0.00716	0.00372	0.00475		iTreg
	Tr1	0.00706	0.00802	0.00527	0.01106	0.01213	0.00517	0.01037	0.00794	0.00821	0.00517		Tr1	0.01359	0.0099	0.00725	0.01331	0.01293	0.00841	0.01101	0.00917	0.01014	0.00886		Tr1	0.00274	0.00368	0.00197	0.00542	0.00603	0.00243	0.00563	0.00214	0.00465	0.00222		Tr1	0.00011	0.00014	0.00012	0.00013	9e-05	9e-05	0.00022	9e-05	0.00023	0.0001		Tr1
	Th3	0.1278	0.11829	0.13651	0.14587	0.1551	0.16141	0.1439	0.32368	0.5805	0.55311		Th3	0.04681	0.03429	0.04099	0.04264	0.04461	0.06255	0.06289	0.07351	0.47942	0.06607		Th3	0.07562	0.05338	0.05185	0.05047	0.07379	0.09146	0.07043	0.07747	0.2503	0.10844		Th3	0.41422	0.35939	0.40102	0.36434	0.34094	0.27771	0.41331	0.41096	0.43682	0.42627		Th3
		1	1	1	1	1	1	1	1	1	1			1	1	1	1	1	1	1	1	1	1			1	1	1	1	1	1	1	1	1	1			1	1	1	1	1	1	1	1	1	1
		No stimuli (pro-Th0) - Noise level: 13%												IFN-g + IL-12 (pro-Th1) - Noise level: 13%												IL-2 + IL-4 (pro-Th2) - Noise level: 13%												TGFb + IL-4 (pro-Th9) - Noise level: 13%
		Markov Matrix												Markov Matrix												Markov Matrix												Markov Matrix
		Th0	Th1	Th2	Th9	Th17	Th1R	Th2R	iTreg	Tr1	Th3			Th0	Th1	Th2	Th9	Th17	Th1R	Th2R	iTreg	Tr1	Th3			Th0	Th1	Th2	Th9	Th17	Th1R	Th2R	iTreg	Tr1	Th3			Th0	Th1	Th2	Th9	Th17	Th1R	Th2R	iTreg	Tr1	Th3
	Th0	0.5821	0.37322	0.38175	0.5061	0.48859	0.3632	0.3688	0.43687	0.35382	0.36722		Th0	0.0682	0.05566	0.05481	0.11899	0.0963	0.05902	0.05215	0.06396	0.05117	0.06139		Th0	0.02556	0.01313	0.01439	0.0137	0.01534	0.0132	0.01133	0.01153	0.01025	0.01355		Th0	0.00326	0.00044	0.00042	0.00043	0.00032	0.00033	0.00031	0.00059	0.00031	0.00041		Th0
	Th1	0.07715	0.28486	0.07077	0.08342	0.08821	0.07173	0.06906	0.08248	0.06855	0.06842		Th1	0.48457	0.56706	0.36348	0.42492	0.43377	0.41524	0.35431	0.43368	0.34493	0.42525		Th1	0.03964	0.22208	0.03338	0.0352	0.04127	0.04086	0.03296	0.03577	0.03596	0.03998		Th1	0.00013	0.01776	9e-05	0.00012	8e-05	0.00027	6e-05	0.00013	0.00013	0.00015		Th1
	Th2	0.00926	0.00677	0.21471	0.00826	0.00832	0.00663	0.01609	0.00785	0.00582	0.00634		Th2	0.0018	0.00173	0.20672	0.00225	0.00209	0.00154	0.01001	0.00162	0.00135	0.00162		Th2	0.36478	0.28891	0.47168	0.28943	0.34847	0.34064	0.29167	0.32588	0.31446	0.34708		Th2	0.00019	4e-05	0.01733	4e-05	3e-05	3e-05	0.00015	0.00013	7e-05	4e-05		Th2
	Th9	0.00586	0.00535	0.00577	0.03705	0.0095	0.00686	0.00661	0.00807	0.00856	0.00844		Th9	0.00179	0.00175	0.00157	0.03128	0.00301	0.00223	0.00221	0.00205	0.00348	0.00223		Th9	0.13767	0.11977	0.11604	0.30835	0.16876	0.14111	0.1232	0.13352	0.1764	0.14786		Th9	0.39852	0.38477	0.39408	0.40718	0.38393	0.34639	0.39479	0.39991	0.39899	0.39714		Th9
	Th17	0.00266	0.00224	0.00216	0.00497	0.03863	0.00236	0.00248	0.00385	0.00198	0.00297		Th17	0.00118	0.00089	0.0011	0.00337	0.03643	0.00126	0.001	0.00126	0.00102	0.00126		Th17	0.00054	0.00052	0.0004	0.00232	0.0113	0.00057	0.00038	0.0005	0.00059	0.00078		Th17	0.08769	0.08704	0.08681	0.09872	0.1313	0.07663	0.08318	0.08774	0.07795	0.08479		Th17
	Th1R	0.10532	0.11493	0.10405	0.11692	0.11785	0.32146	0.10699	0.14168	0.12517	0.12078		Th1R	0.34006	0.28699	0.27764	0.31831	0.32549	0.41535	0.27502	0.38577	0.29285	0.39611		Th1R	0.01811	0.01995	0.0156	0.01557	0.01867	0.05469	0.0171	0.02064	0.0264	0.0212		Th1R	0.08457	0.1045	0.08351	0.0831	0.08088	0.21171	0.08523	0.0849	0.08542	0.08264		Th1R
	Th2R	0.01058	0.00939	0.01541	0.0104	0.01048	0.00837	0.21689	0.01055	0.01117	0.00919		Th2R	0.00793	0.00648	0.01254	0.0079	0.0079	0.00781	0.21433	0.00766	0.00838	0.00789		Th2R	0.01947	0.01195	0.02074	0.01303	0.01534	0.0144	0.19448	0.01601	0.01417	0.01492		Th2R	0.00339	0.00318	0.00405	0.00397	0.00391	0.00283	0.02175	0.00357	0.0041	0.00396		Th2R
	iTreg	0.00291	0.00275	0.00335	0.00275	0.00263	0.00305	0.0027	0.03544	0.00412	0.00459		iTreg	0.00081	0.0007	0.00082	0.00078	0.00087	0.00099	0.00109	0.00195	0.00252	0.00097		iTreg	0.28428	0.22791	0.23554	0.22724	0.2691	0.28159	0.22831	0.34708	0.24792	0.2911		iTreg	0.00454	0.00362	0.0055	0.00446	0.00403	0.00325	0.00426	0.00799	0.00435	0.00452		iTreg
	Tr1	0.01169	0.01217	0.00931	0.01383	0.01351	0.01021	0.0121	0.01183	0.0123	0.00966		Tr1	0.01489	0.01248	0.01082	0.01521	0.01484	0.0124	0.01381	0.01285	0.01398	0.01301		Tr1	0.00437	0.00506	0.00362	0.00599	0.00656	0.00417	0.00637	0.00378	0.006	0.00409		Tr1	0.00024	0.00027	0.00024	0.00025	0.00026	0.00026	0.00042	0.00033	0.00041	0.00025		Tr1
	Th3	0.19247	0.18832	0.19272	0.2163	0.22228	0.20613	0.19828	0.26138	0.40851	0.40239		Th3	0.07877	0.06626	0.0705	0.07699	0.0793	0.08416	0.07607	0.0892	0.28032	0.09027		Th3	0.10558	0.09072	0.08861	0.08917	0.10519	0.10877	0.0942	0.10529	0.16785	0.11944		Th3	0.41747	0.39838	0.40797	0.40173	0.39526	0.3583	0.40985	0.41471	0.42827	0.4261		Th3
		1	1	1	1	1	1	1	1	1	1			1	1	1	1	1	1	1	1	1	1			1	1	1	1	1	1	1	1	1	1			1	1	1	1	1	1	1	1	1	1
Macrophages
		No stimuli (pro-M0) - Noise level: 3%								TLR4 + IFN-g (pro-M1) - Noise level: 3%								IL-4 + IL-13 (pro-M2) - Noise level: 3%								IL-4 + IL-10 + M-CSF (pro-TAM) - Noise level: 3%
		Markov Matrix								Markov Matrix								Markov Matrix								Markov Matrix
		M0	M1	M2	TAM-M1	TAM-M2				M0	M1	M2	TAM-M1	TAM-M2				M0	M1	M2	TAM-M1	TAM-M2				M0	M1	M2	TAM-M1	TAM-M2
	M0	0.9277	0.8593	0.8735	0.85678	0.58209			M0	0.03745	0.00133	0.01384	0.00044	0.00083			M0	0.04259	0.02754	0.00519	0.00943	0.00201			M0	0.00064	8e-05	1e-05	0	0
	M1	0.04	0.0989	0.05248	0.05241	0.05237			M1	0.68894	0.93406	0.6871	0.09495	0.18236			M1	0.00058	0.05646	0.00026	0.00056	0.00437			M1	0.02222	0.09514	0.00842	0.01019	0.00629
	M2	0.00934	0.00943	0.04438	0.02228	0.02026			M2	0.01625	0.00293	0.0401	0.03064	0.06002			M2	0.94023	0.88949	0.98564	0.93306	0.21641			M2	0.00137	0.00086	0.02095	0.00117	0.00094
	TAM-M1	0.00012	0.00026	5e-05	0.02501	0.00114			TAM-M1	0.25735	0.06168	0.25895	0.87394	0.73608			TAM-M1	2e-05	0.00012	0	0.01891	0.00056			TAM-M1	0.00149	0.00144	0.00137	0.02071	0.0008
	TAM-M2	0.02284	0.03211	0.02959	0.04352	0.34414			TAM-M2	1e-05	0	1e-05	3e-05	0.02071			TAM-M2	0.01658	0.02639	0.00891	0.03804	0.77665			TAM-M2	0.97428	0.90248	0.96925	0.96793	0.99197
		1	1	1	1	1				1	1	1	1	1				1	1	1	1	1				1	1	1	1	1
		No stimuli (pro-M0) - Noise level: 8%								TLR4 + IFN-g (pro-M1) - Noise level: 8%								IL-4 + IL-13 (pro-M2) - Noise level: 8%								IL-4 + IL-10 + M-CSF (pro-TAM) - Noise level: 8%
		Markov Matrix								Markov Matrix								Markov Matrix								Markov Matrix
		M0	M1	M2	TAM-M1	TAM-M2				M0	M1	M2	TAM-M1	TAM-M2				M0	M1	M2	TAM-M1	TAM-M2				M0	M1	M2	TAM-M1	TAM-M2
	M0	0.9277	0.85929	0.8735	0.85678	0.58209			M0	0.04127	0.00497	0.01091	0.00255	0.00316			M0	0.04965	0.02202	0.01461	0.01727	0.01029			M0	0.00239	0.00046	0.00015	0.00016	0.0001
	M1	0.04	0.0989	0.05248	0.05241	0.05237			M1	0.53776	0.67642	0.53463	0.32529	0.44758			M1	0.00473	0.04693	0.00371	0.0049	0.00867			M1	0.03177	0.07432	0.02187	0.0222	0.01915
	M2	0.00934	0.00943	0.04438	0.02228	0.02026			M2	0.01987	0.01354	0.05003	0.02471	0.03568			M2	0.87567	0.85573	0.92818	0.86874	0.59901			M2	0.00219	0.00126	0.02663	0.0022	0.0023
	TAM-M1	0.00012	0.00026	5e-05	0.02501	0.00114			TAM-M1	0.40104	0.30506	0.40439	0.6473	0.4847			TAM-M1	0.00026	0.00044	0.00021	0.02593	0.00119			TAM-M1	0.00242	0.00211	0.00315	0.02789	0.00248
	TAM-M2	0.02284	0.03212	0.02959	0.04352	0.34414			TAM-M2	6e-05	1e-05	4e-05	0.00015	0.02888			TAM-M2	0.06969	0.07488	0.05329	0.08316	0.38084			TAM-M2	0.96123	0.92185	0.9482	0.94755	0.97597
		1	1	1	1	1				1	1	1	1	1				1	1	1	1	1				1	1	1	1	1
		No stimuli (pro-M0) - Noise level: 13%								TLR4 + IFN-g (pro-M1) - Noise level: 13%								IL-4 + IL-13 (pro-M2) - Noise level: 13%								IL-4 + IL-10 + M-CSF (pro-TAM) - Noise level: 13%
		Markov Matrix								Markov Matrix								Markov Matrix								Markov Matrix
		M0	M1	M2	TAM-M1	TAM-M2				M0	M1	M2	TAM-M1	TAM-M2				M0	M1	M2	TAM-M1	TAM-M2				M0	M1	M2	TAM-M1	TAM-M2
	M0	0.89306	0.85601	0.8594	0.85481	0.75754			M0	0.02908	0.0037	0.00535	0.00271	0.00275			M0	0.03241	0.01139	0.00981	0.00999	0.00784			M0	0.00311	0.00051	0.00033	0.00018	0.00023
	M1	0.05556	0.08693	0.06099	0.0614	0.05754			M1	0.52986	0.57252	0.52836	0.44932	0.51603			M1	0.00755	0.03114	0.00638	0.00723	0.00831			M1	0.02118	0.04345	0.01812	0.01847	0.0171
	M2	0.00854	0.00758	0.03055	0.01161	0.00993			M2	0.01288	0.01136	0.03519	0.01415	0.01531			M2	0.86415	0.86068	0.89619	0.86364	0.76525			M2	0.00088	0.00055	0.01914	0.00098	0.0013
	TAM-M1	9e-05	0.00017	9e-05	0.0196	0.00076			TAM-M1	0.42812	0.4124	0.43101	0.53365	0.44373			TAM-M1	0.00035	0.00045	0.00034	0.01963	0.00106			TAM-M1	0.00126	0.00114	0.00165	0.0198	0.00182
	TAM-M2	0.04275	0.04931	0.04897	0.05258	0.17423			TAM-M2	6e-05	2e-05	9e-05	0.00017	0.02218			TAM-M2	0.09554	0.09634	0.08728	0.09951	0.21754			TAM-M2	0.97357	0.95435	0.96076	0.96057	0.97955
		1	1	1	1	1				1	1	1	1	1				1	1	1	1	1				1	1	1	1	1
Adipocytes
		No stimuli - Noise level: 3%										TNF + TNFR2 - Noise level: 3%										Insulin - Noise level: 3%										Insulin + TNFR2 + TNF - Noise level: 3%
		Markov Matrix										Markov Matrix										Markov Matrix										Markov Matrix
		1*	2*	3*	4*	5*	6*	7*	8*			1*	2*	3*	4*	5*	6*	7*	8*			1*	2*	3*	4*	5*	6*	7*	8*			1*	2*	3*	4*	5*	6*	7*	8*
	1*	0.99723	0.97495	0.97887	0.99308	0.95934	0.98068	0.93857	0.98068		1*	0.93194	0.83155	0.03439	0.85248	0.0291	0.0323	0.02633	0.03254		1*	0.04503	0.00387	0.02253	0.00602	0.00354	0.00452	0.00178	0.00459		1*	0.04404	0.00318	0.0008	0.00567	0.0006	0.00072	0.00024	0.00054
	2*	0.00104	0.02146	0.00141	0.00213	0.00097	0.00123	0.0011	0.00127		2*	0.00084	0.0248	1e-05	0.00208	7e-05	1e-05	0	1e-05		2*	0.90102	0.96948	0.8681	0.90867	0.17242	0.25152	0.103	0.25707		2*	0.79993	0.92	0.02693	0.82776	0.01906	0.02608	0.01128	0.02603
	3*	0.00171	0.00359	0.01962	0.00351	0.0148	0.01536	0.01475	0.01559		3*	0.0014	0.00281	0.00011	0.00282	0.00014	0.0001	8e-05	8e-05		3*	0.00037	0.00013	0.04263	0.00015	0.00137	0.00199	0.00085	0.00192		3*	4e-05	0	0.00085	0	5e-05	7e-05	3e-05	7e-05
	4*	2e-05	0	4e-05	0.00128	0	2e-05	6e-05	2e-05		4*	0	2e-05	0	0.00113	0	0	0	0		4*	0.00478	0.00283	0.00483	0.04768	0.00063	0.0008	0.00024	0.00072		4*	0.00506	0.00327	0.00011	0.04746	9e-05	4e-05	2e-05	7e-05
	5*	0	0	1e-05	0	0.00053	0.00037	3e-05	0.00031		5*	0.00097	0.00178	0.00645	0.00185	0.00719	0.01942	0.00692	0.0193		5*	8e-05	2e-05	0.00011	8e-05	0.02414	0.00323	0.00132	0.00278		5*	0.00026	9e-05	0.00338	0.00022	0.02349	0.00366	0.00164	0.00386
	6*	0	0	0	0	0	3e-05	0	2e-05		6*	0	0	1e-05	0	1e-05	9e-05	0	2e-05		6*	6e-05	2e-05	8e-05	2e-05	2e-05	0.02262	2e-05	0.00045		6*	2e-05	2e-05	1e-05	3e-05	1e-05	0.02112	1e-05	0.00045
	7*	0	0	5e-05	0	0.02435	0.00231	0.04546	0.0021		7*	0.0648	0.13898	0.9578	0.13947	0.96213	0.94651	0.96551	0.9469		7*	0.04859	0.02363	0.06164	0.03736	0.79679	0.7143	0.89202	0.73075		7*	0.15056	0.07338	0.9668	0.11873	0.95544	0.94712	0.98589	0.96694
	8*	0	0	0	0	1e-05	0	3e-05	1e-05		8*	5e-05	6e-05	0.00123	0.00017	0.00136	0.00157	0.00116	0.00115		8*	7e-05	2e-05	8e-05	2e-05	0.00109	0.00102	0.00077	0.00172		8*	9e-05	6e-05	0.00112	0.00013	0.00126	0.00119	0.00089	0.00204
		1	1	1	1	1	1	1	1			1	1	1	1	1	1	1	1			1	1	1	1	1	1	1	1			1	1	1	1	1	1	1	1
		1: TNF(-) CTGF(-) GLUT4(-)										1: TNF(-) CTGF(-) GLUT4(-)										1: TNF(-) CTGF(-) GLUT4(-)										1: TNF(-) CTGF(-) GLUT4(-)
		2: TNF(-) CTGF(-) GLUT4(+)										2: TNF(-) CTGF(-) GLUT4(+)										2: TNF(-) CTGF(-) GLUT4(+)										2: TNF(-) CTGF(-) GLUT4(+)
		3: TNF(-) CTGF(+) GLUT4(-)										3: TNF(-) CTGF(+) GLUT4(-)										3: TNF(-) CTGF(+) GLUT4(-)										3: TNF(-) CTGF(+) GLUT4(-)
		4: TNF(-) CTGF(+) GLUT4(+)										4: TNF(-) CTGF(+) GLUT4(+)										4: TNF(-) CTGF(+) GLUT4(+)										4: TNF(-) CTGF(+) GLUT4(+)
		5: TNF(+) CTGF(-) GLUT4(-)										5: TNF(+) CTGF(-) GLUT4(-)										5: TNF(+) CTGF(-) GLUT4(-)										5: TNF(+) CTGF(-) GLUT4(-)
		6: TNF(+) CTGF(-) GLUT4(+)										6: TNF(+) CTGF(-) GLUT4(+)										6: TNF(+) CTGF(-) GLUT4(+)										6: TNF(+) CTGF(-) GLUT4(+)
		7: TNF(+) CTGF(+) GLUT4(-)										7: TNF(+) CTGF(+) GLUT4(-)										7: TNF(+) CTGF(+) GLUT4(-)										7: TNF(+) CTGF(+) GLUT4(-)
		8: TNF(+) CTGF(+) GLUT4(+)										8: TNF(+) CTGF(+) GLUT4(+)										8: TNF(+) CTGF(+) GLUT4(+)										8: TNF(+) CTGF(+) GLUT4(+)
		No stimuli - Noise level: 8%										TNF + TNFR2 - Noise level: 8%										Insulin - Noise level: 8%										Insulin + TNFR2 + TNF - Noise level: 8%
		Markov Matrix										Markov Matrix										Markov Matrix										Markov Matrix
		1*	2*	3*	4*	5*	6*	7*	8*			1*	2*	3*	4*	5*	6*	7*	8*			1*	2*	3*	4*	5*	6*	7*	8*			1*	2*	3*	4*	5*	6*	7*	8*
	1*	0.98822	0.96204	0.97297	0.98017	0.96338	0.97886	0.94353	0.9791		1*	0.60764	0.38747	0.1257	0.39364	0.11453	0.12264	0.11052	0.12115		1*	0.06101	0.0106	0.01869	0.01408	0.00767	0.00809	0.0059	0.0087		1*	0.05761	0.00777	0.00283	0.01057	0.00221	0.0022	0.00158	0.00243
	2*	0.00287	0.02713	0.00241	0.00479	0.00187	0.00197	0.00198	0.00193		2*	0.0025	0.03713	0.00032	0.00471	0.00032	0.00029	0.00025	0.0002		2*	0.71866	0.83515	0.69207	0.72238	0.50741	0.58347	0.37123	0.59866		2*	0.3138	0.55558	0.10159	0.35769	0.08715	0.09929	0.06289	0.10093
	3*	0.00863	0.01046	0.02384	0.01038	0.0157	0.01477	0.01509	0.01505		3*	0.00409	0.00534	0.0013	0.00517	0.00091	0.00078	0.00096	0.00063		3*	0.00274	0.00202	0.05804	0.00258	0.00522	0.00559	0.00384	0.00616		3*	0.00036	0.00025	0.00384	0.00032	0.00043	0.00044	0.00037	0.00054
	4*	0.00014	0.00016	0.00024	0.0044	0.0003	0.00024	0.00024	8e-05		4*	5e-05	0.00011	0	0.00576	0	0	0	0		4*	0.00919	0.00672	0.0057	0.07114	0.00207	0.0023	0.00128	0.00248		4*	0.00804	0.00688	0.00079	0.07245	0.00052	0.00059	0.00025	0.00046
	5*	6e-05	6e-05	5e-05	9e-05	0.0026	0.00059	0.00019	0.00069		5*	0.00523	0.00847	0.01543	0.00852	0.01833	0.02115	0.01412	0.02122		5*	0.0009	0.00046	0.00076	0.00075	0.03916	0.00448	0.00332	0.00493		5*	0.00251	0.00151	0.00799	0.00232	0.04075	0.00695	0.0062	0.00798
	6*	0	0	0	0	0	0.00019	0	0.00013		6*	1e-05	0.00013	7e-05	0.0001	0.00011	0.00058	0.00014	0.00028		6*	0.00064	0.00042	0.0007	0.00075	0.00031	0.0347	0.00022	0.00154		6*	0.00069	0.00054	0.00024	0.00059	0.00023	0.03388	0.0002	0.00138
	7*	8e-05	0.00015	0.00048	0.00017	0.01599	0.00334	0.03885	0.00297		7*	0.37996	0.5603	0.85421	0.58131	0.8627	0.85156	0.87057	0.85339		7*	0.20657	0.14439	0.2237	0.18802	0.43574	0.35981	0.61267	0.37291		7*	0.61635	0.42688	0.8795	0.55513	0.86512	0.85385	0.9253	0.88091
	8*	0	0	1e-05	0	0.00016	4e-05	0.00012	5e-05		8*	0.00052	0.00105	0.00297	0.00079	0.0031	0.003	0.00344	0.00313		8*	0.00029	0.00024	0.00034	0.0003	0.00242	0.00156	0.00154	0.00462		8*	0.00064	0.00059	0.00322	0.00093	0.00359	0.0028	0.00321	0.00537
		1	1	1	1	1	1	1	1			1	1	1	1	1	1	1	1			1	1	1	1	1	1	1	1			1	1	1	1	1	1	1	1
		1: TNF(-) CTGF(-) GLUT4(-)										1: TNF(-) CTGF(-) GLUT4(-)										1: TNF(-) CTGF(-) GLUT4(-)										1: TNF(-) CTGF(-) GLUT4(-)
		2: TNF(-) CTGF(-) GLUT4(+)										2: TNF(-) CTGF(-) GLUT4(+)										2: TNF(-) CTGF(-) GLUT4(+)										2: TNF(-) CTGF(-) GLUT4(+)
		3: TNF(-) CTGF(+) GLUT4(-)										3: TNF(-) CTGF(+) GLUT4(-)										3: TNF(-) CTGF(+) GLUT4(-)										3: TNF(-) CTGF(+) GLUT4(-)
		4: TNF(-) CTGF(+) GLUT4(+)										4: TNF(-) CTGF(+) GLUT4(+)										4: TNF(-) CTGF(+) GLUT4(+)										4: TNF(-) CTGF(+) GLUT4(+)
		5: TNF(+) CTGF(-) GLUT4(-)										5: TNF(+) CTGF(-) GLUT4(-)										5: TNF(+) CTGF(-) GLUT4(-)										5: TNF(+) CTGF(-) GLUT4(-)
		6: TNF(+) CTGF(-) GLUT4(+)										6: TNF(+) CTGF(-) GLUT4(+)										6: TNF(+) CTGF(-) GLUT4(+)										6: TNF(+) CTGF(-) GLUT4(+)
		7: TNF(+) CTGF(+) GLUT4(-)										7: TNF(+) CTGF(+) GLUT4(-)										7: TNF(+) CTGF(+) GLUT4(-)										7: TNF(+) CTGF(+) GLUT4(-)
		8: TNF(+) CTGF(+) GLUT4(+)										8: TNF(+) CTGF(+) GLUT4(+)										8: TNF(+) CTGF(+) GLUT4(+)										8: TNF(+) CTGF(+) GLUT4(+)
		No stimuli - Noise level: 13%										TNF + TNFR2 - Noise level: 13%										Insulin- Noise level: 13%										Insulin + TNFR2 + TNF - Noise level: 13%
		Markov Matrix										Markov Matrix										Markov Matrix										Markov Matrix
		1*	2*	3*	4*	5*	6*	7*	8*			1*	2*	3*	4*	5*	6*	7*	8*			1*	2*	3*	4*	5*	6*	7*	8*			1*	2*	3*	4*	5*	6*	7*	8*
	1*	0.98542	0.96861	0.97896	0.97961	0.97488	0.98338	0.96049	0.98355		1*	0.34967	0.19824	0.15769	0.20254	0.15082	0.15375	0.1479	0.15565		1*	0.03895	0.00612	0.00709	0.00641	0.00386	0.00428	0.00364	0.00409		1*	0.0393	0.00491	0.00208	0.00505	0.00178	0.00218	0.00163	0.00181
	2*	0.00206	0.01801	0.00126	0.00221	0.00087	0.00088	0.00072	0.00092		2*	0.00181	0.02827	0.00036	0.00255	0.00031	0.00031	0.00026	0.00033		2*	0.65666	0.73052	0.65048	0.65408	0.62006	0.64149	0.53219	0.66017		2*	0.16532	0.30527	0.13683	0.17594	0.12742	0.13205	0.10982	0.13649
	3*	0.01196	0.01265	0.01861	0.0124	0.01383	0.01295	0.01384	0.01289		3*	0.00288	0.00241	0.00213	0.00284	0.00114	0.001	0.00107	0.00102		3*	0.00508	0.00486	0.03907	0.00529	0.00646	0.00607	0.00531	0.00586		3*	0.00043	0.0003	0.0053	0.00053	0.00067	0.00044	0.00049	0.00059
	4*	0.0002	0.00026	0.00026	0.00538	0.00026	0.00026	0.00033	0.00016		4*	0.00015	0.00019	0	0.00824	3e-05	3e-05	3e-05	0.00013		4*	0.00339	0.0042	0.00237	0.05182	0.00141	0.00139	0.00127	0.00102		4*	0.00313	0.0035	0.00038	0.0531	0.00034	0.00044	0.00038	0.00041
	5*	0.00013	0.00019	0.00018	0.00014	0.00369	0.0004	0.00031	0.00057		5*	0.00485	0.00608	0.00835	0.00572	0.01249	0.01029	0.00816	0.00996		5*	0.00082	0.00064	0.00099	0.00064	0.03077	0.00192	0.00275	0.00229		5*	0.00222	0.00177	0.00419	0.00221	0.03347	0.00403	0.004	0.00441
	6*	1e-05	2e-05	0	1e-05	1e-05	0.00045	5e-05	0.00013		6*	0.00018	0.00019	0.00023	0.00033	0.00028	0.00118	0.00033	0.00041		6*	0.00067	0.00061	0.00041	0.00076	0.00045	0.02668	0.00061	0.00119		6*	0.00082	0.00095	0.00046	0.00071	0.00054	0.02507	0.00069	0.00117
	7*	0.00021	0.00025	0.00068	0.00025	0.00634	0.00162	0.02414	0.00163		7*	0.63986	0.76405	0.82954	0.77709	0.83303	0.83184	0.84045	0.83057		7*	0.29415	0.2528	0.29921	0.28082	0.33559	0.31754	0.45306	0.32094		7*	0.78817	0.6828	0.84925	0.7619	0.8336	0.83453	0.88156	0.84951
	8*	1e-05	1e-05	5e-05	0	0.00012	6e-05	0.00012	0.00015		8*	0.0006	0.00057	0.0017	0.00069	0.0019	0.0016	0.0018	0.00193		8*	0.00028	0.00025	0.00038	0.00018	0.0014	0.00063	0.00117	0.00444		8*	0.00061	0.0005	0.00151	0.00056	0.00218	0.00126	0.00143	0.00561
		1	1	1	1	1	1	1	1			1	1	1	1	1	1	1	1			1	1	1	1	1	1	1	1			1	1	1	1	1	1	1	1
		1: TNF(-) CTGF(-) GLUT4(-)										1: TNF(-) CTGF(-) GLUT4(-)										1: TNF(-) CTGF(-) GLUT4(-)										1: TNF(-) CTGF(-) GLUT4(-)
		2: TNF(-) CTGF(-) GLUT4(+)										2: TNF(-) CTGF(-) GLUT4(+)										2: TNF(-) CTGF(-) GLUT4(+)										2: TNF(-) CTGF(-) GLUT4(+)
		3: TNF(-) CTGF(+) GLUT4(-)										3: TNF(-) CTGF(+) GLUT4(-)										3: TNF(-) CTGF(+) GLUT4(-)										3: TNF(-) CTGF(+) GLUT4(-)
		4: TNF(-) CTGF(+) GLUT4(+)										4: TNF(-) CTGF(+) GLUT4(+)										4: TNF(-) CTGF(+) GLUT4(+)										4: TNF(-) CTGF(+) GLUT4(+)
		5: TNF(+) CTGF(-) GLUT4(-)										5: TNF(+) CTGF(-) GLUT4(-)										5: TNF(+) CTGF(-) GLUT4(-)										5: TNF(+) CTGF(-) GLUT4(-)
		6: TNF(+) CTGF(-) GLUT4(+)										6: TNF(+) CTGF(-) GLUT4(+)										6: TNF(+) CTGF(-) GLUT4(+)										6: TNF(+) CTGF(-) GLUT4(+)
		7: TNF(+) CTGF(+) GLUT4(-)										7: TNF(+) CTGF(+) GLUT4(-)										7: TNF(+) CTGF(+) GLUT4(-)										7: TNF(+) CTGF(+) GLUT4(-)
		8: TNF(+) CTGF(+) GLUT4(+)										8: TNF(+) CTGF(+) GLUT4(+)										8: TNF(+) CTGF(+) GLUT4(+)										8: TNF(+) CTGF(+) GLUT4(+)
[truncated: 21 more columns]

## Sheet: Validation probabilities
Equilibrium probabilities
	Pro-Th0 (No stimuli)			Pro-Th1 (IFN-g + IL-12)			Pro-Th2 (IL-2 + IL-4)			Pro-Th9 (TGFb + IL-4)			Pro-Th17 (TGFb + IL-6)			Pro-iTreg (TGFb + IL-2)
	Noise(3%)	Noise(8%)	Noise(13%)	Noise(3%)	Noise(8%)	Noise(13%)	Noise(3%)	Noise(8%)	Noise(13%)	Noise(3%)	Noise(8%)	Noise(13%)	Noise(3%)	Noise(8%)	Noise(13%)	Noise(3%)	Noise(8%)	Noise(13%)
Th0	0.4674	0.4771	0.4697	0.0066	0.0393	0.0581	0.0043	0.0158	0.0134	0	0.0001	0.0004	0.0002	0.0029	0.0034	0.0001	0.0017	0.0016
Th1	0.1447	0.108	0.0935	0.609	0.5188	0.4935	0.0223	0.0427	0.0434	0	0.0001	0.0001	0	0	0.0002	0	0.0001	0.0001
Th2	0.0081	0.0103	0.01	0.0002	0.001	0.0022	0.4123	0.3603	0.3755	0	0	0	0	0	0	0	0	0
Th9	0.0007	0.0055	0.0069	0	0.0009	0.002	0.0896	0.1413	0.1551	0.2248	0.366	0.3951	0.0002	0.0027	0.0035	0.0001	0.0012	0.0013
Th17	0.0005	0.0025	0.0028	0	0.0005	0.0011	0.0001	0.0006	0.0008	0.4615	0.1384	0.0939	0.9232	0.6708	0.5853	0.0324	0.0508	0.0508
Th1R	0.1393	0.143	0.141	0.3736	0.3739	0.3427	0.0028	0.0142	0.0185	0.0874	0.1126	0.0949	0.0108	0.0746	0.1003	0.1524	0.2301	0.2302
Th2R	0.0043	0.0093	0.0124	0.0007	0.0046	0.0091	0.0479	0.0345	0.0208	0.0006	0.0033	0.0039	0.0004	0.0044	0.006	0.0001	0.002	0.0022
iTreg	0.0004	0.0023	0.0035	0	0.0003	0.0009	0.4045	0.3221	0.271	0.0008	0.0044	0.0043	0.0006	0.0047	0.0063	0.7796	0.5282	0.5272
Tr1	0.0009	0.0065	0.011	0.0011	0.0094	0.0127	0.0003	0.0028	0.0042	0	0.0001	0.0003	0	0.0002	0.0005	0	0.0001	0.0001
Th3	0.2337	0.2356	0.2493	0.0087	0.0513	0.0779	0.0158	0.0658	0.0974	0.2248	0.3749	0.407	0.0646	0.2396	0.2944	0.0353	0.1857	0.1865
	Pro-M0 (No stimuli)			Pro-M1 (TLR4 + IFN-g)			Pro-M2 (IL-4 + IL-13)			Pro-TAM (IL-4 + IL-10 + GM-CSF)
	Noise(3%)	Noise(8%)	Noise(13%)	Noise(3%)	Noise(8%)	Noise(13%)	Noise(3%)	Noise(8%)	Noise(13%)	Noise(3%)	Noise(8%)	Noise(13%)
M0	0.9123	0.9123	0.8839	0.0012	0.0041	0.0033	0.0053	0.0148	0.0098	0	0.0001	0.0002
M1	0.0431	0.0431	0.0575	0.6423	0.509	0.5139	0.0004	0.0043	0.0068	0.0069	0.0203	0.0176
M2	0.0101	0.0101	0.0087	0.0129	0.0195	0.013	0.9557	0.9008	0.8825	0.001	0.0023	0.0013
TAM-M1	0.0002	0.0002	0.0001	0.3435	0.4674	0.4696	0	0.0003	0.0004	0.0008	0.0025	0.0018
TAM-M2	0.0343	0.0343	0.0497	0	0.0001	0.0001	0.0386	0.0798	0.1005	0.9913	0.9747	0.979
			No stimuli			TNF + TNFR2			Insulin			Insulin + TNF + TNFR2
			Noise(3%)	Noise(8%)	Noise(13%)	Noise(3%)	Noise(8%)	Noise(13%)	Noise(3%)	Noise(8%)	Noise(13%)	Noise(3%)	Noise(8%)	Noise(13%)
		TNF(-) CTGF(-) GLUT4(-)	0.9972	0.988	0.9853	0.2813	0.2204	0.1854	0.0036	0.0098	0.0055	0.0007	0.0025	0.0022
		TNF(-) CTGF(-) GLUT4(+)	0.0011	0.0029	0.0021	0.0002	0.0008	0.0006	0.8101	0.7049	0.6663	0.1339	0.1264	0.1369
		TNF(-) CTGF(+) GLUT4(-)	0.0017	0.0088	0.012	0.0005	0.0017	0.0014	0.0003	0.0027	0.0052	0	0.0004	0.0005
		TNF(-) CTGF(+) GLUT4(+)	0	0.0001	0.0002	0	0	0.0001	0.0025	0.0056	0.0034	0.0005	0.0012	0.0009
		TNF(+) CTGF(-) GLUT4(-)	0	0.0001	0.0001	0.0053	0.0122	0.0076	0.0003	0.0013	0.0014	0.0015	0.0058	0.0038
		TNF(+) CTGF(-) GLUT4(+)	0	0	0	0	0.0001	0.0003	0	0.0004	0.0006	0	0.0003	0.0007
		TNF(+) CTGF(+) GLUT4(-)	0	0.0001	0.0002	0.7119	0.762	0.8031	0.1831	0.2747	0.317	0.8627	0.8605	0.8538
		TNF(+) CTGF(+) GLUT4(+)	0	0	0	0.0008	0.0028	0.0016	0.0002	0.0006	0.0005	0.0008	0.0029	0.0013
		GLUT4(+)	0.0011	0.003	0.0023	0.001	0.0037	0.0026	0.8128	0.7115	0.6708	0.1352	0.1308	0.1398
		CTGF(+)	0.0017	0.009	0.0124	0.7132	0.7665	0.8062	0.1861	0.2836	0.3261	0.864	0.865	0.8565
		TNF(+)	0	0.0002	0.0003	0.718	0.7771	0.8126	0.1836	0.277	0.3195	0.865	0.8695	0.8596
		Resistin(+)	0	0.0002	0.0003	0.718	0.7771	0.8126	0.1836	0.277	0.3195	0.865	0.8695	0.8596
		Adiponectin(+)	0.9983	0.991	0.9876	0.2815	0.2212	0.1861	0.8162	0.7203	0.6752	0.1351	0.1301	0.14

## Sheet: Figure 3
	Panel A	Pro-Th0 (No stimuli)
	Noise (%)	Th0 (%)	Th1 (%)	Th2 (%)	Th9 (%)	Th17 (%)	Th1R (%)	Th2R (%)	iTreg (%)	Tr1 (%)	Th3 (%)
	3	46.74	14.47	0.81	0.07	0.05	13.93	0.43	0.04	0.09	23.37
	8	47.71	10.8	1.03	0.55	0.25	14.3	0.93	0.23	0.65	23.56
	13	46.97	9.35	1	0.69	0.28	14.1	1.24	0.35	1.1	24.93
	In vitro	97.3 ± 0.9	0	0	0	0	0	0	0	0	0
	Panel B	Pro-Th1 (IFN-g + IL-12)			Panel C	Pro-Th2 (IL-2 + IL-4)			Panel D	Pro-Th9 (TGFb + IL-4)
	Noise (%)	Th1(%)	Th2(%)		Noise (%)	Th1(%)	Th2(%)		Noise (%)	Th0 (%)	Th9 (%)
	3	60.9	0.02		3	2.23	41.23		3	0	22.48
	8	51.88	0.1		8	4.27	36.03		8	0.01	36.6
	13	49.35	0.22		13	4.34	37.55		13	0.04	39.51
	In vitro	52.78 ± 0.5	4.15 ± 0.3		In vitro	5.09 ± 0.1	55.24 ± 0.3		In vitro	9.1 ± 0.4	19.3 ± 1.7
	Panel E	Pro-Th17 (TGFb + IL-6)			Panel F	Pro-iTreg (TGFb + IL-2)
	Noise (%)	Th2(%)	Th17(%)		Noise (%)	Th1R(%)	Th2R(%)	Treg(%)
	3	0	92.32		3	15.24	0.01	77.96
	8	0	67.08		8	23.01	0.2	52.82
	13	0	58.53		13	23.02	0.22	52.72
	In vitro	11.37 ± 0.9	29.54 ± 1.1		In vitro	14.04 ± 0.5	2.84 ± 0.1	78.67 ± 1.4
	Panel G	Pro-M0 (No stimuli)				Panel H	Pro-M1 (TLR4 + IFN-g)
	Noise (%)	M0(%)	M2(%)			Noise (%)	M1(%)	M2(%)
	3	91.23	1.01			3	64.23	1.29
	8	91.23	1.01			8	50.9	1.95
	13	88.39	0.87			13	51.39	1.3
	In vitro	91.83 ± 0.5	5.32 ± 0.1			In vitro	63.55 ± 3	4.86 ± 0.4
	Panel I	Pro-M2 (IL-4 + IL-13)				Panel J	Pro-TAM (IL-4 + IL-10 + M-CSF)
	Noise (%)	M1(%)	M2(%)			Noise (%)	M1(%)	TAM-M2(%)
	3	0.04	95.57			3	0.69	99.13
	8	0.43	90.08			8	2.03	97.47
	13	0.68	88.25			13	1.76	97.9
	In vitro	3.05 ± 0.5	57.49 ± 2.1			In vitro	4.76 ± 1	89.8 ± 5
	Panel K	Adipocytes TNF(+)				Panel L	Adipocytes GLUT4(+)
	Noise (%)	Control(%)	Treated(%)			Noise (%)	Control(%)	Treated(%)
	3	0	71.8			3	81.28	13.52
	8	0.02	77.71			8	71.15	13.08
	13	0.03	81.26			13	67.08	13.98
	In vitro	0.5 ± 0.5	38.5 ± 2			In vitro	55.5 ± 2	22.5 ± 1
	*Treatment with CoCl2					*Treatment with TNF

## Sheet: Figure 4
	Panel A	Pro-Th0 (No stimuli)					Panel B	Pro-Th1 (IFN-g + IL-12)					Panel C	Pro-Th2 (IL-2 + IL-4)
	Cell frequency						Cell frequency						Cell frequency
	In silico	In vitro		Evaluation			In silico	In vitro		Evaluation			In silico	In vitro		Evaluation
	46.74	96.4		Multiple R	0.799215		60.9	53.28		Multiple R	0.999656		2.23	4.99		Multiple R	0.995384
	47.71	97.3		R Square	0.638745		51.88	52.78		R Square	0.999312		4.27	5.09		R Square	0.990789
	46.97	98.2		Adjusted R Square	0.625365		49.35	52.28		Adjusted R Square	0.999083		4.34	5.19		Adjusted R Square	0.987718
	14.47	0		alpha	0.05		0.02	3.85		alpha	0.05		41.23	55.54		alpha	0.05
	10.8	0		p-value	2.0042e-07		0.1	4.15		p-value	7.65744e-06		36.03	55.24		p-value	0.000376238
	9.35	0					0.22	4.45					37.55	54.94
	0.81	0
	1.03	0
	1	0
	0.07	0					Panel D	Pro-Th9 (TGFb + IL-4)					Panel E	Pro-Th17 (TGFb + IL-6)
	0.55	0
	0.69	0					Cell frequency						Cell frequency
	0.05	0					In silico	In vitro		Evaluation			In silico	In vitro		Evaluation
	0.25	0					0	8.7		Multiple R	0.986825		0	10.47		Multiple R	0.97388
	0.28	0					0.01	9.1		R Square	0.973824		0	11.37		R Square	0.948443
	13.93	0					0.04	9.5		Adjusted R Square	0.965098		0	12.27		Adjusted R Square	0.931257
	14.3	0					22.48	17.6		alpha	0.05		92.32	30.64		alpha	0.05
	14.1	0					36.6	19.3		p-value	0.00181175		67.08	29.54		p-value	0.00504752
	0.43	0					39.51	21					58.53	28.44
	0.93	0
	1.24	0
	0.04	0
	0.23	0					Panel F	Pro-iTreg (TGFb + IL-2)					Panel G	Pro-M0 (No stimuli)
	0.35	0
	0.09	0					Cell frequency						Cell frequency
	0.65	0					In silico	In vitro		Evaluation			In silico	In vitro		Evaluation
	1.1	0					15.24	13.54		Multiple R	0.947641		91.23	92.33		Multiple R	0.999857
	23.37	0					23.01	14.04		R Square	0.898024		91.23	91.83		R Square	0.999714
	23.56	0					23.02	14.54		Adjusted R Square	0.881027		88.39	91.33		Adjusted R Square	0.999619
	24.93	0					0.01	2.74		alpha	0.05		1.01	5.42		alpha	0.05
							0.2	2.84		p-value	0.000344906		1.01	5.32		p-value	2.05061e-06
							0.22	2.94					0.87	5.22
							77.96	80.07
							52.82	78.67
							52.72	77.27
							Panel H	Pro-M1 (TLR4 + IFN-g)					Panel I	Pro-M2 (IL-4 + IL-13)
							Cell frequency						Cell frequency
							In silico	In vitro		Evaluation			In silico	In vitro		Evaluation
							64.23	66.55		Multiple R	0.999611		0.04	2.55		Multiple R	0.999877
							50.9	60.55		R Square	0.999222		0.43	3.05		R Square	0.999753
							51.39	63.55		Adjusted R Square	0.998963		0.68	3.55		Adjusted R Square	0.999671
							1.29	4.46		alpha	0.05		95.57	59.59		alpha	0.05
							1.95	5.26		p-value	9.21027e-06		90.08	57.49		p-value	1.64583e-06
							1.3	4.86					88.25	55.39
							Panel J	Pro-TAM (IL-4 + IL-10 + M-CSF)					Panel K	Adipocytes TNF(+)
							Cell frequency						Cell frequency
							In silico	In vitro		Evaluation			In silico	In vitro		Evaluation
							0.69	3.76		Multiple R	0.997862		0	0		Multiple R	0.999848
							2.03	5.76		R Square	0.995728		0.02	1		R Square	0.999696
							1.76	4.76		Adjusted R Square	0.994304		0.03	1.5		Adjusted R Square	0.999595
							99.13	94.8		alpha	0.05		71.8	36.5		alpha	0.05
							97.47	84.8		p-value	0.000118656		77.71	38.5		p-value	2.2495e-06
							97.9	89.8					81.26	40.5
							Panel L	Adipocytes GLUT4(+)
							Cell frequency
							In silico	In vitro		Evaluation
							81.28	57.5		Multiple R	0.999531
							71.15	55.5		R Square	0.999062
							67.08	53.5		Adjusted R Square	0.998749
							13.52	22.5		alpha	0.05
							13.08	21.5		p-value	1.22036e-05
							13.98	23.5

## Sheet: VAT data
CD4+ T cells
		IFN-g + IL-12 + Insulin (pro-Th1) - Noise level: 8%																											IL-4 + IL-2 + Insulin (pro-Th2) - Noise level: 8%
																Markov Matrix																											Markov Matrix
	From Th0												Mean value			Th0	Th1	Th2	Th9	Th17	Th1R	Th2R	iTreg	Tr1	Th3			From Th0												Mean value			Th0	Th1	Th2	Th9	Th17	Th1R	Th2R
	Th0	0.0625885	0.0607958	0.0584015	0.0592765	0.0597332	0.060793	0.0586691	0.0586691	0.0599027	0.0598524		0.0598682		Th0	0.0598682	0.0418438	0.0427342	0.273419	0.204673	0.0511202	0.060481	0.0582612	0.0664131	0.0511063			Th0	0.0383338	0.0433558	0.0453403	0.0395372	0.0427565	0.0411977	0.0433035	0.0428012	0.0428399	0.0412558		0.0420722		Th0	0.0420722	0.0170004	0.0182795	0.0188971	0.0258672	0.0199567	0.0249387
	Th1	0.597978	0.584629	0.597151	0.59773	0.60471	0.588003	0.588307	0.588307	0.602068	0.598827		0.594771		Th1	0.594771	0.706125	0.294698	0.403092	0.439248	0.360371	0.394855	0.393922	0.391219	0.372058			Th1	0.0337056	0.0355095	0.0331758	0.0338028	0.0373239	0.0375804	0.0351653	0.038079	0.0376106	0.0357215		0.0357674		Th1	0.0357674	0.449599	0.0233565	0.034539	0.049143	0.0435474	0.0356311
	Th2	0.000808898	0.000807918	0.000909366	0.000607964	0.00111178	0.00131499	0.00121175	0.00121175	0.000608149	0.00101102		0.00096036		Th2	0.00096036	0.000877641	0.413928	0.000761608	0.00111557	0.000493162	0.186409	0.000695062	0.000624893	0.000613779			Th2	0.445618	0.442008	0.442244	0.45	0.445372	0.440113	0.447001	0.445494	0.447506	0.447172		0.445253		Th2	0.445253	0.223287	0.638261	0.226454	0.334886	0.322466	0.447483
	Th9	0.000808898	0.00010099	0.000606244	0.00040531	0.000303214	0.000505766	0.000605877	0.000605877	0.000304075	0.000202204		0.000444845		Th9	0.000444845	0.000332837	0.000292102	0.0341862	0.00201839	0.000422598	0.000606952	0.000533909	0.000736007	0.000513144			Th9	0.0359191	0.037622	0.03207	0.0350101	0.0360161	0.0345659	0.0329549	0.0352657	0.0346943	0.0374321		0.035155		Th9	0.035155	0.0314581	0.0247602	0.45755	0.187597	0.0403828	0.0383219
	Th17	0.00101112	0.000908907	0.000909366	0.00101327	0.000707499	0.00111268	0.000706857	0.000706857	0.000506791	0.00151653		0.000909989		Th17	0.000909989	0.000625679	0.000705104	0.00405111	0.0478546	0.000804943	0.000981009	0.000886441	0.00163343	0.000875515			Th17	0.000100614	0.000402374	0.000402131	0.000100604	0.000201207	0.000602894	0.000100472	0.000301417	0.000301689	0.000603743		0.000311715		Th17	0.000311715	0.000250265	0.000220717	0.00294349	0.0184249	0.000490597	0.000361336
	Th1R	0.329323	0.34488	0.333839	0.331949	0.324641	0.340583	0.34121	0.34121	0.328401	0.331109		0.334714		Th1R	0.334714	0.244081	0.240653	0.277434	0.297321	0.575306	0.314483	0.532676	0.490805	0.559981			Th1R	0.00352148	0.00432552	0.00562984	0.00452716	0.00432596	0.00411977	0.00492314	0.00532503	0.00472647	0.00503119		0.00464556		Th1R	0.00464556	0.00658786	0.00283944	0.00270257	0.00394798	0.0560143	0.00419664
	Th2R	0.000404449	0.000605938	0.000505204	0.000506637	0.000606428	0.000708072	0.0010098	0.0010098	0.000810866	0.000909918		0.00070771		Th2R	0.00070771	0.000413738	0.00137976	0.000588656	0.000486882	0.00114733	0.0347385	0.00121891	0.00125024	0.00113702			Th2R	0.00865278	0.00915401	0.00764049	0.00814889	0.00814889	0.0079381	0.00894203	0.00864061	0.00915125	0.00855303		0.00849701		Th2R	0.00849701	0.00344394	0.00642097	0.0028933	0.00442041	0.00570749	0.039165
	iTreg	0	0	0.000202081	0.000101327	0	0	0	0	0	0		3.03409e-05		iTreg	3.03409e-05	7.05737e-05	7.04965e-05	5.08069e-05	7.09837e-05	8.05205e-05	8.09585e-05	0.000332512	0.000181518	8.0491e-05			iTreg	0.424087	0.415351	0.421333	0.418008	0.413783	0.421825	0.416357	0.414448	0.412208	0.414369		0.417177		iTreg	0.417177	0.261335	0.278649	0.246395	0.365569	0.498818	0.399903
	Tr1	0.00192113	0.00212078	0.00232394	0.00283717	0.00202143	0.00212422	0.00242351	0.00242351	0.00162173	0.00202204		0.00218395		Tr1	0.00218395	0.00173535	0.0016012	0.00211193	0.00276854	0.00171072	0.00191212	0.00166221	0.00179477	0.00158976			Tr1	0.000201227	0.000804748	0.00100533	0.000704225	0.00100604	0.000602894	0.00090425	0.000602833	0.000301689	0.00120749		0.000734072		Tr1	0.000734072	0.0007308	0.000431313	0.00108517	0.00127574	0.000440557	0.000712869
	Th3	0.00515672	0.00515047	0.00515308	0.00557301	0.00616535	0.00485535	0.00585681	0.00585681	0.00577742	0.00454959		0.00540946		Th3	0.00540946	0.00389478	0.00393829	0.00430465	0.00444261	0.00854335	0.00545286	0.00981207	0.0453421	0.0120446			Th3	0.00986015	0.0114677	0.0111591	0.010161	0.0110664	0.011455	0.0103486	0.0090425	0.0106597	0.00865365		0.0103874		Th3	0.0103874	0.00630712	0.00678155	0.00654009	0.0088695	0.0121758	0.00928674
	From Th1																											From Th1
	Th0	0.040771	0.0467044	0.0410282	0.0427143	0.0424909	0.0409091	0.0407094	0.0407094	0.0387214	0.04368		0.0418438			1	1	1	1	1	1	1	1	1	1			Th0	0.0160144	0.0186	0.0150361	0.0165231	0.0169118	0.0183293	0.0188301	0.0179377	0.0172172	0.0146044		0.0170004			1	1	1	1	1	1	1
	Th1	0.708851	0.705014	0.709577	0.706352	0.705591	0.711414	0.706872	0.706872	0.707472	0.693231		0.706125															Th1	0.45531	0.4516	0.449679	0.445123	0.452317	0.448417	0.454327	0.450246	0.441241	0.447734		0.449599
	Th2	0.000908265	0.000505459	0.000705645	0.000403918	0.00131207	0.000808081	0.00120919	0.00120919	0.000806696	0.000907899		0.000877641															Th2	0.220198	0.2221	0.225241	0.222111	0.222856	0.226262	0.214844	0.222267	0.224625	0.23237		0.223287
	Th9	0.000403673	0.000101092	0.000201613	0.00010098	0.000100929	0.00040404	0.000604595	0.000604595	0.000403348	0.000403511		0.000332837			IFN-g + IL-12 + Insulin (pro-Th1) - Noise level: 8%												Th9	0.0312281	0.0302	0.0312751	0.0315442	0.0324227	0.0333534	0.0316506	0.0315663	0.0313313	0.030009		0.0314581			IL-4 + IL-2 + Insulin (pro-Th2) - Noise level: 8%
	Th17	0.000504592	0.00101092	0.000504032	0.000908816	0.000605571	0.000606061	0.000604595	0.000604595	0.000705859	0.000201755		0.000625679															Th17	0.00030027	0.0006	0.000501203	0.00010014	0.00010007	0.00010016	0.000300481	0.00010021	0	0.00040012		0.000250265
	Th1R	0.242002	0.239891	0.242944	0.244269	0.245256	0.239293	0.243349	0.243349	0.246244	0.254212		0.244081															Th1R	0.00680613	0.0058	0.00541299	0.00650911	0.00710497	0.0078125	0.00711138	0.005712	0.00770771	0.00590177		0.00658786
	Th2R	0.000302755	0.000707643	0.000403226	0.000302939	0.000302786	0.000505051	0.000403063	0.000403063	0.000403348	0.000403511		0.000413738															Th2R	0.00370333	0.0038	0.00280674	0.00360505	0.00320224	0.00370593	0.00330529	0.00300631	0.0033033	0.0040012		0.00344394
	iTreg	0.000201837	0	0	0	0	0	0.000201532	0.000201532	0.000100837	0		7.05737e-05															iTreg	0.258433	0.2602	0.264735	0.266573	0.258681	0.255609	0.263021	0.263654	0.265766	0.256677		0.261335
	Tr1	0.00121102	0.00212293	0.00181452	0.000908816	0.00161486	0.00171717	0.00191455	0.00191455	0.00211758	0.00201755		0.00173535															Tr1	0.00040036	0.0005	0.000601443	0.00120168	0.00110077	0.000701122	0.000500801	0.000200421	0.0011011	0.0010003		0.0007308
	Th3	0.00484408	0.00394258	0.00282258	0.00403918	0.00272507	0.00434343	0.0041314	0.0041314	0.00302511	0.004943		0.00389478															Th3	0.00760685	0.0066	0.00471131	0.00670939	0.00530371	0.00570913	0.00610978	0.00531115	0.00770771	0.00730219		0.00630712
	From Th2																											From Th2
	Th0	0.0413481	0.0438243	0.0401449	0.0411042	0.0410158	0.0423472	0.0440821	0.0440821	0.0419566	0.0474368		0.0427342															Th0	0.019998	0.0182511	0.0169713	0.0186466	0.0168556	0.0181581	0.0201585	0.0184443	0.0184424	0.0168692		0.0182795
	Th1	0.300805	0.293875	0.302948	0.296796	0.292855	0.297842	0.286333	0.286333	0.290671	0.298519		0.294698															Th1	0.0241182	0.0243682	0.0241012	0.0223559	0.0233771	0.0219703	0.0234681	0.0232558	0.0227523	0.0237976		0.0233565
	Th2	0.402012	0.408523	0.412114	0.413762	0.416608	0.416314	0.422403	0.422403	0.416238	0.408903		0.413928															Th2	0.636016	0.637284	0.636875	0.632782	0.643223	0.643158	0.63785	0.630313	0.642879	0.642233		0.638261
	Th9	0.000201207	0.000302237	0.000301841	0.000402982	0.000302328	0.000504134	0.000201288	0.000201288	0.000100857	0.00040286		0.000292102															Th9	0.0233142	0.0224629	0.0238	0.0235589	0.0242801	0.0226726	0.0259753	0.0276664	0.0271625	0.0267095		0.0247602
	Th17	0.000704225	0.00090671	0.00080491	0.000402982	0.000906984	0.000705787	0.000402576	0.000402576	0.00100857	0.000805721		0.000705104															Th17	0.000100492	0.000300842	0.000502109	0.000100251	0.000100331	0.000200642	0.000100291	0.000100241	0.000501153	0.000200823		0.000220717
	Th1R	0.248089	0.24461	0.237046	0.240077	0.241661	0.235834	0.23913	0.23913	0.242864	0.23809		0.240653															Th1R	0.0027133	0.00270758	0.0032135	0.00240602	0.00250828	0.00290931	0.00300873	0.00280674	0.0023053	0.00381564		0.00283944
	Th2R	0.00130785	0.0011082	0.00150921	0.00120895	0.00171319	0.0015124	0.00181159	0.00181159	0.00121029	0.00060429		0.00137976															Th2R	0.00743644	0.00651825	0.00522193	0.0077193	0.00652152	0.00632022	0.00712065	0.00591419	0.00541245	0.0060247		0.00642097
	iTreg	0	0.000100746	0.000100614	0.000201491	0	0.000100827	0.000100644	0.000100644	0	0		7.04965e-05															iTreg	0.280977	0.280285	0.282486	0.284411	0.276512	0.277588	0.274897	0.282678	0.273028	0.273622		0.278649
	Tr1	0.00221328	0.00181342	0.00140859	0.00120895	0.00161242	0.00100827	0.00171095	0.00171095	0.00110943	0.00221573		0.0016012															Tr1	0.000200985	0.000401123	0.000401687	0.000902256	0.000601987	0.000401284	0.000300873	0.000400962	0.000501153	0.000200823		0.000431313
	Th3	0.00331992	0.00493653	0.00362209	0.00483578	0.00332561	0.00383142	0.00382448	0.00382448	0.00484115	0.00302145		0.00393829															Th3	0.00512511	0.00742078	0.00642699	0.00711779	0.00601987	0.00662119	0.00712065	0.00842021	0.00701614	0.00652676		0.00678155
	From Th9																											From Th9
	Th0	0.266157	0.281072	0.276768	0.2774	0.273419	0.273272	0.271649	0.271649	0.27198	0.270825		0.273419															Th0	0.0189569	0.0208187	0.018105	0.0201706	0.0199599	0.0173799	0.0186135	0.0200181	0.0168793	0.0180687		0.0188971
	Th1	0.407034	0.396933	0.40678	0.401501	0.406475	0.394579	0.409552	0.409552	0.396853	0.401666		0.403092															Th1	0.0312939	0.0332898	0.0338966	0.0345208	0.0361083	0.0347599	0.0345105	0.0329947	0.0375766	0.0364385		0.034539
	Th2	0.000917431	0.00030463	0.000608952	0.000811112	0.000608952	0.00111664	0.000405597	0.000405597	0.00142132	0.00101585		0.000761608															Th2	0.234403	0.229005	0.2242	0.225891	0.224473	0.219007	0.22789	0.226738	0.234703	0.218229		0.226454
	Th9	0.0381244	0.0344232	0.0312595	0.0352834	0.0328834	0.0345143	0.032245	0.032245	0.0371574	0.0337261		0.0341862															Th9	0.456971	0.455798	0.453832	0.449473	0.45657	0.464035	0.457088	0.46273	0.454938	0.464063		0.45755
	Th17	0.00407747	0.00456946	0.00345073	0.00405556	0.00517609	0.00477109	0.00334618	0.00334618	0.00335025	0.00436814		0.00405111															Th17	0.00361083	0.0030172	0.00331925	0.00270948	0.00280843	0.00221017	0.00251534	0.00301781	0.00301417	0.00321221		0.00294349
	Th1R	0.27686	0.276097	0.27413	0.27223	0.275449	0.28322	0.276719	0.276719	0.28132	0.281593		0.277434															Th1R	0.00320963	0.0026149	0.00372159	0.00280983	0.00200602	0.00231063	0.00251534	0.00261543	0.00271275	0.00250954		0.00270257
	Th2R	0.000203874	0.000507717	0.000710444	0.00121667	0.000405968	0.000710588	0.000405597	0.000405597	0.000812183	0.000507924		0.000588656															Th2R	0.00330993	0.00281605	0.00261517	0.00210738	0.00310933	0.00341571	0.00321964	0.00241424	0.00341606	0.00250954		0.0028933
	iTreg	0.000101937	0	0	0	0	0.000203025	0	0	0.000101523	0.000101585		5.08069e-05															iTreg	0.241023	0.244393	0.252163	0.254491	0.247041	0.248543	0.246604	0.241525	0.24033	0.247842		0.246395
	Tr1	0.00234455	0.00192933	0.00202984	0.00253473	0.00223282	0.00253781	0.00141959	0.00141959	0.00304569	0.00162536		0.00211193															Tr1	0.00120361	0.00120688	0.00110642	0.000903161	0.000802407	0.000803697	0.00150921	0.00130772	0.00110519	0.000903433		0.00108517
	Th3	0.00417941	0.00416328	0.00426266	0.00496806	0.00334923	0.00507563	0.00425877	0.00425877	0.00395939	0.00457131		0.00430465															Th3	0.00601805	0.00704013	0.00704084	0.00692423	0.00712136	0.00753466	0.00553376	0.00663917	0.00532503	0.00622365		0.00654009
	From Th17																											From Th17
	Th0	0.203841	0.206097	0.207134	0.204757	0.206109	0.20712	0.199046	0.199046	0.205453	0.208126		0.204673															Th0	0.0271712	0.0249171	0.0244393	0.026514	0.0291671	0.0251604	0.0244688	0.025798	0.024995	0.0260406		0.0258672
	Th1	0.441114	0.444602	0.432712	0.442713	0.438807	0.430672	0.44123	0.44123	0.44182	0.437583		0.439248															Th1	0.0463923	0.0481262	0.0492809	0.0476047	0.0480104	0.0496191	0.0472259	0.0536037	0.0506926	0.0508747		0.049143
	Th2	0.000914541	0.00101276	0.00131739	0.00131579	0.0011163	0.00152145	0.00111652	0.00111652	0.00111494	0.000609446		0.00111557															Th2	0.335816	0.338893	0.339032	0.327609	0.340182	0.333801	0.332998	0.332463	0.337683	0.330384		0.334886
	Th9	0.00274362	0.00141787	0.00263478	0.00242915	0.00263852	0.0010143	0.00162404	0.00162404	0.00253395	0.00152362		0.00201839															Th9	0.189796	0.189591	0.181736	0.189515	0.187431	0.181034	0.189508	0.190725	0.189621	0.18701		0.187597
	Th17	0.0495885	0.045473	0.0469193	0.0524291	0.0460727	0.0466579	0.0486196	0.0486196	0.0444962	0.0496699		0.0478546															Th17	0.0199255	0.0195921	0.0186061	0.0161695	0.0190438	0.0181435	0.0198369	0.0164626	0.017366	0.0191032		0.0184249
	Th1R	0.294381	0.29289	0.30148	0.28836	0.295717	0.305812	0.301766	0.301766	0.295763	0.295277		0.297321															Th1R	0.00452853	0.003617	0.0030172	0.004419	0.00340784	0.00481155	0.0038264	0.00291106	0.00441678	0.00452443		0.00394798
	Th2R	0.000406463	0.000708933	0.000304013	0.000404858	0.000405927	0.000405721	0.000609013	0.000609013	0.000405433	0.000609446		0.000486882															Th2R	0.00483043	0.00492314	0.00422408	0.00492116	0.00390899	0.00360866	0.00443057	0.00491869	0.00451717	0.00392117		0.00442041
	iTreg	0	0.000101276	0.000101338	0.000101215	0	0	0.000203004	0.000203004	0	0		7.09837e-05															iTreg	0.362786	0.361198	0.369607	0.371196	0.357723	0.372294	0.367939	0.362076	0.361574	0.369294		0.365569
	Tr1	0.0019307	0.00354466	0.00253344	0.00364372	0.00375482	0.00294147	0.00233455	0.00233455	0.00233124	0.00233621		0.00276854															Tr1	0.000905706	0.00130614	0.00140803	0.00180777	0.001303	0.00130313	0.00130903	0.0016061	0.000803052	0.00100543		0.00127574
	Th3	0.00508078	0.00415232	0.00486421	0.00384615	0.00537853	0.00385435	0.00345108	0.00345108	0.00608149	0.00426612		0.00444261															Th3	0.00784945	0.00783683	0.0086493	0.010244	0.00982259	0.0102245	0.00845836	0.00943586	0.00833166	0.00784235		0.0088695
	From Th1R																											From Th1R
	Th0	0.0518697	0.0513285	0.0546003	0.0470374	0.0533937	0.0485398	0.0489349	0.0489349	0.0538415	0.0527216		0.0511202															Th0	0.0192404	0.0185148	0.0197177	0.0202182	0.0213427	0.019433	0.0216563	0.0184092	0.0189189	0.0221155		0.0199567
	Th1	0.352935	0.363124	0.36732	0.37095	0.351131	0.358207	0.355406	0.355406	0.371748	0.357481		0.360371															Th1	0.0421886	0.0406325	0.0453408	0.0395356	0.0445892	0.0454773	0.0421095	0.0437219	0.0468468	0.0450315		0.0435474
	Th2	0.000502614	0.000301932	0.000100553	0.000605632	0.000301659	0.000503525	0.000502412	0.000502412	0.000504134	0.00110675		0.000493162															Th2	0.324682	0.324359	0.319187	0.320589	0.325651	0.319443	0.323942	0.325763	0.319419	0.321625		0.322466
	Th9	0.000603136	0.000402576	0.000402212	0.000403755	0.000402212	0.000302115	0.000502412	0.000502412	0.000403307	0.000301841		0.000422598															Th9	0.0400842	0.0426341	0.0438395	0.0363327	0.038978	0.0409696	0.0386004	0.0407204	0.0404404	0.0412289		0.0403828
	Th17	0.000804182	0.000704509	0.000904977	0.000504694	0.000904977	0.00060423	0.000904341	0.000904341	0.00100827	0.00080491		0.000804943															Th17	0.000501052	0.00060048	0.00060054	0.000700631	0.000200401	0.000601022	0.000300782	0.00050025	0.000600601	0.00030021		0.000490597
	Th1R	0.581725	0.574376	0.564304	0.568992	0.582504	0.58006	0.582195	0.582195	0.561504	0.575209		0.575306															Th1R	0.0585229	0.0573459	0.0575518	0.0563507	0.051002	0.0581989	0.0583517	0.0547274	0.0541542	0.0539378		0.0560143
	Th2R	0.000703659	0.000603865	0.00100553	0.0018169	0.00100553	0.000906344	0.00130627	0.00130627	0.000806614	0.00201227		0.00114733															Th2R	0.00661389	0.0045036	0.00530477	0.00550495	0.00440882	0.00480817	0.00631642	0.00670335	0.00640641	0.00650455		0.00570749
	iTreg	0.000201045	0.000201288	0	0.000100939	0	0.000100705	0	0	0	0.000201227		8.05205e-05															iTreg	0.49544	0.498599	0.494345	0.507657	0.502906	0.496744	0.497694	0.498049	0.4999	0.496848		0.498818
	Tr1	0.00231202	0.000905797	0.0017094	0.00161502	0.00180995	0.0021148	0.00150723	0.00150723	0.00171406	0.00191166		0.00171072															Tr1	0.000300631	0.00040032	0.00050045	0.00030027	0.000400802	0.000701192	0.000300782	0.0004002	0.000500501	0.00060042		0.000440557
	Th3	0.00834339	0.00805153	0.00965309	0.00797416	0.00854701	0.00866062	0.00874196	0.00874196	0.00846945	0.00825033		0.00854335															Th3	0.0124261	0.0124099	0.0136123	0.0128115	0.010521	0.0136232	0.0107279	0.0110055	0.0128128	0.0118083		0.0121758
	From Th2R																											From Th2R
	Th0	0.0611027	0.0630303	0.0591926	0.053282	0.0619747	0.0636795	0.0591033	0.0591033	0.0625568	0.0617847		0.060481															Th0	0.0251856	0.0255742	0.02499	0.0257286	0.0244759	0.0236181	0.0249674	0.0243902	0.0250503	0.0254067		0.0249387
	Th1	0.39474	0.395859	0.394313	0.401742	0.386937	0.396609	0.395709	0.395709	0.393128	0.393801		0.394855															Th1	0.0343167	0.0397152	0.0330189	0.0339698	0.0362123	0.0349749	0.0341923	0.0346281	0.0370221	0.0382607		0.0356311
	Th2	0.189277	0.184949	0.178084	0.188513	0.189367	0.180038	0.189455	0.189455	0.186256	0.188696		0.186409															Th2	0.442304	0.439274	0.448615	0.447437	0.448791	0.45206	0.448912	0.448861	0.443561	0.455011		0.447483
	Th9	0.000202327	0.000606061	0.000404735	0.000506483	0.000911392	0.000807347	0.00070843	0.00070843	0.000505306	0.000709004		0.000606952															Th9	0.0368252	0.0390131	0.0409474	0.0396985	0.0399238	0.0382915	0.0361977	0.0383419	0.03833	0.0356497		0.0383219
	Th17	0.00121396	0.00111111	0.000404735	0.000810373	0.00111392	0.00141286	0.000809635	0.000809635	0.00141486	0.000709004		0.000981009															Th17	0.000401365	0.000200582	0.000401445	0.000100503	0.000501555	0.000301508	0.000701895	0.000501857	0.000301811	0.000200844		0.000361336
	Th1R	0.311077	0.315253	0.325812	0.310373	0.318481	0.315168	0.308977	0.308977	0.316928	0.313785		0.314483															Th1R	0.00541842	0.00401163	0.00371337	0.0038191	0.00411275	0.00442211	0.00401083	0.00411523	0.00442656	0.00391645		0.00419664
	Th2R	0.0340921	0.0329293	0.0343013	0.0356564	0.033519	0.0352205	0.0378504	0.0378504	0.0328449	0.0331206		0.0347385															Th2R	0.0409392	0.0413198	0.0387395	0.038794	0.0376166	0.0435176	0.038905	0.0360333	0.0372233	0.038562		0.039165
	iTreg	0	0	0.000202368	0.00030389	0	0.000100918	0.000101204	0.000101204	0	0		8.09585e-05															iTreg	0.404174	0.401464	0.398133	0.401809	0.399238	0.392663	0.401484	0.403091	0.403219	0.393754		0.399903
	Tr1	0.00212443	0.00121212	0.00212486	0.00222853	0.00222785	0.00181653	0.0022265	0.0022265	0.00151592	0.00141801		0.00191212															Tr1	0.000501706	0.00100291	0.000501807	0.000703518	0.000702177	0.000904523	0.000601624	0.000602228	0.000804829	0.000803374		0.000712869
	Th3	0.00617097	0.00505051	0.00516038	0.00658428	0.00546835	0.00514684	0.00506022	0.00506022	0.00485093	0.00597589		0.00545286															Th3	0.00993377	0.00842443	0.0109394	0.0079397	0.00842612	0.00924623	0.0100271	0.00943491	0.0100604	0.00843543		0.00928674
	From iTreg																											From iTreg
	Th0	0.0643894	0.0603248	0.0586099	0.0566133	0.0546938	0.0611855	0.0549683	0.0549683	0.0589361	0.0579228		0.0582612															Th0	0.0161951	0.0165298	0.0146971	0.0163098	0.0163082	0.0166967	0.0140281	0.0137247	0.0187356	0.0143229		0.0157548
	Th1	0.385832	0.395037	0.394633	0.396091	0.395346	0.390259	0.393335	0.393335	0.39462	0.400725		0.393922															Th1	0.0306908	0.0252454	0.0273945	0.026616	0.0283142	0.0242951	0.0268537	0.0267481	0.0260495	0.0273438		0.0269551
	Th2	0.00100766	0.000302633	0.000403511	0.000705148	0.000805802	0.000301902	0.000906071	0.000906071	0.000604473	0.00100735		0.000695062															Th2	0.26742	0.264576	0.268546	0.262357	0.267034	0.275245	0.270942	0.261471	0.264503	0.262119		0.266421
	Th9	0.000604595	0.000504388	0.000403511	0.000503677	0.000705077	0.000603804	0.000604047	0.000604047	0.000604473	0.000201471		0.000533909															Th9	0.0316905	0.0324584	0.035093	0.0342205	0.0343172	0.034793	0.0338677	0.0312563	0.0341649	0.0323518		0.0334213
	Th17	0.000906892	0.000403511	0.000706143	0.00110809	0.00141015	0.00161014	0.000402698	0.000402698	0.0011082	0.000805883		0.000886441															Th17	0.0009997	0.000500902	0.0004999	0.00030018	0.0004002	0.00079984	0.000400802	0.000200361	0.000400761	0.000200321		0.000470297
	Th1R	0.53426	0.53213	0.533138	0.531278	0.533139	0.531851	0.536293	0.536293	0.531936	0.526443		0.532676															Th1R	0.0079976	0.0071128	0.00829834	0.00840504	0.0068034	0.00659868	0.00521042	0.00741334	0.00691313	0.00691106		0.00716638
	Th2R	0.00151149	0.000706143	0.000807021	0.00110809	0.00171233	0.00100634	0.00120809	0.00120809	0.00141044	0.00151103		0.00121891															Th2R	0.00639808	0.00951713	0.00759848	0.00860516	0.00890445	0.0079984	0.00611222	0.00791425	0.00781485	0.00771234		0.00785754
	iTreg	0.000302297	0.000403511	0.000403511	0.000805883	0.000302176	0	0.000302024	0.000302024	0.000201491	0.000302206		0.000332512															iTreg	0.625712	0.630435	0.623875	0.630979	0.622711	0.618676	0.628958	0.637548	0.629095	0.635717		0.628371
	Tr1	0.00161225	0.00211843	0.000907899	0.00221618	0.0016116	0.00211331	0.00151012	0.00151012	0.00151118	0.00151103		0.00166221															Tr1	0.00039988	0.000701262	0.0004999	0.0005003	0.00030015	0.00039992	0.000501002	0.00010018	0.000200381	0.000300481		0.000390346
	Th3	0.00957275	0.00807021	0.00998689	0.00956986	0.010274	0.0110697	0.0104702	0.0104702	0.0090671	0.00956986		0.00981207															Th3	0.0124963	0.0129233	0.0134973	0.011707	0.0149075	0.0144971	0.0131263	0.0136245	0.012123	0.0130208		0.0131923
	From Tr1																											From Tr1
	Th0	0.0676942	0.0651407	0.0678633	0.0683079	0.0636089	0.0651078	0.0669089	0.0669089	0.0678205	0.06477		0.0664131															Th0	0.0190159	0.0218821	0.0217925	0.0207147	0.0196348	0.0171116	0.0193707	0.0185276	0.0190066	0.0213038		0.019836
	Th1	0.397502	0.394071	0.395785	0.396428	0.389919	0.398811	0.379352	0.379352	0.385591	0.395379		0.391219															Th1	0.0411684	0.0398391	0.0365171	0.0414294	0.0409385	0.0422411	0.0411013	0.0417606	0.0406584	0.0420185		0.0407672
	Th2	0.00120882	0.000605022	0.000403348	0.000403592	0.000604839	0.000806289	0.000201837	0.000201837	0.00100624	0.000807103		0.000624893															Th2	0.337091	0.322932	0.335526	0.328686	0.328196	0.328053	0.326647	0.329281	0.328892	0.337817		0.330312
	Th9	0.000402941	0.000806696	0.00110921	0.000605388	0.000705645	0.000503931	0.000807347	0.000807347	0.00100624	0.000605327		0.000736007															Th9	0.0766516	0.0793838	0.0746049	0.0744159	0.0769684	0.0815488	0.0759095	0.0754828	0.0726952	0.0759866		0.0763648
	Th17	0.00161177	0.00121004	0.00231925	0.00171527	0.00131048	0.00141101	0.00151378	0.00151378	0.00150936	0.00221953		0.00163343															Th17	0.00127426	0.00127564	0.00166879	0.00117809	0.00117809	0.00185783	0.00127827	0.000784237	0.000881748	0.00137444		0.00127514
	Th1R	0.485947	0.486841	0.486942	0.483301	0.493145	0.488208	0.498436	0.498436	0.496378	0.490416		0.490805															Th1R	0.0100961	0.00863507	0.0082458	0.0075594	0.00765757	0.00782243	0.0093412	0.00784237	0.00773979	0.00932653		0.00842662
	Th2R	0.00100735	0.00161339	0.00131088	0.000908082	0.00110887	0.00131022	0.00141286	0.00141286	0.00130811	0.00110977		0.00125024															Th2R	0.0073515	0.00588755	0.00490822	0.00500687	0.00471235	0.00459568	0.00560472	0.00627389	0.00460468	0.00589044		0.00548359
	iTreg	0	0.000201674	0.000100837	0	0.000201613	0.000201572	0.000403673	0.000403673	0.000201248	0.000100888		0.000181518															iTreg	0.472652	0.485134	0.481692	0.485961	0.486648	0.478342	0.487709	0.48456	0.487998	0.470744		0.482144
	Tr1	0.00151103	0.00211758	0.00171423	0.00252245	0.00191532	0.000907075	0.00181653	0.00181653	0.00191185	0.00171509		0.00179477															Tr1	0.00078416	0.000294377	0.000490822	0.00098174	0.000687218	0.000782243	0.000491642	0.000196059	0.000195944	0.000687218		0.000559142
	Th3	0.0431147	0.0473934	0.0424524	0.0458077	0.0474798	0.0427333	0.0491472	0.0491472	0.0432683	0.0428773		0.0453421															Th3	0.0339149	0.0347365	0.0345538	0.0340664	0.0333791	0.0376454	0.0325467	0.0352907	0.0373273	0.0348518		0.0348313
	From Th3																											From Th3
	Th0	0.0489426	0.0534313	0.0502518	0.0520697	0.0495876	0.0503518	0.0497938	0.0497938	0.0564784	0.0503619		0.0511063															Th0	0.0187036	0.0204809	0.0185899	0.0217413	0.0209859	0.0168972	0.0179119	0.0187045	0.0211379	0.0194203		0.0194573
	Th1	0.372105	0.373717	0.372306	0.369423	0.365218	0.375176	0.378131	0.378131	0.365348	0.371029		0.372058															Th1	0.0376051	0.0366083	0.0349056	0.0375531	0.0358345	0.0383399	0.0360218	0.0401654	0.036448	0.0371648		0.0370647
	Th2	0.00040282	0.00110686	0.00040282	0.00060429	0.000804667	0.00040201	0.000502968	0.000502968	0.000704722	0.000703659		0.000613779															Th2	0.326373	0.326308	0.32651	0.324933	0.329044	0.326581	0.332311	0.332447	0.318846	0.326104		0.326946
	Th9	0.00060423	0.00110686	0.00020141	0.000302145	0.000402334	0.000502513	0.000301781	0.000301781	0.000704722	0.000703659		0.000513144															Th9	0.0559129	0.0548135	0.0532977	0.0560332	0.0552366	0.0550395	0.0551212	0.0567041	0.0568945	0.0568809		0.0555934
	Th17	0.00110775	0.000804991	0.00161128	0.000805721	0.0006035	0.000904523	0.000502968	0.000502968	0.00100675	0.000904704		0.000875515															Th17	0.000296883	0.000692589	0.000395531	0.000691768	0.000296971	0.000592885	0.000593765	0.000689112	0.000691426	0.000591483		0.000553241
	Th1R	0.562034	0.553834	0.55851	0.561386	0.569805	0.557588	0.556785	0.556785	0.562469	0.560615		0.559981															Th1R	0.00722415	0.00722272	0.00692178	0.00612709	0.00692932	0.006917	0.0068283	0.00630045	0.00790202	0.00709779		0.00694706
	Th2R	0.00161128	0.000704367	0.00151057	0.00100715	0.00100583	0.00130653	0.00110653	0.00110653	0.000604047	0.00140732		0.00113702															Th2R	0.00544285	0.00672801	0.00593296	0.00632474	0.00692932	0.00573123	0.00623454	0.00708801	0.00612406	0.00709779		0.00636335
	iTreg	0.000100705	0.000100624	0	0.000100715	0	0.000201005	0.000100594	0.000100594	0.000100675	0		8.0491e-05															iTreg	0.52093	0.519244	0.525462	0.517245	0.517917	0.52164	0.516774	0.505316	0.523015	0.517153		0.51847
	Tr1	0.00171198	0.00181123	0.00181269	0.00141001	0.00150875	0.00150754	0.00130772	0.00130772	0.00110742	0.00241255		0.00158976															Tr1	0.000395844	0.000890472	0.000494413	0.000296472	0.000395961	0.000395257	0.000296883	0.00118133	0.000691426	9.85804e-05		0.000513664
	Th3	0.0113797	0.013383	0.0133938	0.0128915	0.0110642	0.0120603	0.0114677	0.0114677	0.0114769	0.0118617		0.0120446															Th3	0.0271153	0.027011	0.0274894	0.0290543	0.0264304	0.0278656	0.027907	0.0314038	0.0282497	0.0283912		0.0280918
		IFN-g + IL-12 + Ceramide (pro-Th1) - Noise level: 8%
																Markov Matrix
	From Th0												Mean value			Th0	Th1	Th2	Th9	Th17	Th1R	Th2R	iTreg	Tr1	Th3
	Th0	0.417742	0.417031	0.417244	0.424635	0.431426	0.42386	0.416652	0.425227	0.419575	0.420574		0.421397		Th0	0.421397	0.366251	0.313667	0.558789	0.502114	0.185721	0.271961	0.311329	0.298008	0.264656
	Th1	0.00508998	0.00600437	0.00729129	0.00675182	0.0056839	0.00612723	0.00343891	0.00544465	0.00593739	0.00545256		0.00572221		Th1	0.00572221	0.063391	0.00234948	0.0029437	0.00323946	0.00157158	0.00242855	0.00214797	0.00237148	0.00225756
	Th2	0.00418106	0.00291121	0.00419249	0.00328467	0.00385039	0.00270319	0.00271493	0.00272232	0.00251889	0.00399855		0.00330777		Th2	0.00330777	0.00281642	0.053535	0.00166711	0.00203487	0.000822853	0.235922	0.00117337	0.0014145	0.00110783
	Th9	0.0036357	0.00254731	0.00401021	0.00291971	0.00366703	0.00234276	0.00235294	0.00217786	0.00305865	0.00199927		0.00287115		Th9	0.00287115	0.00292321	0.00306461	0.051518	0.00487189	0.00147227	0.00266043	0.00283214	0.00300859	0.00248555
	Th17	0.0036357	0.00636827	0.00382793	0.00565693	0.00605061	0.00504595	0.00452489	0.00671506	0.00665707	0.00327154		0.00517539		Th17	0.00517539	0.00464805	0.00443899	0.00801539	0.0724552	0.00292083	0.00336886	0.00427067	0.00540628	0.00351371
	Th1R	0.541356	0.541121	0.541013	0.533212	0.524202	0.534871	0.546787	0.535753	0.537603	0.53944		0.537536		Th1R	0.537536	0.535869	0.591633	0.361067	0.398764	0.792073	0.417402	0.649	0.604408	0.661853
	Th2R	0.00163607	0.00218341	0.00164054	0.00237226	0.00201687	0.00270319	0.00199095	0.00163339	0.00179921	0.00254453		0.00205204		Th2R	0.00205204	0.00162727	0.00420947	0.00123391	0.00123207	0.00118494	0.0489737	0.00212047	0.00307557	0.00205468
	iTreg	0.000181785	0.000545852	0.000182282	0	0.000183352	0.000360425	0.000180995	0.000362976	0.000179921	0		0.000217759		iTreg	0.000217759	0.000218586	0.000430223	0.000173917	0.000193127	0.000200178	0.000101039	0.00429794	0.00041572	0.000229489
	Tr1	0.00799855	0.00727802	0.0082027	0.00912409	0.00770077	0.0100919	0.00886878	0.00907441	0.0086362	0.0087241		0.00856995		Tr1	0.00856995	0.00921139	0.00500904	0.00579466	0.00577841	0.00270541	0.00467222	0.00449334	0.00429799	0.00359416
	Th3	0.0145428	0.0140102	0.0123952	0.0120438	0.0152182	0.011894	0.0124887	0.0108893	0.0140338	0.0139949		0.0131511		Th3	0.0131511	0.0130437	0.0216635	0.00879714	0.00931673	0.0113279	0.0125102	0.0183346	0.0775946	0.0582488
	From Th1
	Th0	0.367789	0.362911	0.372059	0.376407	0.361533	0.358841	0.366568	0.364935	0.360911	0.370561		0.366251			1	1	1	1	1	1	1	1	1	1
	Th1	0.067152	0.0626021	0.05827	0.0578947	0.0625694	0.0588235	0.0659748	0.0699443	0.0699611	0.0607176		0.063391
	Th2	0.00236579	0.00326619	0.00398118	0.00326679	0.00148093	0.00214554	0.00426242	0.0025974	0.00240607	0.0023919		0.00281642
	Th9	0.00200182	0.00399202	0.00343829	0.00272232	0.00185117	0.0035759	0.0016679	0.00371058	0.00277624	0.00349586		0.00292321			IFN-g + IL-12 + Ceramide (pro-Th1) - Noise level: 8%
	Th17	0.00491356	0.00508075	0.00434311	0.00362976	0.0044428	0.00464867	0.00389177	0.00612245	0.00407181	0.00533579		0.00464805
	Th1R	0.53394	0.536745	0.532754	0.531942	0.548871	0.544431	0.533729	0.525046	0.535999	0.535235		0.535869
	Th2R	0.00145587	0.00145164	0.00180963	0.00199637	0.000925583	0.00160915	0.00129726	0.00111317	0.00240607	0.00220791		0.00162727
	iTreg	0.000363967	0.000181455	0.000542888	0	0.000185117	0.00035759	0.000185322	0.000185529	0	0.000183993		0.000218586
	Tr1	0.00818926	0.0107059	0.00850525	0.00998185	0.00684932	0.0116217	0.00889548	0.00871985	0.0105497	0.00809568		0.00921139
	Th3	0.0118289	0.0130648	0.0142961	0.0121597	0.0112921	0.013946	0.0135285	0.0176252	0.0109199	0.0117755		0.0130437
	From Th2
	Th0	0.318233	0.318319	0.306225	0.318548	0.31026	0.314936	0.318208	0.306329	0.318083	0.307528		0.313667
	Th1	0.00212344	0.00302202	0.00286862	0.00187212	0.00230249	0.00227596	0.0031591	0.00185741	0.00230914	0.00170455		0.00234948
	Th2	0.0503964	0.0565549	0.0545037	0.0531394	0.0542524	0.0571835	0.0534176	0.0508644	0.0492135	0.0558239		0.053535
	Th9	0.00254813	0.00402936	0.00401606	0.00288018	0.00215858	0.00327169	0.00287191	0.00228604	0.00317506	0.00340909		0.00306461
	Th17	0.00453001	0.00446107	0.00444636	0.00460829	0.00402936	0.00341394	0.00430787	0.00385769	0.00519555	0.00553977		0.00443899
	Th1R	0.589043	0.583105	0.5928	0.587414	0.59505	0.589474	0.586157	0.604658	0.593881	0.594744		0.591633
	Th2R	0.00509626	0.00374155	0.00458979	0.00446429	0.00431717	0.00341394	0.00416427	0.00400057	0.00432963	0.00397727		0.00420947
	iTreg	0	0.000431717	0.000143431	0.000432028	0.000431717	0.00056899	0.000717978	0.000428633	0.000721605	0.000426136		0.000430223
	Tr1	0.00594564	0.00374155	0.00545037	0.00518433	0.00417326	0.00469417	0.0066054	0.00471496	0.00404099	0.00553977		0.00500904
	Th3	0.0220838	0.0225932	0.024957	0.0214574	0.0230249	0.0207681	0.0203906	0.021003	0.0190504	0.0213068		0.0216635
	From Th9
	Th0	0.559312	0.554979	0.553613	0.562349	0.558565	0.573303	0.570015	0.551928	0.561363	0.542465		0.558789
	Th1	0.00335179	0.00360282	0.00289017	0.00270771	0.00424597	0.00187401	0.00305677	0.00216669	0.00334838	0.00219266		0.0029437
	Th2	0.00102011	0.00158524	0.0017341	0.00142511	0.00146413	0.00144155	0.00203785	0.00173335	0.00232931	0.00190031		0.00166711
	Th9	0.0523171	0.0481337	0.0556358	0.0505914	0.049634	0.0482918	0.0528384	0.0541673	0.0527005	0.0508698		0.051518
	Th17	0.00830662	0.00821444	0.00765896	0.00855066	0.00966325	0.00720773	0.00742358	0.00678896	0.00786141	0.00847829		0.00801539
	Th1R	0.358059	0.367488	0.363006	0.358415	0.361201	0.352746	0.351092	0.366604	0.356093	0.375968		0.361067
	Th2R	0.0014573	0.000576452	0.0017341	0.000570044	0.00219619	0.00144155	0.00131004	0.00101112	0.00101907	0.00102324		0.00123391
	iTreg	0	0	0.000289017	0.000142511	0.000292826	0.000144155	0.00014556	0.000433338	0.000145582	0.000146177		0.000173917
	Tr1	0.00699505	0.00576452	0.00390173	0.00755309	0.00556369	0.00591034	0.00436681	0.00548895	0.0055321	0.00687034		0.00579466
	Th3	0.009181	0.00965557	0.00953757	0.0076956	0.00717423	0.00764019	0.0077147	0.00967789	0.00960839	0.0100862		0.00879714
	From Th17
	Th0	0.499256	0.501487	0.497256	0.496465	0.508664	0.50792	0.503249	0.508882	0.504609	0.493353		0.502114
	Th1	0.00327478	0.00327186	0.00326361	0.00279823	0.0035853	0.00414508	0.00236267	0.00208986	0.00312221	0.00448096		0.00323946
	Th2	0.00163739	0.00118977	0.00237354	0.00206186	0.00149388	0.0019245	0.00236267	0.00238842	0.00267618	0.00224048		0.00203487
	Th9	0.00535874	0.00461035	0.00519211	0.00515464	0.00492979	0.0057735	0.00428234	0.00447828	0.00490633	0.00403286		0.00487189
	Th17	0.0733849	0.0715348	0.0734312	0.0715758	0.0745444	0.0737232	0.0711754	0.0731452	0.0666072	0.0754294		0.0724552
	Th1R	0.399226	0.401249	0.401721	0.406038	0.390648	0.390081	0.400325	0.392745	0.401873	0.403734		0.398764
	Th2R	0.00148854	0.00133849	0.00148346	0.00147275	0.000896325	0.00162842	0.00147667	0.00074638	0.000594707	0.00119492		0.00123207
	iTreg	0	0.000594884	0	0.000294551	0.000298775	0	0.000147667	0	0.00044603	0.000149365		0.000193127
	Tr1	0.00565645	0.00654372	0.0054888	0.00603829	0.00507918	0.00592154	0.00575901	0.00522466	0.00564972	0.0064227		0.00577841
	Th3	0.0107175	0.00817965	0.00979083	0.00810015	0.00985958	0.00888231	0.00886001	0.0103	0.00951531	0.00896191		0.00931673
	From Th1R
	Th0	0.190291	0.184334	0.192633	0.181237	0.182592	0.195668	0.182416	0.181727	0.182192	0.184122		0.185721
	Th1	0.0012577	0.00197677	0.00136884	0.0016305	0.00175329	0.00124471	0.00149013	0.00163378	0.00149645	0.00186359		0.00157158
	Th2	0.000880392	0.00074129	0.00074664	0.00037627	0.00112711	0.00124471	0.000993419	0.000377027	0.000623519	0.00111815		0.000822853
	Th9	0.00188656	0.00172968	0.00149328	0.00150508	0.00112711	0.00112024	0.00161431	0.00150811	0.00137174	0.00136663		0.00147227
	Th17	0.00389888	0.00247097	0.00261324	0.00288474	0.00350657	0.00323625	0.00322861	0.00251351	0.00274348	0.00211206		0.00292083
	Th1R	0.785939	0.792192	0.786585	0.795309	0.794364	0.782549	0.794983	0.799799	0.797107	0.7919		0.792073
	Th2R	0.00150924	0.00148258	0.00111996	0.00150508	0.000876644	0.00124471	0.00124177	0.000879729	0.000498815	0.00149087		0.00118494
	iTreg	0.000628852	0	0.00024888	0.000250847	0.000125235	0.000124471	0.000124177	0.000125676	0.000249408	0.000124239		0.000200178
	Tr1	0.00276695	0.00407709	0.00273768	0.00313558	0.0025047	0.00236495	0.00211101	0.00150811	0.00236937	0.00347869		0.00270541
	Th3	0.010942	0.0109958	0.010453	0.0121661	0.0120225	0.0112024	0.0117968	0.00992836	0.011348	0.0124239		0.0113279
	From Th2R
	Th0	0.274379	0.263227	0.284469	0.266878	0.264897	0.27432	0.268485	0.272197	0.276831	0.273927		0.271961
	Th1	0.00174393	0.00188433	0.00242892	0.00259665	0.00302987	0.00303995	0.00301508	0.00145794	0.00320373	0.00188515		0.00242855
	Th2	0.241389	0.241194	0.231033	0.239181	0.238494	0.23813	0.238478	0.241143	0.221203	0.228973		0.235922
	Th9	0.00305188	0.00217423	0.0025718	0.00389498	0.00274131	0.00275043	0.00258435	0.00174953	0.00247561	0.00261021		0.00266043
	Th17	0.00305188	0.00289897	0.00400057	0.00331795	0.00375126	0.00303995	0.00387653	0.00335326	0.0042231	0.00217517		0.00336886
	Th1R	0.40808	0.425279	0.415202	0.416474	0.418554	0.410394	0.420101	0.413763	0.421436	0.424739		0.417402
	Th2R	0.0492661	0.0468184	0.0440063	0.0486151	0.0496321	0.0500869	0.0466619	0.0514652	0.0538809	0.0493039		0.0489737
	iTreg	0	0.000144949	0.000142878	0.000288517	0.000144279	0.00014476	0	0	0	0.000145012		0.000101039
	Tr1	0.00435983	0.00492825	0.00400057	0.00562608	0.00447266	0.00607991	0.00445083	0.00437382	0.00465997	0.0037703		0.00467222
	Th3	0.0146781	0.0114509	0.0121446	0.0131275	0.0142837	0.0120151	0.0123475	0.0104972	0.0120868	0.012471		0.0125102
	From iTreg
	Th0	0.312474	0.307554	0.312658	0.314709	0.303822	0.308609	0.321202	0.314635	0.304944	0.312684		0.311329
	Th1	0.00153653	0.00220964	0.00196024	0.00223495	0.00250174	0.00263413	0.00253915	0.00168705	0.00235424	0.001822		0.00214797
	Th2	0.00111747	0.000690512	0.00112013	0.000698422	0.00111188	0.00166366	0.00197489	0.000984114	0.00083091	0.0015417		0.00117337
	Th9	0.002654	0.00359066	0.00364044	0.00349211	0.00264072	0.00291141	0.00268021	0.00253058	0.00193879	0.00224247		0.00283214
	Th17	0.00391116	0.00303825	0.00560067	0.00363179	0.00555942	0.00402052	0.00352659	0.00548292	0.00443152	0.00350385		0.00427067
	Th1R	0.646599	0.650601	0.645337	0.644643	0.657679	0.651879	0.640429	0.644454	0.65905	0.649334		0.649
	Th2R	0.00209526	0.00151913	0.00294035	0.00223495	0.00166782	0.00194094	0.00169276	0.00182764	0.00332364	0.00196216		0.00212047
	iTreg	0.00460958	0.00414307	0.00560067	0.005308	0.0047255	0.00305005	0.00409084	0.00295234	0.00415455	0.00434478		0.00429794
	Tr1	0.00502864	0.00497169	0.00448054	0.00502864	0.00333565	0.00471371	0.00479616	0.00365528	0.00387758	0.00504555		0.00449334
	Th3	0.0199749	0.0216821	0.016662	0.0180193	0.0169562	0.0185776	0.0170687	0.0217911	0.0150949	0.0175193		0.0183346
	From Tr1
	Th0	0.299665	0.30436	0.300347	0.293543	0.301722	0.300167	0.298405	0.28522	0.293014	0.303634		0.298008
	Th1	0.00279018	0.00235294	0.00125087	0.00278901	0.00263816	0.00320067	0.00247525	0.00152228	0.00232877	0.0023667		0.00237148
	Th2	0.0015346	0.00179931	0.00125087	0.00181286	0.0013885	0.00153075	0.00110011	0.00179906	0.00123288	0.000696088		0.0014145
	Th9	0.00279018	0.00249135	0.00305768	0.00209176	0.00277701	0.00306151	0.00288779	0.00304456	0.00315068	0.0047334		0.00300859
	Th17	0.00488281	0.00456747	0.0056984	0.00488077	0.00666482	0.00361815	0.00605061	0.00664268	0.00493151	0.00612557		0.00540628
	Th1R	0.602958	0.601246	0.603058	0.607726	0.606915	0.597133	0.608086	0.618046	0.600274	0.598636		0.604408
	Th2R	0.00265067	0.0033218	0.00291869	0.00278901	0.00208275	0.00361815	0.00371287	0.00276778	0.00410959	0.00278435		0.00307557
	iTreg	0.000279018	0.000415225	0.000416956	0.000418352	0.00013885	0.000695797	0.000550055	0.000553557	0.000410959	0.000278435		0.00041572
	Tr1	0.00488281	0.00262976	0.00444753	0.00488077	0.00388781	0.00403562	0.00330033	0.00442845	0.00575342	0.0047334		0.00429799
	Th3	0.077567	0.0768166	0.0775539	0.0790685	0.0717856	0.082939	0.0734323	0.0759756	0.0847945	0.0760128		0.0775946
	From Th3
	Th0	0.264001	0.265686	0.270498	0.260224	0.260032	0.271578	0.270695	0.259943	0.261549	0.262349		0.264656
	Th1	0.00094238	0.00310349	0.00187567	0.00242948	0.00309723	0.00176702	0.00203224	0.00188756	0.00163043	0.00381004		0.00225756
	Th2	0.00121163	0.000674673	0.00147374	0.000404913	0.00134662	0.00122332	0.000677415	0.00148308	0.00163043	0.000952511		0.00110783
	Th9	0.00350027	0.00296856	0.00267953	0.00175462	0.0028279	0.0016311	0.00216773	0.00188756	0.003125	0.00231324		0.00248555
	Th17	0.00363489	0.00256376	0.00334941	0.00229451	0.00417452	0.00366997	0.00419997	0.00417959	0.00353261	0.0035379		0.00351371
	Th1R	0.660474	0.662529	0.659432	0.668781	0.664557	0.650401	0.661293	0.667386	0.665082	0.658593		0.661853
	Th2R	0.00148088	0.00310349	0.00187567	0.00161965	0.00228925	0.0032622	0.00149031	0.0016179	0.0017663	0.00204109		0.00205468
	iTreg	0.000403877	0.000134935	0.000133976	0.000269942	0	0.00027185	0.000135483	0.000808952	0.00013587	0		0.000229489
	Tr1	0.00350027	0.00418297	0.00401929	0.00377919	0.00363587	0.00285442	0.00298063	0.00296616	0.00366848	0.00435433		0.00359416
	Th3	0.0608508	0.0550533	0.0546624	0.0584424	0.0580393	0.063341	0.0543287	0.0578401	0.0578804	0.0620493		0.0582488
		IFN-g + IL-12 + Ceramide + Insulin (pro-Th1) - Noise level: 8%
																Markov Matrix
	From Th0												Mean value			Th0	Th1	Th2	Th9	Th17	Th1R	Th2R	iTreg	Tr1	Th3
	Th0	0.420398	0.427224	0.432169	0.426317	0.432125	0.430548	0.418358	0.425512	0.429695	0.448968		0.429132		Th0	0.429132	0.367734	0.314272	0.563997	0.502736	0.186843	0.269367	0.312732	0.295847	0.264403
	Th1	0.00877353	0.00536342	0.00588235	0.0064232	0.00757166	0.00564355	0.00467038	0.00622255	0.00511977	0.0060252		0.00616956		Th1	0.00616956	0.0629584	0.00226294	0.0025581	0.00311105	0.00129312	0.00216414	0.00222377	0.00213619	0.00205574
	Th2	0.00347286	0.00314407	0.003125	0.00201872	0.00306472	0.0032769	0.0017963	0.00274524	0.00402267	0.00310389		0.00297704		Th2	0.00297704	0.00289588	0.0535549	0.0017485	0.00186045	0.000671975	0.232637	0.00170584	0.0011921	0.00105427
	Th9	0.00347286	0.0020344	0.00238971	0.00256928	0.00198305	0.00273075	0.00377223	0.00256223	0.00310843	0.00237356		0.00269965		Th9	0.00269965	0.0027511	0.00273539	0.0494439	0.00471907	0.00151777	0.00259423	0.00223583	0.00273013	0.00224541
	Th17	0.00456955	0.00573331	0.00441176	0.00587264	0.0048675	0.00455125	0.00485001	0.00439239	0.00548546	0.00328647		0.00480203		Th17	0.00480203	0.00448087	0.00427147	0.0084387	0.070759	0.00277349	0.00311749	0.00444522	0.00505983	0.00345038
	Th1R	0.537013	0.532458	0.527941	0.534043	0.524428	0.533042	0.540507	0.533492	0.531541	0.51342		0.530788		Th1R	0.530788	0.536298	0.591484	0.357461	0.399193	0.790979	0.422068	0.649148	0.607328	0.662882
	Th2R	0.00127947	0.00184945	0.00128676	0.00201872	0.00234361	0.0018205	0.00161667	0.00183016	0.000548546	0.00182582		0.00164197		Th2R	0.00164197	0.00156564	0.00494645	0.00118435	0.00113014	0.00131854	0.0496695	0.00201375	0.00306459	0.00190629
	iTreg	0.000182782	0	0	0.00036704	0.000180278	0.00018205	0.00089815	0	0	0		0.00018103		iTreg	0.00018103	0.000145706	0.000372662	0.000115905	0.000104071	0.000236473	0.000217503	0.00419477	0.000457472	0.000230511
	Tr1	0.00804241	0.00943222	0.00863971	0.00862544	0.00847305	0.00801019	0.0116759	0.0104319	0.00932529	0.00712069		0.00897768		Tr1	0.00897768	0.00874571	0.00419856	0.00577524	0.00647469	0.00283672	0.00497824	0.00382833	0.00440787	0.00359906
	Th3	0.0127947	0.0127612	0.0141544	0.0117453	0.014963	0.0101948	0.0118556	0.0128111	0.0111538	0.0138762		0.012631		Th3	0.012631	0.0124248	0.0219022	0.00927655	0.00991254	0.0115298	0.0131873	0.0174722	0.0777765	0.0581738
	From Th1
	Th0	0.369379	0.371496	0.362091	0.371916	0.364033	0.365693	0.369061	0.367757	0.359508	0.376404		0.367734			1	1	1	1	1	1	1	1	1	1
	Th1	0.0600765	0.0591554	0.0617803	0.0662192	0.065344	0.0596715	0.0637201	0.062877	0.0642301	0.0665096		0.0629584
	Th2	0.00309485	0.00273025	0.00310729	0.00199565	0.00291227	0.0020073	0.00294659	0.00274173	0.00452325	0.0028996		0.00289588
	Th9	0.0025487	0.00309428	0.00456955	0.0016328	0.0021842	0.00182482	0.00257827	0.00274173	0.00379953	0.00253715		0.0027511			IFN-g + IL-12 + Ceramide + Insulin (pro-Th1) - Noise level: 8%
	Th17	0.00527945	0.00473244	0.00621459	0.00362845	0.00418639	0.00346715	0.00331492	0.00475233	0.00578976	0.00344328		0.00448087
	Th1R	0.53905	0.536767	0.539938	0.532112	0.537859	0.543431	0.53407	0.537196	0.534829	0.527727		0.536298
	Th2R	0.0014564	0.000910084	0.0020106	0.00181422	0.00127412	0.00145985	0.00092081	0.00182782	0.00271395	0.00126858		0.00156564
	iTreg	0.00018205	0	0	0.000181422	0.000182017	0.000364964	0.000184162	0	0	0.00036245		0.000145706
	Tr1	0.00819224	0.00800874	0.00785962	0.00907112	0.00837277	0.00894161	0.0101289	0.0091391	0.0104939	0.007249		0.00874571
	Th3	0.0107409	0.0131052	0.0124292	0.0114296	0.0136513	0.0131387	0.0130755	0.0109669	0.0141125	0.0115984		0.0124248
	From Th2
	Th0	0.305087	0.310291	0.31943	0.31297	0.314157	0.314057	0.317091	0.324083	0.312909	0.312643		0.314272
	Th1	0.00214347	0.00329183	0.00201352	0.00283487	0.00233032	0.00171772	0.00228637	0.00201294	0.00184817	0.00215023		0.00226294
	Th2	0.0570163	0.0526692	0.0514886	0.0542877	0.0499563	0.0588319	0.054587	0.0544932	0.050327	0.0518922		0.0535549
	Th9	0.00314376	0.00228997	0.00345175	0.00382707	0.00247597	0.00257658	0.00214347	0.00258807	0.00199033	0.00286697		0.00273539
	Th17	0.00614461	0.0037212	0.00388322	0.00396882	0.00568016	0.00314916	0.00543012	0.00330697	0.00284333	0.00458716		0.00427147
	Th1R	0.596456	0.596393	0.590824	0.591921	0.589863	0.587604	0.583595	0.583609	0.597811	0.59676		0.591484
	Th2R	0.00385825	0.00443681	0.00488998	0.00467753	0.00713662	0.00586888	0.00585882	0.00460101	0.00412283	0.00401376		0.00494645
	iTreg	0.000428694	0.000143123	0.000287646	0.00042523	0.000436936	0.000143143	0.000571592	0.000431344	0.000142167	0.000716743		0.000372662
	Tr1	0.00442984	0.00400744	0.00345175	0.00496102	0.00524323	0.00400802	0.00414404	0.0038821	0.00312767	0.0047305		0.00419856
	Th3	0.0212918	0.0227565	0.020279	0.0201276	0.0227207	0.0220441	0.0242927	0.0209921	0.0248792	0.0196388		0.0219022
	From Th9
	Th0	0.560412	0.571614	0.555976	0.561351	0.557394	0.576989	0.562177	0.562328	0.563131	0.568602		0.563997
	Th1	0.00275922	0.00187888	0.00276243	0.00158046	0.00304745	0.00158001	0.0034463	0.0026121	0.00360334	0.0023108		0.0025581
	Th2	0.00217833	0.00231247	0.00174469	0.00172414	0.0017414	0.00143637	0.00157955	0.00116093	0.00172961	0.00187753		0.0017485
	Th9	0.0479233	0.0494291	0.0497238	0.0538793	0.0532579	0.0462511	0.0488225	0.0513714	0.04742	0.0463605		0.0494439
	Th17	0.00943944	0.00982801	0.00857808	0.00847701	0.00928748	0.00919276	0.00732338	0.00754607	0.00821562	0.00649913		0.0084387
	Th1R	0.360732	0.349762	0.365368	0.357902	0.36047	0.346739	0.356979	0.358729	0.359037	0.358897		0.357461
	Th2R	0.00145222	0.00158983	0.00116313	0.000718391	0.000580467	0.00172364	0.00157955	0.00101582	0.000720669	0.00129983		0.00118435
	iTreg	0.000145222	0.00014453	0.000145391	0	0.00043535	0	0	0	0.000144134	0.000144425		0.000115905
	Tr1	0.00464711	0.004914	0.00479791	0.00632184	0.00478886	0.00603275	0.00775416	0.00551444	0.00835976	0.00462161		0.00577524
	Th3	0.0103108	0.00852724	0.0097412	0.00804598	0.00899724	0.0100546	0.0103389	0.00972283	0.00763909	0.00938764		0.00927655
	From Th17
	Th0	0.511701	0.501102	0.490745	0.500374	0.500967	0.501561	0.50172	0.508788	0.499399	0.511002		0.502736
	Th1	0.00357728	0.00352682	0.00236932	0.00403527	0.00252939	0.00267578	0.00373972	0.00238308	0.003003	0.00327089		0.00311105
	Th2	0.0022358	0.00132256	0.00222124	0.00149454	0.00252939	0.00208117	0.00149589	0.00223414	0.00165165	0.00133809		0.00186045
	Th9	0.00298107	0.00499633	0.0050348	0.00612763	0.00327332	0.00431099	0.00613313	0.00417039	0.00540541	0.00475766		0.00471907
	Th17	0.0748249	0.074651	0.0713757	0.0633687	0.0723107	0.0692731	0.0747943	0.0680667	0.0668168	0.0721082		0.070759
	Th1R	0.386943	0.397355	0.409003	0.405171	0.401577	0.402408	0.395662	0.396634	0.406306	0.390871		0.399193
	Th2R	0.00104337	0.00176341	0.00118466	0.001644	0.000743937	0.00104058	0.00104712	0.00119154	0.000750751	0.000892061		0.00113014
	iTreg	0.000149054	0.000146951	0.000148082	0	0.000148787	0.000148655	0.000299177	0	0	0		0.000104071
	Tr1	0.00655835	0.00543718	0.00814453	0.00582873	0.00565392	0.00594619	0.00703067	0.00789395	0.00630631	0.00594707		0.00647469
	Th3	0.00998659	0.00969875	0.00977343	0.0119564	0.0102663	0.0105545	0.00807779	0.00863867	0.0103604	0.00981267		0.00991254
	From Th1R
	Th0	0.186354	0.179819	0.189142	0.189523	0.186768	0.187153	0.191556	0.185584	0.186113	0.18642		0.186843
	Th1	0.00137208	0.00161551	0.000500375	0.00123548	0.00211812	0.00160593	0.00149458	0.00125141	0.00111593	0.000621813		0.00129312
	Th2	0.000623675	0.00049708	0.000875657	0.000494193	0.000872165	0.000617665	0.000622743	0.000625704	0.00049597	0.000994901		0.000671975
	Th9	0.00199576	0.00111843	0.00150113	0.00123548	0.000872165	0.000741198	0.00261552	0.000875985	0.00210787	0.00211416		0.00151777
	Th17	0.00274417	0.00211259	0.00225169	0.00321226	0.00323947	0.00284126	0.00211732	0.00350394	0.00285183	0.00286034		0.00277349
	Th1R	0.79057	0.799553	0.789467	0.788115	0.789434	0.791353	0.786897	0.791891	0.792808	0.789703		0.790979
	Th2R	0.00124735	0.000994159	0.000875657	0.00160613	0.00161974	0.000988264	0.00236642	0.00125141	0.000743955	0.00149235		0.00131854
	iTreg	0.000374205	0	0.000375281	0.000370645	0.00024919	0.000123533	0.000373646	0.000125141	0	0.000373088		0.000236473
	Tr1	0.00274417	0.00285821	0.00287716	0.00234742	0.00311488	0.00222359	0.00298916	0.00300338	0.00297582	0.00323343		0.00283672
	Th3	0.0119746	0.0114328	0.0121341	0.0118606	0.0117119	0.0123533	0.00896749	0.0118884	0.0107874	0.0121875		0.0115298
	From Th2R
	Th0	0.272819	0.269231	0.266619	0.276823	0.26683	0.268708	0.271863	0.271485	0.264363	0.264932		0.269367
	Th1	0.00172761	0.00190114	0.00227758	0.00231047	0.002167	0.00171698	0.00102369	0.00319907	0.00270193	0.0026159		0.00216414
	Th2	0.224734	0.240275	0.233452	0.226282	0.229413	0.228931	0.23969	0.236295	0.228811	0.238483		0.232637
	Th9	0.00244745	0.00146242	0.00256228	0.00231047	0.0026004	0.00386321	0.00190114	0.00290824	0.00327076	0.0026159		0.00259423
	Th17	0.00302332	0.00263235	0.00370107	0.00259928	0.00144467	0.0040063	0.00409476	0.00305366	0.00298635	0.00363319		0.00311749
	Th1R	0.430032	0.415911	0.419502	0.418195	0.432534	0.426098	0.416057	0.415588	0.426763	0.419997		0.422068
	Th2R	0.0466456	0.0505996	0.0516726	0.0518412	0.045796	0.0483617	0.0479672	0.0523484	0.0519056	0.0495568		0.0496695
	iTreg	0.000431903	0.000292483	0	0.000433213	0.000144467	0	0.000146242	0.000145412	0	0.000581311		0.000217503
	Tr1	0.00518284	0.00380228	0.006121	0.00404332	0.00520081	0.00443554	0.00584966	0.00523484	0.00526166	0.00465049		0.00497824
	Th3	0.0129571	0.013893	0.0140925	0.0151625	0.0138688	0.013879	0.0114068	0.00974262	0.0139363	0.0129342		0.0131873
	From iTreg
	Th0	0.307292	0.315745	0.310186	0.319277	0.309883	0.30808	0.313641	0.306035	0.313208	0.323977		0.312732
	Th1	0.00252916	0.00293912	0.00279447	0.000980667	0.00307091	0.00294076	0.00209001	0.00151913	0.00125786	0.00211566		0.00222377
	Th2	0.00196712	0.00279916	0.00209585	0.00154105	0.00181463	0.000980255	0.00125401	0.00165723	0.00139762	0.00155148		0.00170584
	Th9	0.00210763	0.00139958	0.00223557	0.00224152	0.00153546	0.00210055	0.00278668	0.00317636	0.0022362	0.00253879		0.00223583
	Th17	0.0049178	0.00391882	0.00447115	0.002942	0.00544389	0.00322084	0.00459802	0.00497169	0.00503145	0.00493653		0.00444522
	Th1R	0.655894	0.647446	0.647757	0.644158	0.647962	0.657471	0.648739	0.653225	0.649616	0.63921		0.649148
	Th2R	0.0016861	0.00139958	0.00293419	0.00210143	0.00181463	0.0015404	0.00236868	0.00165723	0.00209644	0.00253879		0.00201375
	iTreg	0.00379373	0.00391882	0.00516976	0.00448305	0.00474595	0.00504131	0.00404069	0.00359066	0.00321454	0.00394922		0.00419477
	Tr1	0.00337221	0.00321903	0.00391225	0.00476324	0.00376884	0.00448117	0.00334402	0.00497169	0.00405311	0.00239774		0.00382833
	Th3	0.0164395	0.0172148	0.0184435	0.0175119	0.0199609	0.0141437	0.0171381	0.0191962	0.0178896	0.0167842		0.0174722
	From Tr1
	Th0	0.292127	0.297766	0.296738	0.297189	0.315483	0.290685	0.291035	0.295784	0.292917	0.288748		0.295847
	Th1	0.00237729	0.00222006	0.00277585	0.00192891	0.00124861	0.00291101	0.00180681	0.00221147	0.00291667	0.000965251		0.00213619
	Th2	0.00111872	0.00138754	0.00111034	0.00110223	0.000971143	0.000970335	0.00125087	0.00124395	0.00111111	0.00165472		0.0011921
	Th9	0.00125857	0.0033301	0.00416378	0.0033067	0.00249723	0.00249515	0.00250174	0.00262612	0.00277778	0.00234418		0.00273013
	Th17	0.00405538	0.00568891	0.00569049	0.00633783	0.00527192	0.0042972	0.00542043	0.00469938	0.005	0.00413679		0.00505983
	Th1R	0.618375	0.602192	0.6	0.59989	0.597392	0.608955	0.610007	0.611887	0.609167	0.615416		0.607328
	Th2R	0.00307649	0.00346885	0.00388619	0.00303114	0.00346837	0.00346548	0.00277971	0.00193504	0.00263889	0.00289575		0.00306459
	iTreg	0.000419522	0.000416262	0.000693963	0.000413337	0.000554939	0.000415858	0.000277971	0.000829302	0.000277778	0.000275786		0.000457472
	Tr1	0.00293665	0.00374636	0.00596808	0.00564894	0.00388457	0.0042972	0.00444753	0.00373186	0.00569444	0.00372311		0.00440787
	Th3	0.0742553	0.0797835	0.0789729	0.0811518	0.0692286	0.0815082	0.0804726	0.0750518	0.0775	0.07984		0.0777765
	From Th3
	Th0	0.272849	0.263179	0.262716	0.256117	0.255156	0.27451	0.268045	0.263079	0.264453	0.263923		0.264403
	Th1	0.00268817	0.0016179	0.00202922	0.0021751	0.00202184	0.00245098	0.00229792	0.00244598	0.00215112	0.000679163		0.00205574
	Th2	0.00134409	0.000943778	0.00108225	0.000679717	0.00134789	0.000544662	0.00148689	0.000815328	0.00107556	0.00122249		0.00105427
	Th9	0.00255376	0.00256168	0.00121753	0.00326264	0.0024262	0.00272331	0.00270343	0.00122299	0.00201667	0.00176582		0.00224541
	Th17	0.00336022	0.00242686	0.00459957	0.00353453	0.0024262	0.00367647	0.00297378	0.00489197	0.00403334	0.00258082		0.00345038
	Th1R	0.656855	0.669273	0.663826	0.665443	0.674484	0.648693	0.660043	0.662998	0.65972	0.667482		0.662882
	Th2R	0.00147849	0.00242686	0.00311147	0.00176726	0.00202184	0.00149782	0.0018924	0.000815328	0.00228556	0.00176582		0.00190629
	iTreg	0.000268817	0	0	0.00040783	0.000134789	0.000272331	0.000270343	0.000407664	0	0.000543331		0.000230511
	Tr1	0.00282258	0.00323581	0.00459957	0.00380642	0.0024262	0.00367647	0.00486618	0.00326131	0.00376445	0.00353165		0.00359906
	Th3	0.0557796	0.0543346	0.0568182	0.0628059	0.0575549	0.0619553	0.0554204	0.0600625	0.0605001	0.0565064		0.0581738
Adipocytes
			IL4 + IL-10 + TNFR2 + IL-6 + IFN + Ceramide - Noise level: 8%																											IL4 + IL-10 + TNFR2 + IL-6 + IFN + Ceramide + Insulin - Noise level: 8%
		From TNF(-) CTGF(-) GLUT4(-)													Mean value			Markov Matrix											From TNF(-) CTGF(-) GLUT4(-)													Mean value			Markov Matrix
		TNF(-) CTGF(-) GLUT4(-)	0.0159	0.0182982	0.0171	0.0188	0.0177982	0.0183982	0.0194	0.0174	0.020198	0.0176982			0.0180991			1	2	3	4	5	6	7	8				TNF(-) CTGF(-) GLUT4(-)	0.0033	0.0032	0.0029	0.0027	0.00269973	0.0033	0.003	0.0024	0.00349965	0.0029			0.00298994			1	2	3	4	5
		TNF(-) CTGF(-) GLUT4(+)	0	0	0	0	0	0	0	0	9.999e-05	0			9.999e-06		1	0.0180991	0.000219991	8.9996e-05	9.97566e-05	5e-05	0.000129994	5e-05	2.9999e-05				TNF(-) CTGF(-) GLUT4(+)	0.0002	0	0.0001	0	0	0	0	0	9.999e-05	0.0001			4.9999e-05		1	0.00298994	4.9997e-05	3.9998e-05	9.84931e-06	4.9999e-05
		TNF(-) CTGF(+) GLUT4(-)	0.0007	0.00049995	0.0005	0.0005	0.00089991	0.00049995	0.0008	0.0008	0.00059994	0.00069993			0.000649968		2	9.999e-06	0.00267989	0	0	0	0	0	0				TNF(-) CTGF(+) GLUT4(-)	0.0002	0.0007	0.0002	0.0007	0.00039996	0.0005	0.0005	0.0004	0.00079992	0.0006			0.000499988		2	4.9999e-05	0.0160783	0	9.8405e-05	1.9999e-05
		TNF(-) CTGF(+) GLUT4(+)	0	0.00019998	0	0	0.00019998	0.00019998	0	0	0.00019998	0.00019998			9.999e-05		3	0.000649968	0.00065997	0.00388992	0.00101741	0.000949992	0.000909983	0.000969985	0.000899972				TNF(-) CTGF(+) GLUT4(+)	0	0	0	0	0.00019998	0	0	0	0.00019998	0			3.9996e-05		3	0.000499988	0.000529951	0.0198592	0.000462309	0.000529987
		TNF(+) CTGF(-) GLUT4(-)	0.004	0.00409959	0.0039	0.0045	0.00439956	0.0039996	0.0037	0.0049	0.00509949	0.0029997			0.00415979		4	9.999e-05	7.9988e-05	3.9996e-05	0.00504715	1.9998e-05	3.9996e-05	3.9996e-05	5.9994e-05				TNF(+) CTGF(-) GLUT4(-)	0.003	0.0016	0.0019	0.002	0.00179982	0.002	0.0012	0.002	0.00209979	0.0015			0.00190996		4	3.9996e-05	0.000219946	7.9988e-05	0.0326535	5.999e-05
		TNF(+) CTGF(-) GLUT4(+)	0.0002	0	0.0002	0.0003	9.999e-05	9.999e-05	0.0003	0.0001	0.00029997	9.999e-05			0.000169994		5	0.00415979	0.00414983	0.00291994	0.00333155	0.00610994	0.0046099	0.00349993	0.0035699				TNF(+) CTGF(-) GLUT4(+)	0.0005	0.0012	0.0006	0.0009	0.00059994	0.0006	0.0005	0.0005	0.00089991	0.0008			0.000709985		5	0.00190996	0.00218975	0.00214991	0.00168216	0.0214294
		TNF(+) CTGF(+) GLUT4(-)	0.977	0.975602	0.9765	0.974	0.974703	0.974303	0.9737	0.9753	0.972403	0.976202			0.974971		6	0.000169994	0.000199993	8e-05	0.000119706	7e-05	0.000619995	9e-05	9.9998e-05				TNF(+) CTGF(+) GLUT4(-)	0.991	0.9908	0.9925	0.9913	0.992401	0.9909	0.9933	0.9936	0.991401	0.992			0.99192		6	0.000709985	0.000739918	9.9993e-05	0.000373804	0.000159997
		TNF(+) CTGF(+) GLUT4(+)	0.0022	0.00129987	0.0018	0.0019	0.00189981	0.00249975	0.0021	0.0015	0.00109989	0.00209979			0.00183991		7	0.974971	0.9902	0.99096	0.988589	0.99039	0.99176	0.99329	0.99241				TNF(+) CTGF(+) GLUT4(+)	0.0018	0.0025	0.0018	0.0024	0.00189981	0.0027	0.0015	0.0011	0.0009999	0.0021			0.00187997		7	0.99192	0.978532	0.975801	0.962565	0.975641
																	8	0.00183991	0.00180992	0.00201997	0.00179548	0.00240997	0.00192997	0.00205997	0.00292991																			8	0.00187997	0.00165983	0.00196992	0.00215452	0.00210992
		From TNF(-) CTGF(-) GLUT4(+)																											From TNF(-) CTGF(-) GLUT4(+)
		TNF(-) CTGF(-) GLUT4(-)	9.998e-05	0.0002	0.0003	0	0.00029997	0.0002	0.0003	0.0002	0.00039996	0.0002			0.000219991			1	1	1	1	1	1	1	1				TNF(-) CTGF(-) GLUT4(-)	0.0001	0	9.999e-05	0.0002	0	0	0	9.998e-05	0	0			4.9997e-05			1	1	1	1	1
		TNF(-) CTGF(-) GLUT4(+)	0.00309938	0.0034	0.0026	0.0026	0.00189981	0.0033	0.0023	0.002	0.00319968	0.0024			0.00267989														TNF(-) CTGF(-) GLUT4(+)	0.0163	0.0149955	0.0170983	0.0182	0.015097	0.0172	0.0152954	0.014997	0.015	0.0166			0.0160783
		TNF(-) CTGF(+) GLUT4(-)	0.0009998	0.0003	0.0006	0.001	0.00049995	0.0007	0.0004	0.0009	0.00049995	0.0007			0.00065997			1: TNF(-) CTGF(-) GLUT4(-)											TNF(-) CTGF(+) GLUT4(-)	0.0004	0.00039988	0.00059994	0.0008	0.00029994	0.0007	0.00049985	0.0004999	0.0006	0.0005			0.000529951			1: TNF(-) CTGF(-) GLUT4(-)
		TNF(-) CTGF(+) GLUT4(+)	0.00039992	0	0	0	0.00019998	0	0	0	0.00019998	0			7.9988e-05			2: TNF(-) CTGF(-) GLUT4(+)											TNF(-) CTGF(+) GLUT4(+)	0	0.00059982	0.00019998	0	0.00039992	0	0.00059982	0.00039992	0	0			0.000219946			2: TNF(-) CTGF(-) GLUT4(+)
		TNF(+) CTGF(-) GLUT4(-)	0.00469906	0.0054	0.004	0.0038	0.00339966	0.0046	0.0042	0.0031	0.00439956	0.0039			0.00414983			3: TNF(-) CTGF(+) GLUT4(-)											TNF(+) CTGF(-) GLUT4(-)	0.0025	0.0019994	0.00189981	0.0024	0.00209958	0.0025	0.00279916	0.00209958	0.0021	0.0015			0.00218975			3: TNF(-) CTGF(+) GLUT4(-)
		TNF(+) CTGF(-) GLUT4(+)	0.00019996	0	0	0.0004	9.999e-05	0.0003	0.0002	0.0005	0.00019998	0.0001			0.000199993			4: TNF(-) CTGF(+) GLUT4(+)											TNF(+) CTGF(-) GLUT4(+)	0.0003	0.00059982	0.00119988	0.0003	0.00089982	0.0007	0.00059982	0.00079984	0.0011	0.0009			0.000739918			4: TNF(-) CTGF(+) GLUT4(+)
		TNF(+) CTGF(+) GLUT4(-)	0.988202	0.9888	0.9906	0.9904	0.991601	0.9894	0.9907	0.992	0.989801	0.9905			0.9902			5: TNF(+) CTGF(-) GLUT4(-)		IL4 + IL-10 + TNFR2 + IL-6 + IFN + Ceramide - Noise level: 8%									TNF(+) CTGF(+) GLUT4(-)	0.9787	0.979906	0.977002	0.9766	0.979604	0.9769	0.978806	0.979504	0.9795	0.9788			0.978532			5: TNF(+) CTGF(-) GLUT4(-)		IL4 + IL-10 + TNFR2 + IL-6 + IFN + Ceramide - Noise level: 8%
		TNF(+) CTGF(+) GLUT4(+)	0.00229954	0.0019	0.0019	0.0018	0.0019998	0.0015	0.0019	0.0013	0.00129987	0.0022			0.00180992			6: TNF(+) CTGF(-) GLUT4(+)											TNF(+) CTGF(+) GLUT4(+)	0.0017	0.00149955	0.00189981	0.0015	0.00159968	0.002	0.00139958	0.00159968	0.0017	0.0017			0.00165983			6: TNF(+) CTGF(-) GLUT4(+)
																		7: TNF(+) CTGF(+) GLUT4(-)																											7: TNF(+) CTGF(+) GLUT4(-)
		From TNF(-) CTGF(+) GLUT4(-)																8: TNF(+) CTGF(+) GLUT4(+)											From TNF(-) CTGF(+) GLUT4(-)																8: TNF(+) CTGF(+) GLUT4(+)
		TNF(-) CTGF(-) GLUT4(-)	0.0002	0.0001	0	0	0.0002	0	0	0.00019998	0	0.00019998			8.9996e-05														TNF(-) CTGF(-) GLUT4(-)	0	0.0002	0	9.998e-05	0	0.0001	0	0	0	0			3.9998e-05
		TNF(-) CTGF(-) GLUT4(+)	0	0	0	0	0	0	0	0	0	0			0														TNF(-) CTGF(-) GLUT4(+)	0	0	0	0	0	0	0	0	0	0			0
		TNF(-) CTGF(+) GLUT4(-)	0.0037	0.0044	0.0034	0.0036	0.0033	0.004	0.0043	0.00509949	0.0038	0.00329967			0.00388992														TNF(-) CTGF(+) GLUT4(-)	0.0216978	0.0199	0.0189	0.0207958	0.0191	0.0206	0.0207979	0.0189	0.0191	0.0188			0.0198592
		TNF(-) CTGF(+) GLUT4(+)	0	0	0	0	0	0	0	0.00019998	0	0.00019998			3.9996e-05														TNF(-) CTGF(+) GLUT4(+)	0.00019998	0	0	0.00039992	0	0	0.00019998	0	0	0			7.9988e-05
		TNF(+) CTGF(-) GLUT4(-)	0.0032	0.0027	0.0034	0.0025	0.0038	0.0026	0.0024	0.00279972	0.003	0.00279972			0.00291994														TNF(+) CTGF(-) GLUT4(-)	0.0019998	0.0023	0.0015	0.00259948	0.0023	0.0021	0.00209979	0.002	0.0022	0.0024			0.00214991
		TNF(+) CTGF(-) GLUT4(+)	0	0	0.0002	0	0.0002	0	0.0002	0	0.0002	0			8e-05														TNF(+) CTGF(-) GLUT4(+)	9.999e-05	0.0001	0.0001	0.00019996	0.0001	0.0001	0.00019998	0	0	0.0001			9.9993e-05
		TNF(+) CTGF(+) GLUT4(-)	0.9915	0.9909	0.9913	0.9917	0.9894	0.9907	0.9913	0.989801	0.9911	0.991901			0.99096														TNF(+) CTGF(+) GLUT4(-)	0.974603	0.9755	0.9779	0.973205	0.9759	0.9754	0.975202	0.9772	0.9766	0.9765			0.975801
		TNF(+) CTGF(+) GLUT4(+)	0.0014	0.0019	0.0017	0.0022	0.0031	0.0027	0.0018	0.00189981	0.0019	0.00159984			0.00201997														TNF(+) CTGF(+) GLUT4(+)	0.00139986	0.002	0.0016	0.00269946	0.0026	0.0017	0.00149985	0.0019	0.0021	0.0022			0.00196992
		From TNF(-) CTGF(+) GLUT4(+)																											From TNF(-) CTGF(+) GLUT4(+)
		TNF(-) CTGF(-) GLUT4(-)	0	9.97208e-05	9.97407e-05	0.000199521	9.97606e-05	9.97805e-05	0.000299312	0	0	9.97307e-05			9.97566e-05														TNF(-) CTGF(-) GLUT4(-)	0	0	0	0	0	0	0	9.84931e-05	0	0			9.84931e-06
		TNF(-) CTGF(-) GLUT4(+)	0	0	0	0	0	0	0	0	0	0			0														TNF(-) CTGF(-) GLUT4(+)	0.000196715	0.000295567	9.83671e-05	0.000196792	0	9.81162e-05	0	9.84931e-05	0	0			9.8405e-05
		TNF(-) CTGF(+) GLUT4(-)	0.00109715	0.000797766	0.00159585	0.00129689	0.000897845	0.000898024	0.000698394	0.00109693	0.000498753	0.0012965			0.00101741														TNF(-) CTGF(+) GLUT4(-)	9.83574e-05	0.000689655	0.000885304	0.000590377	0.000589333	0.000588697	0.000196406	0.000393972	0.000295858	0.00029513			0.000462309
		TNF(-) CTGF(+) GLUT4(+)	0.00518652	0.00558436	0.00518652	0.00478851	0.00478851	0.00439034	0.00458944	0.00558436	0.00498753	0.00538546			0.00504715														TNF(-) CTGF(+) GLUT4(+)	0.0328514	0.0295567	0.0326579	0.0320771	0.0355564	0.0376766	0.0359423	0.0301389	0.0276134	0.0324643			0.0326535
		TNF(+) CTGF(-) GLUT4(-)	0.0031917	0.00349023	0.00428885	0.00409018	0.00259377	0.00269407	0.00359174	0.00279218	0.00269327	0.0038895			0.00333155														TNF(+) CTGF(-) GLUT4(-)	0.00167208	0.00157635	0.00118041	0.00216472	0.00147333	0.00156986	0.00186585	0.00196986	0.00177515	0.00157403			0.00168216
		TNF(+) CTGF(-) GLUT4(+)	0.000199481	9.97208e-05	0	0.000299282	9.97606e-05	0.000299341	0	9.97208e-05	9.97506e-05	0			0.000119706														TNF(+) CTGF(-) GLUT4(+)	0.000196715	0.000394089	9.83671e-05	0.000393585	0.000392889	0.000490581	0.000294609	0.000492465	0.000394477	0.000590261			0.000373804
		TNF(+) CTGF(+) GLUT4(-)	0.987931	0.988632	0.987034	0.988128	0.989326	0.989224	0.989125	0.988732	0.990224	0.987534			0.988589														TNF(+) CTGF(+) GLUT4(-)	0.963313	0.964729	0.962817	0.962117	0.960711	0.957516	0.959442	0.964247	0.96785	0.962912			0.962565
		TNF(+) CTGF(+) GLUT4(+)	0.00239378	0.00129637	0.00179533	0.00119713	0.00219473	0.00239473	0.0016961	0.00169525	0.00149626	0.00179515			0.00179548														TNF(+) CTGF(+) GLUT4(+)	0.00167208	0.00275862	0.00226244	0.0024599	0.00127689	0.00206044	0.00225867	0.00256082	0.00207101	0.00216429			0.00215452
		From TNF(+) CTGF(-) GLUT4(-)																											From TNF(+) CTGF(-) GLUT4(-)
		TNF(-) CTGF(-) GLUT4(-)	0	0	0.0002	0.0001	0	0	0	0	0.0002	0			5e-05														TNF(-) CTGF(-) GLUT4(-)	0	0	0	0.0001	0.0001	0	0.0001	0	0.0001	9.999e-05			4.9999e-05
		TNF(-) CTGF(-) GLUT4(+)	0	0	0	0	0	0	0	0	0	0			0														TNF(-) CTGF(-) GLUT4(+)	0.0001	0	0	0	0	0	0	0	0	9.999e-05			1.9999e-05
		TNF(-) CTGF(+) GLUT4(-)	0.00079992	0.0005	0.0014	0.0006	0.0015	0.0011	0.0009	0.0007	0.0011	0.0009			0.000949992														TNF(-) CTGF(+) GLUT4(-)	0.0005	0.0005	0.0002	0.0007	0.0007	0.0008	0.0002	0.0004999	0.0009	0.00029997			0.000529987
		TNF(-) CTGF(+) GLUT4(+)	0.00019998	0	0	0	0	0	0	0	0	0			1.9998e-05														TNF(-) CTGF(+) GLUT4(+)	0	0	0	0	0	0	0	0.00039992	0	0.00019998			5.999e-05
		TNF(+) CTGF(-) GLUT4(-)	0.00629937	0.0053	0.0058	0.0062	0.006	0.0063	0.005	0.0067	0.0076	0.0059			0.00610994														TNF(+) CTGF(-) GLUT4(-)	0.0226	0.0216	0.0221	0.0196	0.021	0.0203	0.0227	0.0211958	0.0219	0.0212979			0.0214294
		TNF(+) CTGF(-) GLUT4(+)	0	0.0002	0.0001	0	0	0.0001	0.0003	0	0	0			7e-05														TNF(+) CTGF(-) GLUT4(+)	0.0001	0.0001	0	0.0003	0.0002	0.0001	0.0001	9.998e-05	0.0005	9.999e-05			0.000159997
		TNF(+) CTGF(+) GLUT4(-)	0.990101	0.9909	0.9899	0.9902	0.9901	0.9902	0.9921	0.9903	0.9888	0.9913			0.99039														TNF(+) CTGF(+) GLUT4(-)	0.9748	0.9757	0.9759	0.9774	0.9758	0.9763	0.9748	0.975005	0.9748	0.975902			0.975641
		TNF(+) CTGF(+) GLUT4(+)	0.00259974	0.0031	0.0026	0.0029	0.0024	0.0023	0.0017	0.0023	0.0023	0.0019			0.00240997														TNF(+) CTGF(+) GLUT4(+)	0.0019	0.0021	0.0018	0.0019	0.0022	0.0025	0.0021	0.00279944	0.0018	0.0019998			0.00210992
		From TNF(+) CTGF(-) GLUT4(+)																											From TNF(+) CTGF(-) GLUT4(+)
		TNF(-) CTGF(-) GLUT4(-)	0	0.00039996	0.0001	0.0002	0.0002	0	0.00019998	0.0001	0.0001	0			0.000129994														TNF(-) CTGF(-) GLUT4(-)	0	0	0.0001	0	9.999e-05	0	0.0001	0	0.0002	0			4.9999e-05
		TNF(-) CTGF(-) GLUT4(+)	0	0	0	0	0	0	0	0	0	0			0														TNF(-) CTGF(-) GLUT4(+)	0	0	0.0001	0.0001	0	0	0	0	0	0			2e-05
		TNF(-) CTGF(+) GLUT4(-)	0.0011	0.00089991	0.0009	0.0005	0.0015	0.001	0.00079992	0.0008	0.0009	0.0007			0.000909983														TNF(-) CTGF(+) GLUT4(-)	0.0006	0.00019998	0.0004	0.0009	9.999e-05	0.0008	0.0007	0.00069993	0.0011	0.00029997			0.000579987
		TNF(-) CTGF(+) GLUT4(+)	0	0.00019998	0	0	0	0	0.00019998	0	0	0			3.9996e-05														TNF(-) CTGF(+) GLUT4(+)	0	0.00019998	0	0	0.00019998	0	0	0.00019998	0	0.00019998			7.9992e-05
		TNF(+) CTGF(-) GLUT4(-)	0.005	0.00429957	0.004	0.0054	0.0044	0.0048	0.00549945	0.0044	0.0037	0.0046			0.0046099														TNF(+) CTGF(-) GLUT4(-)	0.0016	0.00239976	0.0026	0.0026	0.00219978	0.0025	0.0024	0.00219978	0.0019	0.00239976			0.00227991
		TNF(+) CTGF(-) GLUT4(+)	0.0007	0	0.0005	0.0009	0.0005	0.0005	0.00049995	0.0009	0.0008	0.0009			0.000619995														TNF(+) CTGF(-) GLUT4(+)	0.0175	0.0172983	0.0168	0.0144	0.0145985	0.0172	0.0146	0.0144986	0.0182	0.0158984			0.0160994
		TNF(+) CTGF(+) GLUT4(-)	0.9917	0.992701	0.9926	0.9899	0.992	0.9918	0.991101	0.9922	0.9917	0.9919			0.99176														TNF(+) CTGF(+) GLUT4(-)	0.9781	0.978002	0.9773	0.98	0.981102	0.9774	0.9809	0.980202	0.9772	0.979802			0.979001
		TNF(+) CTGF(+) GLUT4(+)	0.0015	0.00149985	0.0019	0.0031	0.0014	0.0019	0.00169983	0.0016	0.0028	0.0019			0.00192997														TNF(+) CTGF(+) GLUT4(+)	0.0022	0.00189981	0.0027	0.002	0.00169983	0.0021	0.0013	0.00219978	0.0014	0.00139986			0.00188993
		From TNF(+) CTGF(+) GLUT4(-)																											From TNF(+) CTGF(+) GLUT4(-)
		TNF(-) CTGF(-) GLUT4(-)	0	0.0001	0	0	0.0001	0.0002	0	0.0001	0	0			5e-05														TNF(-) CTGF(-) GLUT4(-)	0	9.999e-05	0	0	9.999e-05	0	0	0.0001	0.0002	0			4.9998e-05
		TNF(-) CTGF(-) GLUT4(+)	0	0	0	0	0	0	0	0	0	0			0														TNF(-) CTGF(-) GLUT4(+)	0	0	0	0	0	0	0	0	0	0			0
		TNF(-) CTGF(+) GLUT4(-)	0.0013	0.0009	0.0009	0.00069993	0.0005	0.0006	0.0009	0.0016	0.00079992	0.0015			0.000969985														TNF(-) CTGF(+) GLUT4(-)	0.0005	0.00059994	0.00049995	0.0013	0.0009999	0.0007	0.0003	0.0006	0.0008	0.00049995			0.000679974
		TNF(-) CTGF(+) GLUT4(+)	0	0	0	0.00019998	0	0	0	0	0.00019998	0			3.9996e-05														TNF(-) CTGF(+) GLUT4(+)	0	0.00019998	0.00019998	0	0.00019998	0	0	0	0	0.00019998			7.9992e-05
		TNF(+) CTGF(-) GLUT4(-)	0.0032	0.0025	0.0045	0.00359964	0.0029	0.0039	0.0035	0.0037	0.00379962	0.0034			0.00349993														TNF(+) CTGF(-) GLUT4(-)	0.0026	0.00239976	0.00139986	0.0025	0.00279972	0.0023	0.0019	0.0026	0.0025	0.00239976			0.00233991
		TNF(+) CTGF(-) GLUT4(+)	0	0.0002	0.0002	0	0.0001	0.0001	0.0001	0	0	0.0002			9e-05														TNF(+) CTGF(-) GLUT4(+)	0	0	0	0.0001	0.00019998	0.0001	0.0001	0	0	9.999e-05			5.9997e-05
		TNF(+) CTGF(+) GLUT4(-)	0.9939	0.9946	0.992	0.994001	0.9942	0.9929	0.9931	0.992	0.993201	0.993			0.99329														TNF(+) CTGF(+) GLUT4(-)	0.9949	0.994601	0.996	0.9942	0.993801	0.9947	0.995	0.9946	0.9941	0.994801			0.99467
		TNF(+) CTGF(+) GLUT4(+)	0.0016	0.0017	0.0024	0.00149985	0.0022	0.0023	0.0024	0.0026	0.0019998	0.0019			0.00205997														TNF(+) CTGF(+) GLUT4(+)	0.002	0.00209979	0.00189981	0.0019	0.00189981	0.0022	0.0027	0.0021	0.0024	0.0019998			0.00211992
		From TNF(+) CTGF(+) GLUT4(+)																											From TNF(+) CTGF(+) GLUT4(+)
		TNF(-) CTGF(-) GLUT4(-)	0	0	0	9.999e-05	0	0.0002	0	0	0	0			2.9999e-05														TNF(-) CTGF(-) GLUT4(-)	0	0	0	0	0	0	0.0001	0	0	0			1e-05
		TNF(-) CTGF(-) GLUT4(+)	0	0	0	0	0	0	0	0	0	0			0														TNF(-) CTGF(-) GLUT4(+)	0	0	0	0	0	0	0	0	0	0			0
		TNF(-) CTGF(+) GLUT4(-)	0.0013	0.0006	0.00089991	0.00089991	0.0011	0.0005	0.0008	0.0009999	0.001	0.0009			0.000899972														TNF(-) CTGF(+) GLUT4(-)	0.0004	0.00069993	0.0003	0.0004	0.0012	0.0004	0.0007	0.0007	0.00049995	0.0007			0.000599988
		TNF(-) CTGF(+) GLUT4(+)	0	0	0.00019998	0.00019998	0	0	0	0.00019998	0	0			5.9994e-05														TNF(-) CTGF(+) GLUT4(+)	0	0.00019998	0	0	0	0	0	0	0.00019998	0			3.9996e-05
		TNF(+) CTGF(-) GLUT4(-)	0.0037	0.0039	0.00339966	0.00369963	0.004	0.0043	0.0027	0.00329967	0.0028	0.0039			0.0035699														TNF(+) CTGF(-) GLUT4(-)	0.0021	0.00139986	0.0023	0.0017	0.0019	0.0017	0.002	0.0014	0.00159984	0.0015			0.00175997
		TNF(+) CTGF(-) GLUT4(+)	0	0	0	9.999e-05	0	0.0001	0.0001	9.999e-05	0.0003	0.0003			9.9998e-05														TNF(+) CTGF(-) GLUT4(+)	0.0004	9.999e-05	0.0001	0.0002	0.0001	0.0002	0.0004	0.0003	9.999e-05	0.0001			0.000199998
		TNF(+) CTGF(+) GLUT4(-)	0.9924	0.9929	0.992701	0.991401	0.9928	0.9909	0.9935	0.992601	0.9925	0.9924			0.99241														TNF(+) CTGF(+) GLUT4(-)	0.9804	0.979802	0.9807	0.9775	0.9799	0.98	0.98	0.9802	0.976802	0.9812			0.97965
		TNF(+) CTGF(+) GLUT4(+)	0.0026	0.0026	0.00279972	0.00359964	0.0021	0.004	0.0029	0.00279972	0.0034	0.0025			0.00292991														TNF(+) CTGF(+) GLUT4(+)	0.0167	0.0177982	0.0166	0.0202	0.0169	0.0177	0.0168	0.0174	0.0207979	0.0165			0.0177396
Macrophages
	TLR4 + IFN-g + Insulin - Noise level: 8%																						TLR4 + IFN-g + Ceramide - Noise level: 8%																						TLR4 + IFN-g + Ceramide + Insulin - Noise level: 8%
																Markov Matrix																						Markov Matrix
From M0													Mean value			M0	M1	M2	TAM-M1	TAM-M2		From M0													Mean value			M0	M1	M2	TAM-M1	TAM-M2		From M0
M0	0.0450054	0.0414471	0.0428382	0.039546	0.0434314	0.0416766	0.0403968	0.0444736	0.0451459	0.0379762			0.0421937		M0	0.0421937	0.00448722	0.0107192	0.00229905	0.00355354		M0	0.0421615	0.0405534	0.0412531	0.0414829	0.0410536	0.0377471	0.0427718	0.0425101	0.0439967	0.0413552			0.0414885		M0	0.0414885	0.00418753	0.0104628	0.00262526	0.00306626		M0	0.0411932	0.0385534	0.0415619	0.0441562	0.0441562
M1	0.53804	0.538333	0.530228	0.533214	0.543431	0.538214	0.536991	0.542268	0.538177	0.537976			0.537687		M1	0.537687	0.678817	0.534944	0.327749	0.441888		M1	0.538599	0.542223	0.541552	0.533079	0.537375	0.543463	0.545042	0.539771	0.543937	0.539426			0.540447		M1	0.540447	0.67851	0.535901	0.32873	0.447408		M1	0.540365	0.53366	0.535034	0.549393	0.549393
M2	0.0195261	0.0208433	0.0200314	0.0195938	0.018904	0.0199427	0.0181666	0.0180041	0.0203693	0.0184524			0.0193834		M2	0.0193834	0.0126934	0.050299	0.0261713	0.0342905		M2	0.0190024	0.019084	0.0218821	0.0195494	0.0188657	0.0184568	0.0198327	0.0176232	0.0195541	0.0186882			0.0192539		M2	0.0192539	0.0125965	0.0492235	0.0261836	0.0328543		M2	0.0184659	0.0193364	0.0203617	0.0176149	0.0176149
TAM-M1	0.397309	0.399377	0.406782	0.407527	0.394233	0.400048	0.404446	0.395135	0.396307	0.405476			0.400664		TAM-M1	0.400664	0.303979	0.403977	0.643624	0.490857		TAM-M1	0.400238	0.398139	0.395193	0.40565	0.402705	0.400333	0.392234	0.399976	0.392512	0.400531			0.398751		TAM-M1	0.398751	0.304682	0.404377	0.642304	0.488166		TAM-M1	0.399976	0.408331	0.403042	0.388717	0.388717
TAM-M2	0.000119062	0	0.000120671	0.000119474	0	0.000119417	0	0.000119232	0	0.000119048			7.16904e-05		TAM-M2	7.16904e-05	2.35243e-05	5.99086e-05	0.00015698	0.0294119		TAM-M2	0	0	0.000119574	0.000238407	0	0	0.000119474	0.000119076	0	0			5.96532e-05		TAM-M2	5.96532e-05	2.34247e-05	3.59084e-05	0.00015705	0.028505		TAM-M2	0	0.00011936	0	0.000119019	0.000119019
From M1																						From M1																						From M1
M0	0.00387415	0.00518623	0.00485207	0.00507914	0.00389472	0.00461102	0.00435858	0.00515222	0.00409932	0.00376471			0.00448722			1	1	1	1	1		M0	0.0036321	0.00505347	0.00423529	0.00479981	0.00395809	0.00434629	0.00421842	0.00364491	0.00398266	0.00400424			0.00418753			1	1	1	1	1		M0	0.00456996	0.00401512	0.00598802	0.00351947	0.00351947
M1	0.68185	0.67091	0.676686	0.678833	0.682403	0.675692	0.674049	0.683021	0.679433	0.685294			0.678817									M1	0.680609	0.674815	0.675059	0.679466	0.673574	0.681076	0.675182	0.687478	0.68537	0.672477			0.67851									M1	0.683618	0.673949	0.677938	0.683717	0.683717
M2	0.0158488	0.0119048	0.0123077	0.012875	0.0128644	0.0111137	0.0134291	0.0129977	0.0120637	0.0115294			0.0126934									M2	0.0117165	0.0121048	0.0125882	0.0125263	0.0145518	0.0118642	0.0113663	0.0141093	0.0121823	0.0129549			0.0125965									M2	0.0128896	0.0138167	0.0139721	0.0129047	0.0129047
TAM-M1	0.298427	0.311999	0.306154	0.303095	0.300838	0.308584	0.308164	0.298829	0.304287	0.299412			0.303979			TLR4 + IFN-g + Insulin - Noise level: 8%						TAM-M1	0.304042	0.308027	0.308118	0.303091	0.307916	0.302713	0.309116	0.294768	0.298466	0.310564			0.304682			TLR4 + IFN-g + Ceramide - Noise level: 8%						TAM-M1	0.298922	0.308219	0.301984	0.299742	0.299742
TAM-M2	0	0	0	0.00011812	0	0	0	0	0.000117123	0			2.35243e-05									TAM-M2	0	0	0	0.000117069	0	0	0.000117178	0	0	0			2.34247e-05									TAM-M2	0	0	0.000117412	0.000117316	0.000117316
From M2																						From M2																						From M2
M0	0.00953857	0.00914231	0.0124925	0.0107707	0.0100913	0.011899	0.0115011	0.0120396	0.00921604	0.0105012			0.0107192									M0	0.0108359	0.00903256	0.01088	0.0108722	0.0109996	0.00940812	0.0105764	0.0108462	0.0116736	0.00950319			0.0104628									M0	0.0112048	0.0119689	0.0110604	0.0116764	0.0116764
M1	0.527125	0.534584	0.535616	0.534825	0.538203	0.537019	0.546783	0.529622	0.531538	0.534129			0.534944									M1	0.539414	0.537913	0.533955	0.52963	0.532938	0.536977	0.540107	0.535042	0.534842	0.538193			0.535901									M1	0.534819	0.535488	0.537389	0.542118	0.542118
M2	0.0542506	0.0511247	0.0488889	0.0491862	0.0490149	0.0479567	0.0507967	0.050304	0.0518253	0.049642			0.050299									M2	0.0476304	0.0501545	0.0504543	0.0505376	0.0429107	0.0531142	0.0486037	0.0504172	0.0475283	0.0508842			0.0492235									M2	0.0522892	0.0473968	0.0526569	0.047063	0.047063
TAM-M1	0.409085	0.405028	0.403003	0.405218	0.402691	0.402885	0.390919	0.407796	0.407421	0.405728			0.403977									TAM-M1	0.40212	0.4029	0.404711	0.408961	0.41303	0.400381	0.400713	0.403695	0.405837	0.401419			0.404377									TAM-M1	0.401566	0.405147	0.398654	0.399142	0.399142
TAM-M2	0	0.000120294	0	0	0	0.000240385	0	0.000238407	0	0			5.99086e-05									TAM-M2	0	0	0	0	0.000120875	0.00011909	0	0	0.000119119	0			3.59084e-05									TAM-M2	0.000120482	0	0.000240442	0	0
From TAM-M1																						From TAM-M1																						From TAM-M1
M0	0.00212504	0.00280018	0.00235505	0.00258659	0.00213291	0.00213148	0.00189478	0.00225836	0.00235479	0.00235136			0.00229905									M0	0.0029184	0.00179232	0.00235717	0.00246581	0.00234952	0.00325916	0.00257357	0.00325331	0.00269239	0.00259097			0.00262526									M0	0.0026738	0.00236035	0.00245563	0.00168407	0.00168407
M1	0.321105	0.327173	0.332399	0.33502	0.333969	0.322639	0.319996	0.325768	0.327091	0.332326			0.327749									M1	0.320013	0.33113	0.332024	0.32941	0.327366	0.32423	0.33255	0.336101	0.32993	0.324547			0.32873									M1	0.323975	0.324491	0.320013	0.329628	0.329628
M2	0.0262834	0.0260977	0.0282606	0.0237292	0.0261563	0.0286067	0.0242978	0.0238257	0.0266876	0.0277684			0.0261713									M2	0.0250309	0.0238602	0.0277248	0.0253306	0.0268516	0.0284334	0.0251762	0.0265874	0.0252412	0.0275994			0.0261836									M2	0.0274064	0.027425	0.0242215	0.0275065	0.0275065
TAM-M1	0.650263	0.643705	0.636761	0.638552	0.637629	0.646623	0.653812	0.648035	0.643642	0.637219			0.643624									TAM-M1	0.652037	0.642881	0.637782	0.642681	0.643321	0.643853	0.639476	0.634059	0.641912	0.645038			0.642304									TAM-M1	0.645945	0.645498	0.65331	0.641181	0.641181
TAM-M2	0.000223689	0.000224014	0.000224291	0.000112461	0.000112259	0	0	0.000112918	0.000224266	0.000335909			0.00015698									TAM-M2	0	0.000336059	0.000112246	0.000112082	0.000111882	0.00022477	0.000223789	0	0.000224366	0.000225301			0.00015705									TAM-M2	0	0.000224795	0	0	0
From TAM-M2																						From TAM-M2																						From TAM-M2
M0	0.003393	0.00246479	0.00383053	0.00396178	0.00300439	0.0037283	0.0033839	0.00384974	0.00418848	0.00373047			0.00355354									M0	0.00278067	0.00267442	0.00313844	0.00432799	0.00244841	0.00396501	0.00302995	0.00233046	0.00211566	0.00385154			0.00306626									M0	0.00326226	0.00335066	0.00289151	0.00337092	0.00337092
M1	0.438633	0.442488	0.443413	0.437893	0.439219	0.449493	0.443874	0.436654	0.443165	0.444043			0.441888									M1	0.450006	0.445349	0.443566	0.447655	0.446543	0.449563	0.45088	0.449662	0.447814	0.443044			0.447408									M1	0.445066	0.44922	0.451885	0.444031	0.444031
M2	0.032643	0.0307512	0.0351712	0.0349569	0.0351283	0.0328556	0.0369895	0.0351143	0.0346713	0.0346235			0.0342905									M2	0.0311667	0.0334884	0.0320818	0.0316996	0.0334616	0.0324198	0.0369421	0.033209	0.0330277	0.0310458			0.0328543									M2	0.0360014	0.0343154	0.0311127	0.0366151	0.0366151
TAM-M1	0.497601	0.494366	0.489495	0.491144	0.493067	0.48363	0.488565	0.493817	0.489703	0.487176			0.490857									TAM-M1	0.486618	0.49093	0.492154	0.490584	0.488516	0.484315	0.482228	0.485551	0.486953	0.493814			0.488166									TAM-M1	0.488291	0.483767	0.484733	0.488551	0.488551
TAM-M2	0.027729	0.0299296	0.0280905	0.0320438	0.0295817	0.0302924	0.0271879	0.0305646	0.0282723	0.0304267			0.0294119									TAM-M2	0.0294288	0.0275581	0.0290596	0.025734	0.0290311	0.0297376	0.0269199	0.0292473	0.0300893	0.0282446			0.028505									TAM-M2	0.0273797	0.0293472	0.0293777	0.0274323	0.0274323
	IL-10 + TGFb - Noise level: 8%																						IL-10 + TGFb + Insulin - Noise level: 8%
																Markov Matrix																						Markov Matrix							IL-10 + IL-4 - Noise level: 8%
From M0													Mean value			M0	M1	M2	TAM-M1	TAM-M2		From M0													Mean value			M0	M1	M2	TAM-M1	TAM-M2		From M0
M0	0.926381	0.931	0.928716	0.929589	0.930503	0.929768	0.930124	0.932487	0.926159	0.929463			0.929419		M0	0.929419	0.857525	0.877634	0.858274	0.584809		M0	0.929403	0.920598	0.927809	0.930381	0.92766	0.929492	0.929874	0.927354	0.926441	0.929726			0.927874		M0	0.927874	0.855039	0.870976	0.856329	0.581334		M0	0.055522	0.054024	0.0513519	0.0513519	0.054144
M1	0.042039	0.0393565	0.0380721	0.0396825	0.036977	0.0374505	0.0368678	0.0359391	0.0399635	0.0407998			0.0387148		M1	0.0387148	0.100636	0.0504286	0.0513152	0.0518587		M1	0.0391978	0.0478853	0.0411795	0.0405351	0.04154	0.040073	0.0403324	0.0427151	0.0406859	0.0410861			0.041523		M1	0.041523	0.10317	0.0549769	0.0542656	0.0547981		M1	0.00372834	0.004948	0.00554883	0.00554883	0.00463803
M2	0.00832656	0.00951032	0.00779668	0.00915751	0.0105359	0.00933726	0.00873451	0.00852792	0.0103459	0.00822085			0.00904934		M2	0.00904934	0.00959864	0.0430886	0.0200728	0.0199433		M2	0.00648233	0.00711671	0.0077275	0.0069923	0.00901722	0.00801461	0.00648561	0.00821834	0.00629058	0.00752568			0.00738709		M2	0.00738709	0.00742038	0.0424666	0.0193781	0.0167919		M2	0.874143	0.870544	0.874395	0.874395	0.872152
TAM-M1	0.000101543	0	0.000101256	0.0002035	0	0.000101492	0.000101564	0.000101523	0	0.000101492			8.1237e-05		TAM-M1	8.1237e-05	0.000183955	0.000102001	0.0262949	0.00113718		TAM-M1	0	0	0.000203355	0	0	0.000202901	0	0.000101461	0.000101461	0			6.09179e-05		TAM-M1	6.09179e-05	0.000184187	8.15942e-05	0.0248949	0.00108694		TAM-M1	0.000503829	0.000201959	0.000302663	0.000302663	0.000504134
TAM-M2	0.0231519	0.0201335	0.0253139	0.0213675	0.0219836	0.0233431	0.0241723	0.0229442	0.0235318	0.0214148			0.0227357		TAM-M2	0.0227357	0.0320559	0.0287472	0.0440435	0.342252		TAM-M2	0.0249164	0.0244002	0.0230808	0.0220916	0.0217832	0.0222177	0.0233077	0.0216112	0.0264813	0.0216618			0.0231552		TAM-M2	0.0231552	0.0341871	0.0314985	0.0451322	0.345989		TAM-M2	0.0661024	0.0702817	0.0684019	0.0684019	0.0685622
From M1																						From M1																						From M1
M0	0.855857	0.855786	0.854822	0.858766	0.854687	0.858909	0.861886	0.858518	0.854473	0.861548			0.857525			1	1	1	1	1		M0	0.855027	0.856439	0.856821	0.860682	0.848565	0.850246	0.856836	0.850783	0.855739	0.859249			0.855039			1	1	1	1	1		M0	0.0238746	0.0240453	0.021501	0.021501	0.0208123
M1	0.102711	0.101522	0.101042	0.102241	0.101105	0.100736	0.0974563	0.100123	0.100899	0.0985297			0.100636									M1	0.103188	0.097999	0.102037	0.10001	0.108547	0.105986	0.101924	0.105823	0.104433	0.10175			0.10317									M1	0.0494689	0.0515256	0.0463489	0.0463489	0.0437462
M2	0.0113555	0.00929425	0.0111361	0.0100297	0.0102333	0.00939926	0.00990908	0.00778051	0.00806781	0.00878089			0.00959864									M2	0.0086841	0.00831195	0.00685703	0.00655134	0.0081691	0.00697007	0.00665166	0.0072664	0.00788369	0.00685843			0.00742038									M2	0.849368	0.848959	0.852535	0.852535	0.862295
TAM-M1	0.000306905	0.000306404	0.000102166	0	0.000204666	0.000102166	0.000204311	0.000102375	0.000204248	0.00030631			0.000183955			IL-10 + TGFb - Noise level: 8%						TAM-M1	0.000204332	0	0.000204687	0.000204729	0.000204228	0.000205002	0	0.000307031	0.000204771	0.000307094			0.000184187			IL-10 + TGFb + Insulin - Noise level: 8%						TAM-M1	0.000505817	0.000303092	0.00040568	0.00040568	0.000101031
TAM-M2	0.0297698	0.0330916	0.0328974	0.0289633	0.03377	0.0308541	0.0305445	0.0334767	0.0363562	0.0308352			0.0320559									TAM-M2	0.0328974	0.0372499	0.0340804	0.032552	0.0345144	0.0365929	0.0345886	0.0358203	0.0317395	0.0318354			0.0341871									TAM-M2	0.076783	0.0751667	0.0792089	0.0792089	0.0730451
From M2																						From M2																						From M2
M0	0.87352	0.877747	0.882778	0.876874	0.880799	0.87519	0.871711	0.875255	0.882107	0.880354			0.877634									M0	0.873867	0.86992	0.874069	0.867319	0.867451	0.875842	0.87742	0.863706	0.873673	0.866497			0.870976									M0	0.0171043	0.0124874	0.0141143	0.0141143	0.0139769
M1	0.0534912	0.0503935	0.0508198	0.0525349	0.0457836	0.0523002	0.051907	0.0492254	0.0490967	0.0487333			0.0504286									M1	0.0524707	0.0549316	0.0545974	0.057271	0.0566018	0.0522342	0.0504381	0.058295	0.0539796	0.0589495			0.0549769									M1	0.00281718	0.00322256	0.00332695	0.00332695	0.00301659
M2	0.0419559	0.041705	0.0396171	0.0453943	0.0430305	0.0453945	0.0444626	0.0447411	0.0433806	0.0412046			0.0430886									M2	0.0428935	0.0441086	0.0404123	0.0436156	0.0423746	0.0399918	0.0410638	0.0462481	0.0409184	0.0430393			0.0424666									M2	0.930677	0.93283	0.929025	0.929025	0.929613
TAM-M1	0.00040833	0	0	0.00010201	0.000101968	0	0.000101978	0.000101916	0.000102072	0.00010174			0.000102001									TAM-M1	0.00020377	0.000102103	0.000102051	0	0	0	0.000101895	0.000102093	0.000102041	0.000101989			8.15942e-05									TAM-M1	0.000201227	0.00060423	0.00030245	0.00030245	0.000100553
TAM-M2	0.0306247	0.0301543	0.0267848	0.0250944	0.0302845	0.0271149	0.0318173	0.0306767	0.0253139	0.0296063			0.0287472									TAM-M2	0.0305655	0.0309373	0.0308195	0.0317946	0.0335722	0.0319323	0.0309762	0.0316488	0.0313265	0.0314125			0.0314985									TAM-M2	0.0492001	0.050856	0.0532312	0.0532312	0.0532931
From TAM-M1																						From TAM-M1																						From TAM-M1
M0	0.861437	0.851644	0.858458	0.859647	0.862543	0.857507	0.855436	0.856544	0.858439	0.86108			0.858274									M0	0.858548	0.854282	0.855961	0.851001	0.854872	0.851394	0.861721	0.859228	0.856384	0.859904			0.856329									M0	0.0192676	0.018455	0.0172466	0.0172466	0.0169338
M1	0.0523688	0.0527441	0.0511352	0.0489247	0.0517628	0.052696	0.0534967	0.0505773	0.0482063	0.0512402			0.0513152									M1	0.0564376	0.054159	0.0527122	0.0582108	0.0545251	0.0557655	0.0505154	0.0540016	0.0531534	0.0531752			0.0542656									M1	0.00474125	0.00494151	0.00655572	0.00655572	0.00503981
M2	0.0198675	0.0214846	0.0191246	0.0209968	0.0209904	0.0188564	0.019806	0.0202309	0.0190583	0.0203123			0.0200728									M2	0.017003	0.0184958	0.019716	0.0204248	0.0202813	0.0224696	0.0189815	0.0178644	0.0195237	0.0190203			0.0193781									M2	0.868657	0.866277	0.866969	0.866969	0.870578
TAM-M1	0.0253693	0.0284085	0.0272039	0.0250739	0.0250662	0.0276221	0.0295048	0.0244201	0.0269058	0.0233745			0.0262949									TAM-M1	0.0245826	0.0294298	0.0246195	0.0237949	0.0269058	0.0232867	0.0250026	0.0229686	0.0244301	0.0239288			0.0248949									TAM-M1	0.0243115	0.0245058	0.0248109	0.0248109	0.0239895
TAM-M2	0.0409577	0.0457184	0.0440785	0.0453573	0.0396373	0.0433187	0.041756	0.0482272	0.0473909	0.0439931			0.0440435									TAM-M2	0.0434293	0.0436338	0.0469915	0.0465686	0.0434162	0.0470841	0.04378	0.0459371	0.0465093	0.0439718			0.0451322									TAM-M2	0.0830223	0.0858209	0.0844175	0.0844175	0.0834593
From TAM-M2																						From TAM-M2																						From TAM-M2
M0	0.583579	0.588337	0.581921	0.587877	0.581199	0.581107	0.59059	0.577415	0.585254	0.590812			0.584809									M0	0.581	0.585505	0.580449	0.578291	0.584011	0.589824	0.568713	0.581048	0.58445	0.580049			0.581334									M0	0.0105847	0.0111805	0.0115834	0.0115834	0.0110764
M1	0.0527385	0.0520167	0.0517399	0.0546248	0.0494919	0.0552565	0.0527385	0.0522524	0.0494567	0.048271			0.0518587									M1	0.0546787	0.0583265	0.0541062	0.0581737	0.0519098	0.0544328	0.052653	0.0557587	0.0527812	0.0551605			0.0547981									M1	0.00766129	0.00765512	0.00987107	0.00987107	0.00835767
M2	0.0191037	0.0183887	0.0189713	0.0204082	0.0207317	0.0204165	0.0204248	0.0211039	0.021631	0.0182537			0.0199433									M2	0.0152734	0.014658	0.0182723	0.0171278	0.0178789	0.0159439	0.0162635	0.0162503	0.0179659	0.0182852			0.0167919									M2	0.602419	0.602438	0.600826	0.600826	0.593697
TAM-M1	0.00101616	0.000711165	0.00172466	0.00142146	0.000609756	0.00121889	0.00121939	0.000811688	0.00142175	0.00121692			0.00113718									TAM-M1	0.00101823	0.0012215	0.00192874	0.00131752	0.000812678	0.000913984	0.00111811	0.000812513	0.00101502	0.000711093			0.00108694									TAM-M1	0.00131048	0.0016116	0.00141015	0.00141015	0.00100695
TAM-M2	0.343563	0.340547	0.345643	0.335669	0.347967	0.342001	0.335027	0.348417	0.342236	0.341446			0.342252									TAM-M2	0.34803	0.340289	0.345244	0.34509	0.345388	0.338885	0.361252	0.34613	0.343788	0.345794			0.345989									TAM-M2	0.378024	0.377115	0.376309	0.376309	0.385862
	IL-10 + IL-4 + Insulin - Noise level: 8%															Markov Matrix							IL-10 + IL-4 + Ceramide - Noise level: 8%															Markov Matrix							IL-10 + IL-4 + Ceramide + Insulin - Noise level: 8%
From M0													Mean value			M0	M1	M2	TAM-M1	TAM-M2		From M0													Mean value			M0	M1	M2	TAM-M1	TAM-M2		From M0
M0	0.053694	0.0526793	0.0510677	0.0505448	0.0500858	0.0512355	0.0538058	0.0486181	0.0532312	0.0532151			0.0518177		M0	0.0518177	0.0205962	0.0134829	0.0175096	0.0097743		M0	0.0201552	0.0170663	0.0212927	0.0202952	0.0170061	0.0201125	0.0190085	0.021003	0.0187258	0.0197795			0.0194445		M0	0.0194445	0.0630569	0.0121494	0.0151255	0.00853396		M0	0.017234	0.0212766	0.0197881	0.0173585	0.0203265
M1	0.00454178	0.00402901	0.00433118	0.00474173	0.00464506	0.00463944	0.0043408	0.00474077	0.0042343	0.00403145			0.00442755		M1	0.00442755	0.0484336	0.00320956	0.00574933	0.00904964		M1	0.00797586	0.00907323	0.00864678	0.0088995	0.00996534	0.00713668	0.00766821	0.00878697	0.00678003	0.00767402			0.00826066		M1	0.00826066	0.035828	0.00518637	0.00705676	0.0105273		M1	0.00775528	0.00745221	0.00735294	0.00754717	0.00616283
M2	0.868187	0.866338	0.870971	0.87278	0.870443	0.872416	0.872905	0.871999	0.876298	0.867567			0.87099		M2	0.87099	0.854355	0.928904	0.866388	0.597831		M2	0.867321	0.870382	0.868569	0.869329	0.876733	0.867215	0.870828	0.864766	0.873009	0.874838			0.870299		M2	0.870299	0.796182	0.912421	0.844009	0.569257		M2	0.872361	0.872448	0.869269	0.873747	0.871986
TAM-M1	0.000100929	0.000100725	0.000503626	0.000100888	0.000302939	0.000302572	0.000100949	0.000302602	0	0.000302358			0.000211759		TAM-M1	0.000211759	0.000232366	0.00035219	0.0250331	0.00140929		TAM-M1	0.000107782	0.000324044	0.000216169	0.00010853	0.000324957	0.000108131	0.000432012	0	0.000322858	0.000216169			0.000216065		TAM-M1	0.000216065	0.000407846	0.000190139	0.0277559	0.00144506		TAM-M1	0.000538561	0.000324009	0.000108131	0.00032345	0.000324359
TAM-M2	0.073476	0.0768533	0.0731265	0.0718321	0.0745229	0.071407	0.0688472	0.0743393	0.0662365	0.0748841			0.0725525		TAM-M2	0.0725525	0.0763832	0.0540518	0.0853196	0.381935		TAM-M2	0.104441	0.103154	0.101275	0.101367	0.0959705	0.105428	0.102063	0.105444	0.101162	0.0974924			0.10178		TAM-M2	0.10178	0.104525	0.0700532	0.106053	0.410237		TAM-M2	0.102111	0.0984988	0.103482	0.101024	0.1012
From M1																						From M1																						From M1
M0	0.0220558	0.0217435	0.0203051	0.0201173	0.0200564	0.0219103	0.0180717	0.0183857	0.0225253	0.0207913			0.0205962			1	1	1	1	1		M0	0.0629293	0.0630552	0.0633106	0.0655792	0.0578994	0.0638251	0.0593698	0.0636264	0.0644023	0.0665718			0.0630569			1	1	1	1	1		M0	0.0624174	0.0628157	0.0635762	0.06129	0.0608457
M1	0.0492715	0.0466222	0.0491969	0.0474121	0.049486	0.0489701	0.0509844	0.0504091	0.0463636	0.0456197			0.0484336									M1	0.0370042	0.0355302	0.0337437	0.0341673	0.0386728	0.0343419	0.0352681	0.0347253	0.0367225	0.0381036			0.035828									M1	0.0363276	0.0354711	0.036755	0.0344065	0.0385502
M2	0.853804	0.851638	0.854228	0.854226	0.851945	0.852585	0.853912	0.853824	0.856364	0.861021			0.854355									M2	0.796255	0.800855	0.803473	0.794114	0.793232	0.795826	0.798563	0.793077	0.797309	0.789116			0.796182									M2	0.795905	0.797277	0.79426	0.80208	0.799231
TAM-M1	0.000404694	0.000101133	0.000303061	0.000101092	0.000100786	0.000100969	0.000302877	0.000404081	0.00040404	0.000100929			0.000232366			IL-10 + IL-4 + Insulin - Noise level: 8%						TAM-M1	0.000332373	0.000219322	0.000439657	0.00077152	0.000329598	0.000662544	0.00066335	0	0.000441112	0.000218986			0.000407846			IL-10 + IL-4 + Ceramide - Noise level: 8%						TAM-M1	0.000220167	0.000658906	0.000220751	0.000774422	0.00021966
TAM-M2	0.0744638	0.0798948	0.0759673	0.078144	0.0784116	0.0764338	0.0767289	0.0769775	0.0743434	0.0724667			0.0763832									TAM-M2	0.103479	0.10034	0.0990328	0.105368	0.109866	0.105345	0.106136	0.108571	0.101125	0.105989			0.104525									TAM-M2	0.10513	0.103778	0.105188	0.101449	0.101153
From M2																						From M2																						From M2
M0	0.0136917	0.0137785	0.013195	0.0135788	0.0123855	0.0126927	0.0129609	0.0158043	0.0138652	0.012876			0.0134829									M0	0.0134377	0.0130954	0.0123197	0.0110111	0.0107697	0.010645	0.0109902	0.0115307	0.0128083	0.014886			0.0121494									M0	0.0126783	0.0109705	0.0105887	0.0119983	0.0113636
M1	0.00342293	0.00291662	0.00271958	0.00261517	0.00312154	0.00292133	0.00421983	0.00301993	0.00291369	0.00422493			0.00320956									M1	0.00433817	0.00528039	0.0060019	0.00518793	0.00633513	0.00526981	0.00454401	0.00401989	0.00465756	0.00622889			0.00518637									M1	0.00602219	0.00527426	0.00614147	0.00488426	0.00568182
M2	0.929024	0.931007	0.931305	0.929592	0.929816	0.927873	0.924746	0.92873	0.928062	0.92888			0.928904									M2	0.91366	0.917204	0.910603	0.911276	0.910464	0.914524	0.913558	0.914524	0.914153	0.904244			0.912421									M2	0.916957	0.914768	0.913066	0.908261	0.911406
TAM-M1	0.000402698	0.000502866	0.00020145	0.000100583	0.000100695	0.000705148	0.000200944	0.000402658	0.000401889	0.000502968			0.00035219									TAM-M1	0.000317427	0.000211216	0.000210593	0	0.000211171	0.000210793	0.000422699	0.000105787	0.000211707	0			0.000190139									TAM-M1	0.000316957	0.000316456	0.000211775	0.000212359	0.000210438
TAM-M2	0.0534582	0.0517952	0.0525786	0.0541139	0.0545766	0.0558074	0.057872	0.0520435	0.0547574	0.0535157			0.0540518									TAM-M2	0.0682467	0.0642095	0.0708645	0.0725251	0.0722205	0.0693508	0.070485	0.0698191	0.0681698	0.074641			0.0700532									TAM-M2	0.0640254	0.0686709	0.0699915	0.0746443	0.0713384
From TAM-M1																						From TAM-M1																						From TAM-M1
M0	0.0170466	0.0178284	0.017436	0.0164431	0.0175687	0.0175315	0.0185615	0.015849	0.0168653	0.0199657			0.0175096									M0	0.0158799	0.0148403	0.0148339	0.0153166	0.0171325	0.0143916	0.0123736	0.0151646	0.0159277	0.0153946			0.0151255									M0	0.0161795	0.0134365	0.0147122	0.0148739	0.0132472
M1	0.00554771	0.00574134	0.00534166	0.00524564	0.00747173	0.00534005	0.00645617	0.00504745	0.00515047	0.00615105			0.00574933									M1	0.0057254	0.00688246	0.00698699	0.00755043	0.0077096	0.00708839	0.00667097	0.00570015	0.00796384	0.00828937			0.00705676									M1	0.00657966	0.00816941	0.00558419	0.00668247	0.00667744
M2	0.861509	0.863517	0.865148	0.869565	0.869649	0.864181	0.868254	0.87341	0.868309	0.860341			0.866388									M2	0.842606	0.851382	0.843921	0.843598	0.837991	0.842015	0.849473	0.849	0.839217	0.840887			0.844009									M2	0.841765	0.845749	0.84418	0.842854	0.841896
TAM-M1	0.0267299	0.0265915	0.0242895	0.0230001	0.0211026	0.0275063	0.0252194	0.0239249	0.0236316	0.0283352			0.0250331									TAM-M1	0.0260344	0.0232283	0.0278405	0.025995	0.0262341	0.0271722	0.0300194	0.0309744	0.0317477	0.0283131			0.0277559									TAM-M1	0.0271815	0.027303	0.0287801	0.0280233	0.0269251
TAM-M2	0.0891668	0.0863215	0.0877847	0.085746	0.0842084	0.0854408	0.0815091	0.0817686	0.0860432	0.0852072			0.0853196									TAM-M2	0.109755	0.103667	0.106417	0.10754	0.110933	0.109333	0.101463	0.0991611	0.105144	0.107116			0.106053									TAM-M2	0.108295	0.105342	0.106744	0.107566	0.111255
From TAM-M2																						From TAM-M2																						From TAM-M2
M0	0.00926859	0.0107668	0.0098671	0.00946436	0.0086615	0.00966378	0.0100695	0.00835683	0.0105549	0.0110697			0.0097743									M0	0.00835714	0.00805682	0.00811124	0.0080135	0.00876082	0.00925244	0.00895397	0.00832192	0.00780097	0.00971079			0.00853396									M0	0.00801181	0.00961031	0.00919079	0.00728694	0.00864796
M1	0.00805964	0.010163	0.00886025	0.00805477	0.00966865	0.0100664	0.00896184	0.00835683	0.00944914	0.00885579			0.00904964									M1	0.00994393	0.00932895	0.00874328	0.010755	0.0124551	0.011881	0.00948067	0.0104287	0.012334	0.00992189			0.0105273									M1	0.0111744	0.00887105	0.0106698	0.00992713	0.0102299
M2	0.585432	0.597605	0.604913	0.605618	0.60288	0.594725	0.600342	0.593637	0.597306	0.595854			0.597831									M2	0.573363	0.568642	0.573159	0.56822	0.573253	0.564189	0.569156	0.573897	0.565465	0.563226			0.569257									M2	0.557453	0.573345	0.563173	0.567747	0.563172
TAM-M1	0.00161193	0.00150936	0.000805477	0.000906162	0.00191359	0.00110731	0.00171181	0.00140959	0.00180941	0.00130824			0.00140929									TAM-M1	0.00137522	0.00127213	0.00126409	0.00126529	0.00137218	0.0017874	0.00168545	0.00115875	0.00158128	0.00168883			0.00144506									TAM-M1	0.0016867	0.000844862	0.00126769	0.00200655	0.000949167
TAM-M2	0.395628	0.379956	0.375554	0.375957	0.376876	0.384437	0.378915	0.38824	0.380881	0.382912			0.381935									TAM-M2	0.406961	0.4127	0.408722	0.411746	0.404159	0.41289	0.410724	0.406194	0.412819	0.415453			0.410237									TAM-M2	0.421674	0.407329	0.415698	0.413032	0.417001
	TGFb + IL-4 - Noise level: 8%															Markov Matrix							TGFb + IL-4 + Insulin - Noise level: 8%															Markov Matrix							TGFb + IL-4 + Ceramide - Noise level: 8%
From M0													Mean value			M0	M1	M2	TAM-M1	TAM-M2		From M0													Mean value			M0	M1	M2	TAM-M1	TAM-M2		From M0
M0	0.0520004	0.0479694	0.053888	0.0521222	0.0492233	0.0567312	0.0488593	0.0495509	0.0489722	0.0533159			0.0512633		M0	0.0512633	0.0217566	0.0148542	0.0176465	0.00992157		M0	0.0500504	0.0501008	0.0495159	0.0535013	0.047845	0.0531786	0.051792	0.0542205	0.0507635	0.0503024			0.051127		M0	0.051127	0.0200641	0.0140216	0.0170353	0.00946896		M0	0.0186067	0.0205502	0.0190724	0.018292	0.0209368
M1	0.00453492	0.00453492	0.00443191	0.0048392	0.0046399	0.00463523	0.00323037	0.004945	0.0044337	0.00473695			0.00449621		M1	0.00449621	0.0481734	0.00318998	0.00453728	0.00928692		M1	0.00443102	0.00413306	0.00292457	0.00473552	0.00474412	0.00443996	0.00424028	0.00484653	0.00515725	0.00362903			0.00432813		M1	0.00432813	0.0474927	0.00342989	0.00525486	0.00961063		M1	0.00789701	0.00869849	0.00845254	0.00800952	0.00841787
M2	0.878464	0.873325	0.87228	0.872064	0.876437	0.866788	0.876136	0.874458	0.881499	0.874017			0.874547		M2	0.874547	0.856046	0.9289	0.869659	0.599211		M2	0.872004	0.872681	0.87737	0.868715	0.877359	0.869526	0.873599	0.865913	0.868339	0.872077			0.871758		M2	0.871758	0.856159	0.927932	0.865662	0.599099		M2	0.867806	0.865935	0.871912	0.868492	0.869631
TAM-M1	0	0.000201552	0.000100725	0.00030245	0.00040347	0.000503829	0.000201898	0.000302755	0.000302297	0.000302358			0.000262133		TAM-M1	0.000262133	0.000414565	0.000311943	0.0256217	0.00115834		TAM-M1	0.000302115	0.000100806	0.000100847	0.000100756	0.000201877	0.000403633	0.000201918	0.000706785	0.000101122	0.000302419			0.000252228		TAM-M1	0.000252228	0.000353603	0.000211265	0.0255076	0.00140034		TAM-M1	0.000216357	0.000108731	0.000216732	0.000216474	0.000539607
TAM-M2	0.0650005	0.0739696	0.069299	0.0706724	0.0692959	0.0713422	0.0715728	0.0707438	0.0647924	0.0676275			0.0694316		TAM-M2	0.0694316	0.073609	0.0527435	0.0825354	0.380423		TAM-M2	0.0732125	0.0729839	0.0700887	0.0729471	0.0698496	0.0724521	0.0701666	0.0743134	0.0756396	0.0736895			0.0725343		TAM-M2	0.0725343	0.0759309	0.0544052	0.0865398	0.380422		TAM-M2	0.105474	0.104708	0.100347	0.10499	0.100475
From M1																						From M1																						From M1
M0	0.0227388	0.0233522	0.0220202	0.0226721	0.0238891	0.0196158	0.0215478	0.0211779	0.0199171	0.0206352			0.0217566			1	1	1	1	1		M0	0.0216315	0.0213628	0.0194694	0.0190928	0.0212745	0.0191063	0.0190832	0.0178752	0.0222088	0.0195364			0.0200641			1	1	1	1	1		M0	0.060989	0.0659304	0.0599164	0.0614876	0.0604759
M1	0.0504295	0.0454913	0.0451515	0.0525304	0.0502075	0.0464105	0.046434	0.0503227	0.0482257	0.0465304			0.0481734									M1	0.0469018	0.0439405	0.0456976	0.0504091	0.0469853	0.049535	0.0479604	0.0480711	0.0476479	0.0477781			0.0474927									M1	0.0396703	0.0325787	0.0389182	0.0369146	0.0383344
M2	0.853866	0.859887	0.858889	0.85253	0.852009	0.859151	0.858574	0.853267	0.856435	0.855857			0.856046									M2	0.860305	0.861598	0.85867	0.857157	0.853095	0.855237	0.85935	0.850333	0.851302	0.85454			0.856159									M2	0.791648	0.796135	0.796834	0.795372	0.798744
TAM-M1	0.000606367	0.000505459	0.000505051	0.000809717	0.000303674	0.000303337	0.000202327	0.000201694	0.000101102	0.000606919			0.000414565			TGFb + IL-4 - Noise level: 8%						TAM-M1	0.000202163	0.000607472	0.000504388	0.000202041	0.00030248	0.000202184	0.000403877	0.000403959	0.000403796	0.000303674			0.000353603			TGFb + IL-4 + Insulin - Noise level: 8%						TAM-M1	0.000549451	0.000993926	0.000329815	0.000440771	0.000330469
TAM-M2	0.0723598	0.0707643	0.0734343	0.0714575	0.0735904	0.0745197	0.0732423	0.0750303	0.075321	0.0763706			0.073609									TAM-M2	0.0709593	0.0724916	0.0756582	0.0731387	0.0783424	0.0759199	0.0732027	0.0833165	0.0784373	0.0778419			0.0759309									TAM-M2	0.107143	0.104362	0.104002	0.105785	0.102115
From M2																						From M2																						From M2
M0	0.0161112	0.0134795	0.0133857	0.0139783	0.0148051	0.0131777	0.0176305	0.0165846	0.015397	0.0139923			0.0148542									M0	0.0133803	0.0138875	0.0129635	0.0149869	0.0145802	0.0133776	0.0131764	0.0155132	0.0142828	0.0140675			0.0140216									M0	0.0116169	0.0134392	0.0105932	0.00995341	0.0125131
M1	0.00362501	0.00352077	0.00332126	0.00392196	0.00282002	0.00271602	0.00231715	0.00341743	0.00342156	0.0028186			0.00318998									M1	0.00462777	0.00261648	0.00311526	0.00352042	0.00301659	0.00271575	0.00412392	0.00372721	0.00271575	0.00411977			0.00342989									M1	0.00464674	0.00613757	0.00508475	0.00518848	0.00546793
M2	0.928708	0.928176	0.927234	0.927997	0.928694	0.933809	0.928672	0.929842	0.924525	0.931347			0.9289									M2	0.930181	0.928952	0.928047	0.92235	0.926094	0.934017	0.92929	0.927672	0.923858	0.928859			0.927932									M2	0.909389	0.91291	0.914195	0.917937	0.912198
TAM-M1	0.000100695	0.000301781	0.000201288	0.000301689	0.00020143	0.000502968	0.000201491	0.000301538	0.000301902	0.000704651			0.000311943									TAM-M1	0.000201207	0.000301902	0.000100492	0.000100583	0.000201106	0.00030175	0.000100583	0.000302206	0.000402334	0.000100482			0.000211265									TAM-M1	0.000528039	0.00010582	0	0.000317662	0
TAM-M2	0.051455	0.0545217	0.0558575	0.0538013	0.0534797	0.0497938	0.0511787	0.0498543	0.056355	0.0511375			0.0527435									TAM-M2	0.0516097	0.0542417	0.0557733	0.0590424	0.0561086	0.0495876	0.0533092	0.0527853	0.0587407	0.0528537			0.0544052									TAM-M2	0.0738198	0.0674074	0.0701271	0.0666031	0.0698212
From TAM-M1																						From TAM-M1																						From TAM-M1
M0	0.0188375	0.0166297	0.0158186	0.0176607	0.0171527	0.018539	0.0181305	0.0170707	0.0188641	0.0177616			0.0176465									M0	0.0180516	0.0189688	0.0165273	0.0166566	0.0171648	0.0174255	0.0170604	0.0181415	0.0143319	0.016025			0.0170353									M0	0.016374	0.0157878	0.0162716	0.0121584	0.0132173
M1	0.00533897	0.00372909	0.00513854	0.00282571	0.00413682	0.00493703	0.00553989	0.00434343	0.00514476	0.00423857			0.00453728									M1	0.0036305	0.0052467	0.00433337	0.0045427	0.00514943	0.00644641	0.00625883	0.00614795	0.00605571	0.00473695			0.00525486									M1	0.00775611	0.00622919	0.00829741	0.00785453	0.0078444
M2	0.867231	0.866257	0.871738	0.870825	0.873171	0.868312	0.866841	0.879293	0.867144	0.865779			0.869659									M2	0.866983	0.864998	0.86758	0.865738	0.860763	0.868251	0.866546	0.859403	0.869398	0.866962			0.865662									M2	0.842939	0.854044	0.841487	0.846245	0.844187
TAM-M1	0.0263927	0.029228	0.0242821	0.0241195	0.0262335	0.0247859	0.0283038	0.0216162	0.0263291	0.0249268			0.0256217									TAM-M1	0.0261194	0.0251236	0.025194	0.0253382	0.0254443	0.0256849	0.0247325	0.0241887	0.0252321	0.0280185			0.0255076									TAM-M1	0.0260692	0.0249168	0.0265086	0.0271143	0.0247152
TAM-M2	0.0822001	0.0841564	0.0830227	0.0845696	0.0793058	0.0834257	0.0811845	0.0776768	0.0825179	0.0872944			0.0825354									TAM-M2	0.0852158	0.0856624	0.086365	0.0877246	0.0914782	0.0821918	0.0854028	0.0921185	0.0849818	0.0842572			0.0865398									TAM-M2	0.106862	0.0990227	0.107435	0.106628	0.110037
From TAM-M2																						From TAM-M2																						From TAM-M2
M0	0.00988701	0.0103705	0.00966378	0.0106833	0.0105708	0.00895733	0.00957951	0.00977133	0.00996176	0.00977035			0.00992157									M0	0.00846433	0.00826196	0.00997582	0.00876486	0.0119706	0.00837031	0.00916692	0.00896364	0.0101845	0.0105666			0.00946896									M0	0.00557601	0.00788063	0.00778046	0.00824176	0.00885236
M1	0.00968523	0.00926299	0.00986511	0.00876839	0.00845666	0.00875604	0.00776444	0.0113831	0.00905615	0.00987107			0.00928692									M1	0.011185	0.00987406	0.00816203	0.010276	0.0101599	0.0100847	0.00795809	0.0086615	0.0102854	0.0094596			0.00961063									M1	0.0117833	0.0108227	0.00883188	0.00950972	0.00874697
M2	0.604419	0.593536	0.600463	0.593227	0.600423	0.604066	0.604215	0.59454	0.603441	0.593775			0.599211									M2	0.595627	0.608665	0.608424	0.597622	0.596419	0.597923	0.598267	0.597744	0.597661	0.592634			0.599099									M2	0.571489	0.562257	0.571233	0.566462	0.577195
TAM-M1	0.00131154	0.00100685	0.00130864	0.00110865	0.00120809	0.00100644	0.00100837	0.000906618	0.00140873	0.00130943			0.00115834									TAM-M1	0.00211608	0.00130982	0.00171302	0.00181342	0.00100594	0.00100847	0.0014103	0.00110787	0.00131088	0.00120761			0.00140034									TAM-M1	0.00115729	0.00147105	0.00168226	0.00190194	0.000843081
TAM-M2	0.374697	0.385824	0.378699	0.386212	0.379342	0.377214	0.377433	0.383399	0.376132	0.385274			0.380423									TAM-M2	0.382608	0.371889	0.371725	0.381523	0.380445	0.382614	0.383197	0.383523	0.380559	0.386133			0.380422									TAM-M2	0.409995	0.417569	0.410472	0.413884	0.404363
	TGFb + IL-4 + Ceramide + Insulin - Noise level: 8%															Markov Matrix							TLR4 + IL-4 - Noise level: 8%															Markov Matrix							TLR4 + IL-4 + Insulin - Noise level: 8%
From M0													Mean value			M0	M1	M2	TAM-M1	TAM-M2		From M0													Mean value			M0	M1	M2	TAM-M1	TAM-M2		From M0
M0	0.0184665	0.0195845	0.0200756	0.0184965	0.0175135	0.0185685	0.0180991	0.0187047	0.0182648	0.0184003			0.0186174		M0	0.0186174	0.0619746	0.0116938	0.0136563	0.00870012		M0	0.0197945	0.0201364	0.0205739	0.0188291	0.0201386	0.01916	0.0190085	0.0189681	0.0178051	0.0207747			0.0195189		M0	0.0195189	0.0629175	0.0119568	0.0137431	0.00852178		M0	0.0180619	0.0188189	0.0193723	0.0168835	0.0189353
M1	0.0087473	0.0063839	0.00841878	0.00876149	0.00854054	0.00809673	0.00856183	0.00756839	0.00804523	0.00703539			0.00801596		M1	0.00801596	0.0376332	0.00481854	0.00731955	0.010722		M1	0.00778799	0.0089856	0.00747158	0.00833243	0.00638805	0.00822689	0.00853224	0.00802081	0.00906442	0.00789872			0.00807087		M1	0.00807087	0.0363271	0.00525564	0.00737959	0.0107894		M1	0.00897685	0.00605667	0.00865801	0.00935584	0.00800692
M2	0.87203	0.873404	0.871452	0.868253	0.871568	0.872719	0.87439	0.866364	0.876712	0.872064			0.871896		M2	0.871896	0.796367	0.913227	0.846857	0.566805		M2	0.869551	0.870412	0.868652	0.869062	0.873105	0.867612	0.8718	0.873726	0.866084	0.87124			0.870125		M2	0.870125	0.797312	0.912747	0.845618	0.570134		M2	0.87454	0.871188	0.869481	0.870416	0.873079
TAM-M1	0.000323974	0.000324605	0.000323799	0.000540833	0.000324324	0.000323869	0.000325133	0	0.000108719	0.000432947			0.00030282		TAM-M1	0.00030282	0.000374977	0.000221566	0.0262824	0.00149579		TAM-M1	0.000216333	0.000216521	0.000324851	0.000432854	0.000433088	0.000108249	0.000648018	0.000541947	0.000431639	0.000324605			0.00036781		TAM-M1	0.00036781	0.000506849	0.000221625	0.0270595	0.00137103		TAM-M1	0.000108155	0.00021631	0.0004329	0.000322615	0.000324605
TAM-M2	0.100432	0.100303	0.0997302	0.103948	0.102054	0.100291	0.0986236	0.107363	0.0968689	0.102067			0.101168		TAM-M2	0.101168	0.103651	0.0700392	0.105884	0.412277		TAM-M2	0.10265	0.100249	0.102978	0.103344	0.099935	0.104893	0.100011	0.0987427	0.106615	0.099762			0.101918		TAM-M2	0.101918	0.102936	0.069819	0.1062	0.409183		TAM-M2	0.0983128	0.103721	0.102056	0.103022	0.0996538
From M1																						From M1																						From M1
M0	0.0580808	0.0610989	0.0632869	0.0681244	0.0613192	0.0595199	0.0621494	0.0641167	0.0600664	0.061983			0.0619746			1	1	1	1	1		M0	0.0624312	0.0638439	0.0610065	0.0657649	0.0648906	0.0677181	0.0621762	0.0590178	0.0617761	0.0605495			0.0629175			1	1	1	1	1		M0	0.0620112	0.0653494	0.0610519	0.0645695	0.0609109
M1	0.0382082	0.036044	0.0361166	0.0365894	0.0384488	0.0396062	0.0360796	0.0395755	0.0384956	0.0371678			0.0376332									M1	0.0353446	0.0356158	0.0374408	0.0373914	0.034822	0.0359546	0.0348363	0.0374367	0.037176	0.0372527			0.0363271									M1	0.0375592	0.0362071	0.0359064	0.039404	0.0352642
M2	0.79776	0.794176	0.797548	0.791561	0.79273	0.797544	0.800242	0.794605	0.797898	0.799603			0.796367									M2	0.799604	0.797552	0.798811	0.792808	0.79759	0.791331	0.792967	0.804338	0.797794	0.80033			0.797312									M2	0.795021	0.798101	0.798836	0.792053	0.798474
TAM-M1	0.000109794	0.000549451	0.000220897	0.000439512	0.000552425	0.000442527	0.000329997	0.00055273	0.000331858	0.00022058			0.000374977			TGFb + IL-4 + Ceramide + Insulin - Noise level: 8%						TAM-M1	0.000110108	0.000661594	0.00022024	0.000549874	0.000331638	0.000992611	0.000440966	0.000770755	0.000441258	0.000549451			0.000506849			TLR4 + IL-4 - Noise level: 8%						TAM-M1	0.000330433	0.000772712	0.000329417	0.000220751	0.000442184
TAM-M2	0.105841	0.108132	0.102827	0.103285	0.10695	0.102887	0.101199	0.10115	0.103208	0.101026			0.103651									TAM-M2	0.10251	0.102327	0.102522	0.103486	0.102366	0.104004	0.10958	0.0984365	0.102813	0.101319			0.102936									TAM-M2	0.105078	0.0995695	0.103876	0.103753	0.104908
From M2																						From M2																						From M2
M0	0.0120938	0.0125979	0.0109497	0.0121719	0.01194	0.0108296	0.011306	0.0115449	0.0109658	0.0125382			0.0116938									M0	0.0116414	0.0118243	0.0120279	0.0110526	0.0118443	0.0121526	0.0117932	0.0140236	0.011504	0.0117039			0.0119568									M0	0.0106709	0.0126729	0.0117188	0.0126756	0.0125514
M1	0.00410138	0.0042346	0.00473784	0.00465707	0.0058115	0.00494165	0.0046492	0.00482788	0.00558836	0.00463597			0.00481854									M1	0.00380993	0.00496199	0.00485334	0.00515789	0.00571066	0.00739723	0.00410656	0.00601012	0.00485488	0.0056938			0.00525564									M1	0.00549392	0.00432992	0.00548986	0.00591528	0.00495728
M2	0.91303	0.912132	0.914192	0.919454	0.910926	0.912627	0.913673	0.913413	0.914171	0.90865			0.913227									M2	0.913007	0.912268	0.911479	0.913053	0.914975	0.913981	0.91313	0.908688	0.912929	0.91396			0.912747									M2	0.911569	0.918999	0.908889	0.913383	0.911296
TAM-M1	0.000315491	0.000317595	0.000105285	0.000317528	0.000316991	0.000315424	0.000105664	0	0.000316322	0.000105363			0.000221566									TAM-M1	0.000105831	0.000211149	0.000211015	0.000210526	0.000317259	0.000211349	0.000105296	0.000316322	0.000316623	0.000210881			0.000221625									TAM-M1	0	0.000105608	0.000211149	0.00010563	0.000421896
TAM-M2	0.0704596	0.0707178	0.0700147	0.0633997	0.0710059	0.0712859	0.0702663	0.0702141	0.0689582	0.0740702			0.0700392									TAM-M2	0.0714361	0.0707348	0.0714286	0.0705263	0.0671531	0.0662581	0.0708645	0.0709616	0.0703958	0.068431			0.069819									TAM-M2	0.0722662	0.0638927	0.0736909	0.0679201	0.0707731
From TAM-M1																						From TAM-M1																						From TAM-M1
M0	0.0151711	0.0136091	0.0147996	0.0133707	0.0130262	0.013402	0.0121754	0.0149366	0.0127416	0.0133305			0.0136563									M0	0.0121388	0.0153896	0.0152262	0.0136452	0.0122515	0.0141103	0.0135717	0.0146805	0.0140648	0.0123524			0.0137431									M0	0.0159037	0.013464	0.0133319	0.0139009	0.012504
M1	0.00710136	0.00696528	0.00799395	0.0087341	0.00882765	0.005468	0.00786553	0.00580271	0.00712666	0.00731026			0.00731955									M1	0.00827157	0.00699526	0.00707699	0.00866363	0.00698549	0.00732443	0.00678587	0.00690846	0.00654928	0.00823491			0.00737959									M1	0.00666237	0.00872469	0.00784862	0.00840517	0.00646761
M2	0.847859	0.849228	0.843038	0.848932	0.844547	0.851185	0.846137	0.846121	0.843213	0.848312			0.846857									M2	0.845204	0.848902	0.846022	0.845571	0.847824	0.844356	0.841448	0.84715	0.843998	0.845704			0.845618									M2	0.841822	0.847264	0.84249	0.84903	0.841651
TAM-M1	0.0260383	0.025718	0.0299233	0.0240457	0.0282054	0.0251957	0.0269368	0.0242854	0.0275348	0.0249409			0.0262824									TAM-M1	0.0257815	0.0253982	0.0264851	0.0270739	0.0268673	0.0274666	0.0278975	0.0301166	0.0255529	0.0279554			0.0270595									TAM-M1	0.0280464	0.0252047	0.0306419	0.0237069	0.0296432
TAM-M2	0.10383	0.104479	0.104245	0.104917	0.105393	0.10475	0.106885	0.108855	0.109383	0.106106			0.105884									TAM-M2	0.108605	0.103315	0.10519	0.105047	0.106072	0.106743	0.110297	0.101144	0.109835	0.105754			0.1062									TAM-M2	0.107565	0.105343	0.105688	0.104957	0.109734
From TAM-M2																						From TAM-M2																						From TAM-M2
M0	0.00852811	0.00852811	0.00861978	0.00895868	0.00842017	0.00653319	0.00852004	0.00998948	0.009415	0.00948867			0.00870012									M0	0.00843437	0.00812322	0.00947867	0.00842993	0.0077862	0.00852542	0.00780344	0.00822178	0.00931907	0.00909572			0.00852178									M0	0.00812065	0.00736997	0.00999264	0.0074855	0.00916079
M1	0.00958096	0.0118972	0.011458	0.0104342	0.0106305	0.0114858	0.00999264	0.0101998	0.00994393	0.0115973			0.010722									M1	0.0110701	0.0112881	0.0106372	0.00958904	0.00978535	0.0114725	0.00959612	0.0112786	0.0113311	0.0118456			0.0107894									M1	0.00864796	0.0100021	0.0111497	0.00980496	0.0120038
M2	0.570541	0.561171	0.574687	0.563449	0.570993	0.562908	0.565583	0.560042	0.574209	0.56447			0.566805									M2	0.573959	0.573162	0.572933	0.573762	0.574916	0.572361	0.565644	0.56783	0.557979	0.5688			0.570134									M2	0.57182	0.568225	0.571474	0.577438	0.576393
TAM-M1	0.000947568	0.00136871	0.00199727	0.00137015	0.00168403	0.00189673	0.00136741	0.00126183	0.00200994	0.0010543			0.00149579									TAM-M1	0.00137059	0.00200443	0.00105319	0.000737619	0.00147306	0.00178929	0.00115997	0.00126489	0.00127078	0.00158646			0.00137103									TAM-M1	0.00105463	0.00242156	0.00168297	0.00147601	0.00179004
TAM-M2	0.410402	0.417035	0.403238	0.415788	0.408273	0.417176	0.414537	0.418507	0.404422	0.41339			0.412277									TAM-M2	0.405166	0.405423	0.405898	0.407482	0.40604	0.405852	0.415797	0.411405	0.4201	0.408673			0.409183									TAM-M2	0.410356	0.411981	0.405701	0.403795	0.400653
	TLR4 + IL-4 + Ceramide - Noise level: 8%															Markov Matrix							TLR4 + IL-4 + Ceramide + Insulin - Noise level: 8%															Markov Matrix							IL-12 + IFN-g - Noise level: 8%
From M0													Mean value			M0	M1	M2	TAM-M1	TAM-M2		From M0													Mean value			M0	M1	M2	TAM-M1	TAM-M2		From M0
M0	0.0202827	0.0221863	0.0189558	0.0176924	0.023369	0.0174734	0.0182269	0.0183764	0.0202346	0.0230894			0.0199887		M0	0.0199887	0.0633502	0.0114936	0.0146408	0.0090684		M0	0.0188597	0.020804	0.020804	0.0177259	0.0197269	0.021362	0.0185145	0.0186067	0.0185085	0.0188761			0.0193788		M0	0.0193788	0.0625708	0.0118281	0.013641	0.00868755		M0	0.415886	0.416789	0.403781	0.41464	0.416109
M1	0.00981767	0.00861605	0.00758232	0.00716379	0.00746511	0.00738007	0.00711821	0.00799914	0.00904101	0.00813008			0.00803134		M1	0.00803134	0.035533	0.00490152	0.006751	0.0103342		M1	0.00877954	0.00758479	0.00758479	0.00734976	0.00953826	0.00704836	0.00725422	0.00854608	0.00790129	0.00787402			0.00794611		M1	0.00794611	0.0365009	0.00521614	0.00769658	0.010697		M1	0.536387	0.535211	0.548841	0.535581	0.536245
M2	0.862768	0.869359	0.871534	0.877564	0.866926	0.868135	0.874137	0.869528	0.862555	0.865041			0.868755		M2	0.868755	0.796248	0.913604	0.845692	0.568172		M2	0.868849	0.872034	0.872034	0.871055	0.864513	0.866732	0.873322	0.869753	0.862972	0.86776			0.868902		M2	0.868902	0.795737	0.913231	0.842577	0.567449		M2	0.00846215	0.00630986	0.00844024	0.00825885	0.00782757
TAM-M1	0.000107887	0.000215401	0.000324957	0.000217085	0.00064914	0.00010853	0.00064711	0.000324289	0.000753417	0.000650407			0.000399822		TAM-M1	0.000399822	0.000319298	0.000242981	0.0271448	0.00130741		TAM-M1	0	0.000216708	0.000216708	0.000432339	0.000216779	0.000542182	0.000108272	0.000216357	0	0.00032359			0.000227293		TAM-M1	0.000227293	0.000384627	0.000242874	0.0271829	0.00117983		TAM-M1	0.0392644	0.0415775	0.0387126	0.0414074	0.0398185
TAM-M2	0.107023	0.099623	0.101603	0.0973624	0.10159	0.106903	0.0998706	0.103773	0.107416	0.103089			0.102825		TAM-M2	0.102825	0.104549	0.069758	0.105771	0.411118		TAM-M2	0.103512	0.0993607	0.0993607	0.103437	0.106005	0.104316	0.100801	0.102878	0.110618	0.105167			0.103545		TAM-M2	0.103545	0.104807	0.0694822	0.108903	0.411986		TAM-M2	0	0.000112676	0.000225073	0.000113135	0
From M1																						From M1																						From M1
M0	0.0627546	0.0646015	0.0648393	0.0598526	0.0622585	0.0603147	0.0660222	0.0626519	0.0635551	0.066652			0.0633502			1	1	1	1	1		M0	0.064772	0.0629309	0.0629309	0.064477	0.0620438	0.0610293	0.0615079	0.0645659	0.057465	0.063985			0.0625708			1	1	1	1	1		M0	0.046663	0.0451045	0.0430321	0.0438308	0.0421833
M1	0.0335792	0.0377026	0.0376486	0.0350974	0.0348824	0.0350743	0.0368011	0.0344751	0.034536	0.035533			0.035533									M1	0.034479	0.0372113	0.0372113	0.0372534	0.036054	0.0361777	0.0401235	0.0351476	0.0384194	0.0329318			0.0365009									M1	0.914727	0.913751	0.916474	0.913763	0.91364
M2	0.798635	0.792415	0.795354	0.799318	0.800088	0.796766	0.792925	0.80232	0.790798	0.793864			0.796248									M2	0.798524	0.786691	0.786691	0.790918	0.801261	0.800418	0.798832	0.790767	0.804838	0.798431			0.795737									M2	0.00507446	0.00506051	0.00430321	0.00328731	0.00575731
TAM-M1	0.000330287	0.000220483	0.000440335	0.000220046	0.000662325	0.000437063	0.000109854	0.000110497	0.000110339	0.000551755			0.000319298			TLR4 + IL-4 + Ceramide - Noise level: 8%						TAM-M1	0.000110156	0.000547226	0.000547226	0.000551086	0	0.000549813	0.000330688	0.000440723	0.000437828	0.000331528			0.000384627			TLR4 + IL-4 + Ceramide + Insulin - Noise level: 8%						TAM-M1	0.0335356	0.0360836	0.0361911	0.039119	0.038419
TAM-M2	0.104701	0.10506	0.101717	0.105512	0.102108	0.107408	0.104141	0.100442	0.111001	0.103399			0.104549									TAM-M2	0.102115	0.112619	0.112619	0.1068	0.100641	0.101825	0.0992063	0.109079	0.0988398	0.104321			0.104807									TAM-M2	0	0	0	0	0
From M2																						From M2																						From M2
M0	0.0127361	0.0110088	0.0107731	0.0132925	0.011596	0.011746	0.011493	0.0106338	0.00918012	0.0124762			0.0114936									M0	0.0115899	0.0130269	0.0130269	0.00981634	0.0102105	0.012381	0.0116095	0.0118293	0.0126249	0.0121655			0.0118281									M0	0.155482	0.15873	0.157072	0.159859	0.163683
M1	0.00488219	0.00486927	0.00570342	0.00516932	0.00421674	0.00465608	0.00474483	0.00389556	0.0062256	0.00465215			0.00490152									M1	0.00526815	0.00550731	0.00550731	0.00569981	0.00610526	0.00529101	0.00443272	0.00443599	0.0054708	0.00444303			0.00521614									M1	0.738776	0.741329	0.740464	0.732784	0.734691
M2	0.915623	0.914576	0.912759	0.91402	0.911976	0.91164	0.911641	0.917983	0.914635	0.911186			0.913604									M2	0.911495	0.911459	0.911459	0.914714	0.913474	0.912698	0.914934	0.915399	0.912572	0.914101			0.913231									M2	0.0492675	0.047619	0.0471452	0.0483814	0.0492228
TAM-M1	0.000318404	0	0.000422476	0	0.000210837	0.00042328	0.000105441	0.000421141	0.000211037	0.000317192			0.000242981									TAM-M1	0.000105363	0.00021182	0.00021182	0.000211104	0.000526316	0.00021164	0.000211082	0.000211238	0.000105208	0.000423146			0.000242874									TAM-M1	0.0562382	0.0522046	0.0552002	0.0589759	0.0524023
TAM-M2	0.0664402	0.0695459	0.0703422	0.0675177	0.0720008	0.0715344	0.072016	0.0670668	0.0697478	0.0713682			0.069758									TAM-M2	0.0715415	0.0697945	0.0697945	0.0695588	0.0696842	0.069418	0.0688127	0.0681242	0.0692267	0.068867			0.0694822									TAM-M2	0.000236295	0.000117578	0.000118455	0	0
From TAM-M1																						From TAM-M1																						From TAM-M1
M0	0.0164534	0.0142536	0.0153697	0.0144943	0.014189	0.0140679	0.0123177	0.0151499	0.0142195	0.0158935			0.0146408									M0	0.0141133	0.0130761	0.0130761	0.0125834	0.0147645	0.014366	0.015529	0.0133779	0.013036	0.0124879			0.013641									M0	0.0525255	0.0497809	0.0527024	0.0541634	0.0537996
M1	0.00666738	0.00685886	0.00730868	0.00697874	0.00709449	0.00762457	0.00669908	0.00515741	0.00624798	0.00687285			0.006751									M1	0.00797242	0.00825295	0.00825295	0.00677565	0.00808277	0.00669691	0.00798016	0.00765994	0.00689507	0.00839703			0.00769658									M1	0.533542	0.519946	0.516932	0.520283	0.51939
M2	0.846005	0.847498	0.841251	0.849581	0.839837	0.842998	0.847758	0.845493	0.855542	0.840958			0.845692									M2	0.839797	0.842015	0.842015	0.844052	0.84244	0.840138	0.842446	0.843025	0.841844	0.847992			0.842577									M2	0.0173592	0.0221373	0.0180534	0.0176424	0.021744
TAM-M1	0.0260243	0.0271139	0.027945	0.0257677	0.0293454	0.0258806	0.028201	0.0276136	0.0246687	0.0288875			0.0271448									TAM-M1	0.0294118	0.0267953	0.0267953	0.0295763	0.0282358	0.0272197	0.0286854	0.025677	0.026072	0.023361			0.0271829									TAM-M1	0.396349	0.408136	0.4122	0.407799	0.405066
TAM-M2	0.10485	0.104276	0.108126	0.103178	0.109535	0.109429	0.105024	0.106586	0.0993213	0.107388			0.105771									TAM-M2	0.108705	0.109861	0.109861	0.107012	0.106477	0.111579	0.10536	0.11026	0.112153	0.107762			0.108903									TAM-M2	0.000223989	0	0.000112133	0.000112372	0
From TAM-M2																						From TAM-M2																						From TAM-M2
M0	0.0100074	0.00877564	0.00746897	0.00865344	0.00832543	0.00906313	0.00971694	0.0100053	0.00907269	0.00959511			0.0090684									M0	0.00790056	0.00850572	0.00850572	0.00958399	0.00724333	0.00949567	0.0102353	0.0100116	0.00768745	0.00770611			0.00868755									M0	0.0755467	0.071387	0.0737896	0.0723469	0.0758388
M1	0.0108501	0.0130049	0.00936251	0.00970874	0.011487	0.010117	0.00961132	0.0100053	0.00970567	0.00948967			0.0103342									M1	0.00979669	0.011236	0.011236	0.00895208	0.0121772	0.0115003	0.0107629	0.0109601	0.0103201	0.0100285			0.010697									M1	0.710794	0.712822	0.715317	0.718911	0.704334
M2	0.572632	0.567456	0.575005	0.562685	0.570661	0.568553	0.570659	0.566193	0.561241	0.566639			0.568172									M2	0.562098	0.567678	0.567678	0.566087	0.560256	0.566892	0.565158	0.569185	0.572767	0.576692			0.567449									M2	0.0226874	0.025853	0.0264199	0.0229079	0.0252796
TAM-M1	0.00147477	0.00116304	0.00136756	0.00179401	0.00115924	0.00126462	0.000844951	0.00136914	0.00147695	0.00115985			0.00130741									TAM-M1	0.00147477	0.000735062	0.000735062	0.0011585	0.00104976	0.000949567	0.00147726	0.000843081	0.00115838	0.00221683			0.00117983									TAM-M1	0.160683	0.158961	0.154446	0.154745	0.163677
TAM-M2	0.405035	0.4096	0.406796	0.417159	0.408368	0.411002	0.409168	0.412428	0.418504	0.413117			0.411118									TAM-M2	0.41873	0.411845	0.411845	0.414218	0.419274	0.411163	0.412367	0.409	0.408067	0.403357			0.411986									TAM-M2	0.0302889	0.0309771	0.0300279	0.0310893	0.0308714
	IL-12 + IFN-g + Insulin - Noise level: 8%															Markov Matrix							IL-12 + IFN-g + Ceramide - Noise level: 8%															Markov Matrix							IL-12 + IFN-g + Ceramide + Insulin - Noise level: 8%
From M0													Mean value			M0	M1	M2	TAM-M1	TAM-M2		From M0													Mean value			M0	M1	M2	TAM-M1	TAM-M2		From M0
M0	0.375462	0.36894	0.379512	0.380052	0.377454	0.378403	0.38038	0.380716	0.383562	0.371429			0.377591		M0	0.377591	0.0106468	0.106697	0.0149788	0.0206867		M0	0.0325	0.0302	0.0338	0.0319	0.0338	0.0324	0.0285	0.0336	0.0314	0.031			0.03191		M0	0.03191	0.00374	0.00527	0.00163	0.00235		M0	0.0296	0.0324	0.0279	0.033	0.0295
M1	0.575842	0.580002	0.571236	0.572667	0.574537	0.573453	0.5713	0.571863	0.5649	0.577278			0.573308		M1	0.573308	0.945587	0.790383	0.565402	0.768733		M1	0.9062	0.908	0.9009	0.9062	0.9005	0.9017	0.9135	0.9005	0.9091	0.9074			0.9054		M1	0.9054	0.94426	0.90629	0.61915	0.81129		M1	0.9067	0.9075	0.9045	0.9054	0.909
M2	0.00481361	0.00548651	0.0056224	0.00461556	0.00549635	0.00494938	0.00460726	0.00642036	0.00718617	0.00629921			0.00554968		M2	0.00554968	0.00277201	0.0435431	0.0154428	0.0205486		M2	0.0037	0.0044	0.0043	0.0046	0.0049	0.0045	0.0037	0.0039	0.0041	0.0041			0.00422		M2	0.00422	0.00331	0.02982	0.01399	0.01769		M2	0.0041	0.0043	0.0044	0.0045	0.0037
TAM-M1	0.0438822	0.0455716	0.0436298	0.0425532	0.0425126	0.0431946	0.0437128	0.0408876	0.0443521	0.0448819			0.0435178		TAM-M1	0.0435178	0.040994	0.0592948	0.404043	0.159396		TAM-M1	0.0576	0.0574	0.061	0.0572	0.0608	0.0614	0.0543	0.0619	0.0554	0.0575			0.05845		TAM-M1	0.05845	0.04868	0.05862	0.36517	0.14422		TAM-M1	0.0596	0.0558	0.0631	0.0571	0.0578
TAM-M2	0	0	0	0.000112575	0	0	0	0.000112638	0	0.000112486			3.37699e-05		TAM-M2	3.37699e-05	0	8.201e-05	0.000133943	0.0306358		TAM-M2	0	0	0	0.0001	0	0	0	0.0001	0	0			2e-05		TAM-M2	2e-05	1e-05	0	6e-05	0.02445		TAM-M2	0	0	0.0001	0	0
From M1																						From M1																						From M1
M0	0.0107941	0.00951444	0.0104872	0.0115132	0.0124577	0.00939275	0.0113187	0.0118879	0.0108469	0.00825537			0.0106468			1	1	1	1	1		M0	0.003	0.0029	0.0036	0.0038	0.0043	0.0035	0.0043	0.0033	0.0055	0.0032			0.00374			1	1	1	1	1		M0	0.0043	0.0046	0.0041	0.0033	0.0034
M1	0.94691	0.946413	0.947236	0.945724	0.944378	0.946811	0.946593	0.94765	0.938972	0.945184			0.945587									M1	0.9444	0.9451	0.9451	0.9467	0.9392	0.9424	0.9422	0.9447	0.9451	0.9477			0.94426									M1	0.9453	0.9442	0.9418	0.9404	0.9493
M2	0.00286375	0.00328084	0.00196635	0.00208333	0.00284122	0.0030581	0.00285714	0.00229033	0.00328695	0.00319207			0.00277201									M2	0.0034	0.0025	0.0033	0.0028	0.0035	0.0028	0.0038	0.0041	0.003	0.0039			0.00331									M2	0.0026	0.0031	0.0041	0.0038	0.0024
TAM-M1	0.0394317	0.0407918	0.0403102	0.0406798	0.0403235	0.0407383	0.0392308	0.0381721	0.0468938	0.0433682			0.040994			IL-12 + IFN-g + Insulin - Noise level: 8%						TAM-M1	0.0492	0.0495	0.048	0.0467	0.053	0.0513	0.0497	0.0479	0.0464	0.0451			0.04868			IL-12 + IFN-g + Ceramide - Noise level: 8%						TAM-M1	0.0478	0.0481	0.05	0.0525	0.0449
TAM-M2	0	0	0	0	0	0	0	0	0	0			0									TAM-M2	0	0	0	0	0	0	0	0	0	0.0001			1e-05									TAM-M2	0	0	0	0	0
From M2																						From M2																						From M2
M0	0.106224	0.106862	0.105663	0.102724	0.107372	0.107889	0.114322	0.10453	0.103113	0.108266			0.106697									M0	0.0054	0.0048	0.0043	0.0052	0.0048	0.0049	0.0055	0.0071	0.0059	0.0048			0.00527									M0	0.0066	0.0057	0.0056	0.007	0.0059
M1	0.793051	0.792493	0.788205	0.795022	0.784204	0.790679	0.787554	0.79211	0.795646	0.784871			0.790383									M1	0.9054	0.907	0.9048	0.9059	0.9014	0.9102	0.9114	0.9032	0.9051	0.9085			0.90629									M1	0.9088	0.9046	0.9056	0.9042	0.9036
M2	0.0444548	0.0431672	0.0448163	0.0432026	0.0475523	0.0432026	0.038224	0.0429591	0.0443586	0.0434935			0.0435431									M2	0.0315	0.0299	0.033	0.0282	0.0304	0.0284	0.0284	0.0312	0.0297	0.0275			0.02982									M2	0.0317	0.0295	0.0279	0.0282	0.0286
TAM-M1	0.0562705	0.0573607	0.0613152	0.0590514	0.0607548	0.0579948	0.0598998	0.0600492	0.056882	0.0633696			0.0592948									TAM-M1	0.0577	0.0583	0.0579	0.0607	0.0634	0.0565	0.0547	0.0585	0.0593	0.0592			0.05862									TAM-M1	0.0529	0.0602	0.0609	0.0606	0.0619
TAM-M2	0	0.000117302	0	0	0.000116836	0.000234797	0	0.000351165	0	0			8.201e-05									TAM-M2	0	0	0	0	0	0	0	0	0	0			0									TAM-M2	0	0	0	0	0
From TAM-M1																						From TAM-M1																						From TAM-M1
M0	0.0132139	0.0166443	0.015233	0.0134265	0.0168426	0.0147909	0.0161183	0.0140656	0.0144332	0.01502			0.0149788									M0	0.0016	0.0021	0.0015	0.0012	0.0014	0.0017	0.0018	0.0016	0.0017	0.0017			0.00163									M0	0.001	0.0018	0.0035	0.0017	0.0021
M1	0.57458	0.572721	0.55914	0.572792	0.561868	0.56161	0.561583	0.560505	0.558121	0.571095			0.565402									M1	0.6181	0.6115	0.6222	0.6203	0.6211	0.6139	0.6218	0.625	0.6103	0.6273			0.61915									M1	0.614	0.6137	0.6184	0.6159	0.6178
M2	0.0129899	0.0158624	0.0142249	0.0175322	0.0156075	0.0181272	0.0157848	0.0150703	0.0155435	0.0136849			0.0154428									M2	0.0119	0.015	0.0165	0.0133	0.0123	0.0142	0.0141	0.0146	0.0124	0.0156			0.01399									M2	0.013	0.0127	0.015	0.0108	0.0134
TAM-M1	0.399104	0.39466	0.410954	0.396138	0.405569	0.405472	0.406403	0.410359	0.41168	0.400089			0.404043									TAM-M1	0.3684	0.3714	0.3597	0.3652	0.3652	0.3702	0.3621	0.3587	0.3755	0.3553			0.36517									TAM-M1	0.372	0.3716	0.3629	0.3715	0.3667
TAM-M2	0.000111982	0.000111707	0.000448029	0.000110963	0.000112284	0	0.000111161	0	0.00022205	0.000111259			0.000133943									TAM-M2	0	0	0.0001	0	0	0	0.0002	0.0001	0.0001	0.0001			6e-05									TAM-M2	0	0.0002	0.0002	0.0001	0
From TAM-M2																						From TAM-M2																						From TAM-M2
M0	0.019146	0.0223173	0.0219374	0.0204556	0.0217036	0.0206832	0.0192419	0.0171435	0.0220111	0.0222274			0.0206867									M0	0.0026	0.0019	0.0021	0.003	0.0024	0.0025	0.0023	0.0025	0.0023	0.0019			0.00235									M0	0.0025	0.0031	0.0024	0.0017	0.0026
M1	0.770828	0.774052	0.776238	0.762204	0.765578	0.765629	0.767242	0.766941	0.768999	0.769623			0.768733									M1	0.8089	0.8099	0.8218	0.8034	0.8114	0.8138	0.8145	0.8112	0.8072	0.8108			0.81129									M1	0.8152	0.811	0.8134	0.8162	0.8086
M2	0.022279	0.018617	0.0205519	0.0201069	0.0206534	0.0202185	0.0214443	0.0203869	0.0208526	0.0203751			0.0205486									M2	0.0155	0.0165	0.0174	0.0184	0.0164	0.0174	0.0165	0.0195	0.0199	0.0194			0.01769									M2	0.0175	0.0162	0.0182	0.0176	0.0197
TAM-M1	0.157809	0.153215	0.149867	0.167945	0.161727	0.162212	0.158108	0.165643	0.157901	0.159528			0.159396									TAM-M1	0.1477	0.1462	0.1337	0.1493	0.1465	0.143	0.1436	0.1427	0.1478	0.1417			0.14422									TAM-M1	0.141	0.1447	0.1419	0.138	0.1427
TAM-M2	0.0299373	0.0317993	0.0314051	0.0292887	0.0303384	0.0312573	0.0339631	0.0298853	0.0302363	0.0282473			0.0306358									TAM-M2	0.0253	0.0255	0.025	0.0259	0.0233	0.0233	0.0231	0.0241	0.0228	0.0262			0.02445									TAM-M2	0.0238	0.025	0.0241	0.0265	0.0264
[truncated: 164 more columns]

## Sheet: Transpose of VAT matrices
CD4+ T cells
		IFN-g + IL-12 + Insulin (pro-Th1) - Noise level: 8%												IL-4 + IL-2 + Insulin (pro-Th2) - Noise level: 8%												TGFb + IL-6 + Ceramide (pro-Th17) - Noise level: 8%												TGFb + IL-2 + Ceramide (pro-iTreg) - Noise level: 8%
		Markov Matrix												Markov Matrix												Markov Matrix												Markov Matrix
		Th0	Th1	Th2	Th9	Th17	Th1R	Th2R	iTreg	Tr1	Th3			Th0	Th1	Th2	Th9	Th17	Th1R	Th2R	iTreg	Tr1	Th3			Th0	Th1	Th2	Th9	Th17	Th1R	Th2R	iTreg	Tr1	Th3			Th0	Th1	Th2	Th9	Th17	Th1R	Th2R	iTreg	Tr1	Th3
	Th0	0.05988	0.04185	0.04273	0.27343	0.20467	0.05113	0.06049	0.05826	0.06643	0.05111		Th0	0.04206	0.017	0.01828	0.0189	0.02586	0.01995	0.02494	0.01575	0.01984	0.01947		Th0	0.00667	0.00401	0.00405	0.00473	0.00263	0.00474	0.00398	0.00422	0.00416	0.00489		Th0	0.00367	0.00083	0.00063	0.00238	0.00102	0.00066	0.00073	0.00037	0.00106	0.00085		Th0
	Th1	0.59477	0.70612	0.2947	0.40309	0.43925	0.36037	0.39485	0.39392	0.39122	0.37206		Th1	0.03577	0.4496	0.02336	0.03454	0.04914	0.04355	0.03563	0.02696	0.04077	0.03706		Th1	0	0.00272	0	0	1e-05	1e-05	0	0	1e-05	0		Th1	0	0.003	0	0	0	0	0	0	2e-05	0		Th1
	Th2	0.00096	0.00088	0.41393	0.00076	0.00112	0.00049	0.18641	0.0007	0.00062	0.00061		Th2	0.44525	0.22329	0.63826	0.22645	0.33489	0.32247	0.44748	0.26642	0.33031	0.32695		Th2	0	0	0.0026	2e-05	0	1e-05	0.00096	1e-05	1e-05	0		Th2	2e-05	0	0.00281	0	0	0	8e-05	0	0	1e-05		Th2
	Th9	0.00044	0.00033	0.00029	0.03419	0.00202	0.00042	0.00061	0.00053	0.00074	0.00051		Th9	0.03516	0.03146	0.02476	0.45755	0.1876	0.04038	0.03832	0.03342	0.07636	0.05559		Th9	0.00082	0.00082	0.00112	0.00365	0.00052	0.00096	0.00136	0.00082	0.00105	0.00084		Th9	0.00022	0.00017	0.00022	0.00319	0.00023	0.00017	0.00037	0.00016	0.0005	0.00037		Th9
	Th17	0.00091	0.00063	0.00071	0.00405	0.04785	0.0008	0.00098	0.00089	0.00163	0.00088		Th17	0.00031	0.00025	0.00022	0.00294	0.01842	0.00049	0.00036	0.00047	0.00128	0.00055		Th17	0.90288	0.88476	0.89278	0.89149	0.93631	0.85306	0.89057	0.86645	0.85331	0.86466		Th17	0.05174	0.06257	0.05254	0.19338	0.4761	0.05056	0.05866	0.0332	0.06722	0.05433		Th17
	Th1R	0.33471	0.24408	0.24065	0.27743	0.29732	0.57531	0.31448	0.53268	0.4908	0.55998		Th1R	0.00465	0.00659	0.00284	0.0027	0.00395	0.05601	0.0042	0.00717	0.00843	0.00695		Th1R	0.01415	0.02945	0.01693	0.01452	0.00975	0.05985	0.01666	0.01726	0.01779	0.01549		Th1R	0.25016	0.31869	0.24234	0.22052	0.14697	0.36194	0.25687	0.17064	0.25125	0.25076		Th1R
	Th2R	0.00071	0.00041	0.00138	0.00059	0.00049	0.00115	0.03474	0.00122	0.00125	0.00114		Th2R	0.0085	0.00344	0.00642	0.00289	0.00442	0.00571	0.03917	0.00786	0.00548	0.00636		Th2R	0.00479	0.00461	0.00552	0.0054	0.00318	0.00524	0.00894	0.00449	0.00519	0.00502		Th2R	0.00164	0.00155	0.01692	0.00339	0.00147	0.0014	0.00528	0.00145	0.00182	0.00189		Th2R
	iTreg	3e-05	7e-05	7e-05	5e-05	7e-05	8e-05	8e-05	0.00033	0.00018	8e-05		iTreg	0.41718	0.26133	0.27865	0.2464	0.36557	0.49882	0.3999	0.62837	0.48214	0.51847		iTreg	0.00547	0.00586	0.00675	0.00652	0.00373	0.00595	0.006	0.03761	0.00565	0.00593		iTreg	0.63552	0.56501	0.64065	0.51118	0.33848	0.54254	0.62594	0.76444	0.57355	0.59553		iTreg
	Tr1	0.00218	0.00174	0.0016	0.00211	0.00277	0.00171	0.00191	0.00166	0.00179	0.00159		Tr1	0.00073	0.00073	0.00043	0.00109	0.00128	0.00044	0.00071	0.00039	0.00056	0.00051		Tr1	2e-05	0	4e-05	2e-05	1e-05	2e-05	1e-05	2e-05	5e-05	1e-05		Tr1	0	1e-05	3e-05	1e-05	1e-05	2e-05	2e-05	2e-05	1e-05	2e-05		Tr1
	Th3	0.00541	0.00389	0.00394	0.0043	0.00444	0.00854	0.00545	0.00981	0.04534	0.01204		Th3	0.01039	0.00631	0.00678	0.00654	0.00887	0.01218	0.00929	0.01319	0.03483	0.02809		Th3	0.0652	0.06777	0.07021	0.07365	0.04386	0.07016	0.07152	0.06912	0.11278	0.10316		Th3	0.05703	0.04817	0.04386	0.06595	0.03572	0.04271	0.05205	0.02972	0.10457	0.09624		Th3
		1	1	1	1	1	1	1	1	1	1			1	1	1	1	1	1	1	1	1	1			1	1	1	1	1	1	1	1	1	1			1	1	1	1	1	1	1	1	1	1
		IFN-g + IL-12 + Ceramide (pro-Th1) - Noise level: 8%												TGFb + IL-4 + Insulin (pro-Th9) - Noise level: 8%												TGFb + IL-6 + Ceramide + Insulin (pro-Th17) - Noise level: 8%												TGFb + IL-2 + Ceramide + Insulin (pro-iTreg) - Noise level: 8%
		Markov Matrix												Markov Matrix												Markov Matrix												Markov Matrix
		Th0	Th1	Th2	Th9	Th17	Th1R	Th2R	iTreg	Tr1	Th3			Th0	Th1	Th2	Th9	Th17	Th1R	Th2R	iTreg	Tr1	Th3			Th0	Th1	Th2	Th9	Th17	Th1R	Th2R	iTreg	Tr1	Th3			Th0	Th1	Th2	Th9	Th17	Th1R	Th2R	iTreg	Tr1	Th3
	Th0	0.42139	0.36625	0.31368	0.55879	0.50212	0.18573	0.27197	0.31134	0.298	0.26466		Th0	0.00275	0.00019	0.00036	0.00013	0.00015	0.00017	0.0003	0.0004	0.00016	0.00014		Th0	0.00701	0.00416	0.00407	0.00455	0.00289	0.00456	0.00384	0.0043	0.00471	0.0049		Th0	0.00398	0.00073	0.00063	0.00251	0.00087	0.00047	0.00079	0.00036	0.00096	0.00076		Th0
	Th1	0.00572	0.06339	0.00235	0.00294	0.00324	0.00157	0.00243	0.00215	0.00237	0.00226		Th1	8e-05	0.02162	8e-05	7e-05	8e-05	0.00015	0.00013	4e-05	0.00011	9e-05		Th1	0	0.00303	0	1e-05	1e-05	0	0	0	1e-05	0		Th1	1e-05	0.00281	0	1e-05	0	3e-05	1e-05	0	0	0		Th1
	Th2	0.00331	0.00282	0.05353	0.00167	0.00203	0.00082	0.23592	0.00117	0.00141	0.00111		Th2	0.0001	3e-05	0.02097	3e-05	1e-05	2e-05	0.00075	3e-05	2e-05	2e-05		Th2	0	1e-05	0.00289	1e-05	1e-05	0	0.00116	0	0	0		Th2	1e-05	1e-05	0.00311	2e-05	0	0	0.00013	1e-05	0	0		Th2
	Th9	0.00287	0.00292	0.00306	0.05152	0.00487	0.00147	0.00266	0.00283	0.00301	0.00249		Th9	0.36584	0.32072	0.35904	0.34721	0.30051	0.24704	0.37111	0.37156	0.38121	0.37434		Th9	0.0008	0.00065	0.00104	0.00344	0.00053	0.00093	0.00155	0.00104	0.00114	0.00083		Th9	0.00034	0.00023	0.00021	0.0035	0.00032	0.00025	0.00048	0.00013	0.00057	0.00041		Th9
	Th17	0.00518	0.00465	0.00444	0.00802	0.07246	0.00292	0.00337	0.00427	0.00541	0.00351		Th17	0.15796	0.15725	0.15635	0.24356	0.31874	0.12254	0.15401	0.15266	0.14167	0.14021		Th17	0.90111	0.88604	0.89393	0.89098	0.93631	0.85659	0.88937	0.86448	0.85394	0.86544		Th17	0.05265	0.06525	0.05154	0.19551	0.47647	0.05129	0.05773	0.03232	0.06692	0.05565		Th17
	Th1R	0.53754	0.53587	0.59163	0.36107	0.39876	0.79207	0.4174	0.649	0.60441	0.66185		Th1R	0.07828	0.16114	0.07717	0.0687	0.06644	0.36835	0.07943	0.07965	0.07708	0.07447		Th1R	0.01457	0.02891	0.01632	0.01535	0.0102	0.05895	0.01649	0.01695	0.01771	0.01466		Th1R	0.25177	0.31605	0.24124	0.21949	0.14711	0.35897	0.25541	0.17331	0.25203	0.24873		Th1R
	Th2R	0.00205	0.00163	0.00421	0.00123	0.00123	0.00118	0.04897	0.00212	0.00308	0.00205		Th2R	0.00311	0.00275	0.0039	0.00357	0.00262	0.00209	0.00547	0.00294	0.00334	0.00325		Th2R	0.00445	0.00477	0.00586	0.0053	0.00343	0.00544	0.00895	0.00466	0.00494	0.00571		Th2R	0.00185	0.00161	0.0164	0.00292	0.00126	0.00155	0.00559	0.0015	0.00192	0.00173		Th2R
	iTreg	0.00022	0.00022	0.00043	0.00017	0.00019	0.0002	0.0001	0.0043	0.00042	0.00023		iTreg	0.00541	0.00385	0.00967	0.00462	0.00398	0.00329	0.00509	0.00797	0.00495	0.0049		iTreg	0.00539	0.00599	0.00603	0.00625	0.00358	0.00606	0.00666	0.03838	0.00655	0.00608		iTreg	0.63267	0.56424	0.64264	0.51175	0.33876	0.54404	0.62619	0.76383	0.57389	0.59451		iTreg
	Tr1	0.00857	0.00921	0.00501	0.00579	0.00578	0.00271	0.00467	0.00449	0.0043	0.00359		Tr1	2e-05	3e-05	5e-05	1e-05	1e-05	3e-05	3e-05	1e-05	1e-05	2e-05		Tr1	3e-05	3e-05	3e-05	2e-05	1e-05	0	3e-05	0	1e-05	0		Tr1	2e-05	1e-05	0	2e-05	0	3e-05	0	2e-05	1e-05	4e-05		Tr1
	Th3	0.01315	0.01304	0.02166	0.0088	0.00932	0.01133	0.01251	0.01833	0.07759	0.05825		Th3	0.38645	0.33242	0.37241	0.3321	0.30746	0.25632	0.38368	0.38474	0.39145	0.40256		Th3	0.06664	0.06641	0.06983	0.07409	0.04303	0.06747	0.07195	0.07019	0.11099	0.10238		Th3	0.0567	0.04906	0.04423	0.06427	0.03521	0.04337	0.05367	0.02852	0.1037	0.09817		Th3
		1	1	1	1	1	1	1	1	1	1			1	1	1	1	1	1	1	1	1	1			1	1	1	1	1	1	1	1	1	1			1	1	1	1	1	1	1	1	1	1
		IFN-g + IL-12 + Ceramide + Insulin (pro-Th1) - Noise level: 8%												TGFb + IL-6 + Insulin (pro-Th17) - Noise level: 8%												TGFb + IL-2 + Insulin (pro-iTreg) - Noise level: 8%												IL-10 + IL-6 - Noise level: 8%
		Markov Matrix												Markov Matrix												Markov Matrix												Markov Matrix
		Th0	Th1	Th2	Th9	Th17	Th1R	Th2R	iTreg	Tr1	Th3			Th0	Th1	Th2	Th9	Th17	Th1R	Th2R	iTreg	Tr1	Th3			Th0	Th1	Th2	Th9	Th17	Th1R	Th2R	iTreg	Tr1	Th3			Th0	Th1	Th2	Th9	Th17	Th1R	Th2R	iTreg	Tr1	Th3
	Th0	0.42913	0.36772	0.31428	0.56399	0.50275	0.18684	0.26936	0.31273	0.29584	0.2644		Th0	0.00682	0.00407	0.00442	0.00525	0.0029	0.00462	0.00439	0.00467	0.00502	0.00504		Th0	0.00597	0.00207	0.00218	0.00373	0.00208	0.00223	0.00241	0.00157	0.00313	0.00296		Th0	0.00353	0.00043	0.00069	0.00168	0.00106	0.00087	0.00045	0.00054	0.00043	0.00086		Th0
	Th1	0.00617	0.06296	0.00226	0.00256	0.00311	0.00129	0.00216	0.00222	0.00214	0.00206		Th1	3e-05	0.03134	3e-05	0.0001	5e-05	7e-05	0.00013	0.0001	0.00011	6e-05		Th1	0.00014	0.03466	0.00013	6e-05	9e-05	0.00014	0.00013	9e-05	0.00021	0.00021		Th1	0.00011	0.02571	0.0001	6e-05	0.00011	0.0002	3e-05	9e-05	7e-05	0.00019		Th1
	Th2	0.00298	0.0029	0.05355	0.00175	0.00186	0.00067	0.23264	0.00171	0.00119	0.00105		Th2	2e-05	1e-05	0.03183	0	2e-05	0	0.00114	2e-05	0	1e-05		Th2	0.0001	1e-05	0.03375	2e-05	2e-05	3e-05	0.00024	1e-05	2e-05	2e-05		Th2	4e-05	3e-05	0.02935	3e-05	6e-05	2e-05	0.00153	1e-05	1e-05	4e-05		Th2
	Th9	0.0027	0.00275	0.00274	0.04944	0.00472	0.00152	0.00259	0.00224	0.00273	0.00225		Th9	0.00081	0.00079	0.00069	0.00352	0.00051	0.00071	0.00136	0.00113	0.00097	0.00075		Th9	0.00024	0.00028	0.00033	0.00362	0.00035	0.00025	0.00046	0.00018	0.00049	0.0003		Th9	0.00699	0.00446	0.00638	0.01017	0.00783	0.00674	0.00521	0.00751	0.00609	0.00757		Th9
	Th17	0.0048	0.00448	0.00427	0.00844	0.07076	0.00277	0.00312	0.00445	0.00506	0.00345		Th17	0.90187	0.85267	0.86875	0.88846	0.93563	0.85547	0.89146	0.86655	0.85354	0.86331		Th17	0.05451	0.06403	0.05275	0.19813	0.47892	0.05576	0.05935	0.03498	0.0697	0.05718		Th17	1e-05	0	0	0	0.00234	1e-05	0	3e-05	2e-05	0		Th17
	Th1R	0.53079	0.5363	0.59148	0.35746	0.39919	0.79098	0.42207	0.64915	0.60733	0.66288		Th1R	0.01494	0.03457	0.01564	0.01492	0.00994	0.05842	0.01581	0.01741	0.01764	0.01505		Th1R	0.24893	0.29195	0.23522	0.21762	0.14597	0.34741	0.25228	0.16535	0.24773	0.24969		Th1R	0.2024	0.29808	0.17945	0.20299	0.20594	0.22155	0.12677	0.2324	0.1611	0.21464		Th1R
	Th2R	0.00164	0.00157	0.00495	0.00118	0.00113	0.00132	0.04967	0.00201	0.00306	0.00191		Th2R	0.00437	0.00439	0.00559	0.00571	0.00298	0.005	0.0086	0.00473	0.00479	0.00512		Th2R	0.00194	0.00137	0.00462	0.00261	0.00144	0.00133	0.00451	0.00142	0.00201	0.00153		Th2R	0.02636	0.02119	0.1435	0.02401	0.02448	0.02383	0.40377	0.01917	0.01394	0.02453		Th2R
	iTreg	0.00018	0.00015	0.00037	0.00012	0.0001	0.00024	0.00022	0.00419	0.00046	0.00023		iTreg	0.00575	0.00531	0.00899	0.00668	0.00375	0.00547	0.00631	0.03715	0.00591	0.0063		iTreg	0.62931	0.55424	0.62458	0.50802	0.33399	0.54729	0.62621	0.76655	0.57095	0.58918		iTreg	0.00143	0.0011	0.0016	0.00122	0.00104	0.00131	0.001	0.00817	0.00262	0.00155		iTreg
	Tr1	0.00898	0.00875	0.0042	0.00578	0.00647	0.00284	0.00498	0.00383	0.00441	0.0036		Tr1	1e-05	2e-05	2e-05	1e-05	2e-05	2e-05	2e-05	3e-05	4e-05	2e-05		Tr1	2e-05	3e-05	5e-05	0	1e-05	2e-05	1e-05	1e-05	1e-05	4e-05		Tr1	0.59027	0.50948	0.45911	0.59088	0.58475	0.57265	0.33363	0.43225	0.30429	0.55304		Tr1
	Th3	0.01263	0.01242	0.0219	0.00928	0.00991	0.01153	0.01319	0.01747	0.07778	0.05817		Th3	0.06538	0.06683	0.06404	0.07535	0.0442	0.07022	0.07078	0.06821	0.11198	0.10434		Th3	0.05884	0.05136	0.04639	0.06619	0.03713	0.04554	0.0544	0.02984	0.10575	0.09889		Th3	0.16886	0.13952	0.17982	0.16896	0.17239	0.17282	0.12761	0.29983	0.51143	0.19758		Th3
		1	1	1	1	1	1	1	1	1	1			1	1	1	1	1	1	1	1	1	1			1	1	1	1	1	1	1	1	1	1			1	1	1	1	1	1	1	1	1	1
Adipocytes
		IL4 + IL-10 + TNFR2 + IL-6 + IFN + Ceramide - Noise level: 8%										IL4 + IL-10 + TNFR2 + IL-6 + IFN + Ceramide + Insulin - Noise level: 8%
		Markov Matrix										Markov Matrix
		1*	2*	3*	4*	5*	6*	7*	8*			1*	2*	3*	4*	5*	6*	7*	8*
	1*	0.0181	0.00022	9e-05	9e-05	5e-05	0.00013	5e-05	3e-05		1*	0.00299	5e-05	4e-05	2e-05	5e-05	5e-05	5e-05	1e-05
	2*	1e-05	0.00268	0	0	0	0	0	0		2*	5e-05	0.01608	0	0.0001	2e-05	2e-05	0	0
	3*	0.00065	0.00066	0.00389	0.00102	0.00095	0.00091	0.00097	0.0009		3*	0.0005	0.00053	0.01986	0.00046	0.00053	0.00058	0.00068	0.0006
	4*	0.0001	8e-05	4e-05	0.00505	2e-05	4e-05	4e-05	6e-05		4*	4e-05	0.00022	8e-05	0.03265	6e-05	8e-05	8e-05	4e-05
	5*	0.00416	0.00415	0.00292	0.00333	0.00611	0.00461	0.0035	0.00357		5*	0.00191	0.00219	0.00215	0.00168	0.02143	0.00228	0.00234	0.00176
	6*	0.00017	0.0002	8e-05	0.00012	7e-05	0.00062	9e-05	0.0001		6*	0.00071	0.00074	0.0001	0.00037	0.00016	0.0161	6e-05	0.0002
	7*	0.97497	0.9902	0.99096	0.98859	0.99039	0.99176	0.99329	0.99241		7*	0.99192	0.97853	0.9758	0.96257	0.97564	0.979	0.99467	0.97965
	8*	0.00184	0.00181	0.00202	0.0018	0.00241	0.00193	0.00206	0.00293		8*	0.00188	0.00166	0.00197	0.00215	0.00211	0.00189	0.00212	0.01774
		1	1	1	1	1	1	1	1			1	1	1	1	1	1	1	1
		1: TNF(-) CTGF(-) GLUT4(-)										1: TNF(-) CTGF(-) GLUT4(-)
		2: TNF(-) CTGF(-) GLUT4(+)										2: TNF(-) CTGF(-) GLUT4(+)
		3: TNF(-) CTGF(+) GLUT4(-)										3: TNF(-) CTGF(+) GLUT4(-)
		4: TNF(-) CTGF(+) GLUT4(+)										4: TNF(-) CTGF(+) GLUT4(+)
		5: TNF(+) CTGF(-) GLUT4(-)										5: TNF(+) CTGF(-) GLUT4(-)
		6: TNF(+) CTGF(-) GLUT4(+)										6: TNF(+) CTGF(-) GLUT4(+)
		7: TNF(+) CTGF(+) GLUT4(-)										7: TNF(+) CTGF(+) GLUT4(-)
		8: TNF(+) CTGF(+) GLUT4(+)										8: TNF(+) CTGF(+) GLUT4(+)
Macrophages
		TLR4 + IFN-g + Insulin - Noise level: 8%								TLR4 + IFN-g + Ceramide - Noise level: 8%								TLR4 + IFN-g + Ceramide + Insulin - Noise level: 8%
		Markov Matrix								Markov Matrix								Markov Matrix
		M0	M1	M2	TAM-M1	TAM-M2				M0	M1	M2	TAM-M1	TAM-M2				M0	M1	M2	TAM-M1	TAM-M2
	M0	0.0422	0.00449	0.01072	0.0023	0.00355			M0	0.04149	0.00419	0.01046	0.00263	0.00306			M0	0.04215	0.00416	0.01068	0.00246	0.00328
	M1	0.53769	0.67882	0.53494	0.32775	0.44189			M1	0.54045	0.67851	0.5359	0.32873	0.44741			M1	0.53802	0.68033	0.53769	0.32807	0.44486
	M2	0.01938	0.01269	0.0503	0.02617	0.03429			M2	0.01925	0.0126	0.04922	0.02618	0.03285			M2	0.01925	0.01291	0.05012	0.02579	0.0351
	TAM-M1	0.40066	0.30398	0.40398	0.64362	0.49086			TAM-M1	0.39875	0.30468	0.40438	0.6423	0.48817			TAM-M1	0.40053	0.30255	0.40145	0.64361	0.48807
	TAM-M2	7e-05	2e-05	6e-05	0.00016	0.02941			TAM-M2	6e-05	2e-05	4e-05	0.00016	0.02851			TAM-M2	5e-05	5e-05	6e-05	7e-05	0.02869
		1	1	1	1	1				1	1	1	1	1				1	1	1	1	1
		IL-10 + TGFb - Noise level: 8%								IL-10 + TGFb + Insulin - Noise level: 8%								IL-10 + IL-4 - Noise level: 8%
		Markov Matrix								Markov Matrix								Markov Matrix
		M0	M1	M2	TAM-M1	TAM-M2				M0	M1	M2	TAM-M1	TAM-M2				M0	M1	M2	TAM-M1	TAM-M2
	M0	0.92942	0.85752	0.87763	0.85828	0.58481			M0	0.92787	0.85504	0.87097	0.85633	0.58133			M0	0.05215	0.0224	0.01463	0.0175	0.01072
	M1	0.03871	0.10064	0.05043	0.05132	0.05186			M1	0.04152	0.10317	0.05498	0.05427	0.0548			M1	0.00464	0.04843	0.00351	0.00539	0.00901
	M2	0.00905	0.0096	0.04309	0.02007	0.01994			M2	0.00739	0.00742	0.04247	0.01938	0.01679			M2	0.87377	0.85289	0.92935	0.86822	0.59987
	TAM-M1	8e-05	0.00018	0.0001	0.02629	0.00114			TAM-M1	6e-05	0.00018	8e-05	0.02489	0.00109			TAM-M1	0.00032	0.00038	0.00026	0.02538	0.00135
	TAM-M2	0.02274	0.03206	0.02875	0.04404	0.34225			TAM-M2	0.02316	0.03419	0.0315	0.04513	0.34599			TAM-M2	0.06912	0.0759	0.05225	0.08351	0.37905
		1	1	1	1	1				1	1	1	1	1				1	1	1	1	1
		IL-10 + IL-4 + Insulin - Noise level: 8%								IL-10 + IL-4 + Ceramide - Noise level: 8%								IL-10 + IL-4 + Ceramide + Insulin - Noise level: 8%
		Markov Matrix								Markov Matrix								Markov Matrix
		M0	M1	M2	TAM-M1	TAM-M2				M0	M1	M2	TAM-M1	TAM-M2				M0	M1	M2	TAM-M1	TAM-M2
	M0	0.05182	0.02061	0.01349	0.01751	0.00977			M0	0.01944	0.06305	0.01215	0.01512	0.00852			M0	0.01875	0.06297	0.01194	0.0142	0.00853
	M1	0.00443	0.04843	0.00321	0.00575	0.00905			M1	0.00826	0.03583	0.00519	0.00706	0.01053			M1	0.00822	0.03719	0.00523	0.0069	0.01039
	M2	0.87099	0.85435	0.9289	0.86639	0.59783			M2	0.8703	0.79618	0.91242	0.84401	0.56926			M2	0.86909	0.79579	0.91327	0.84434	0.56721
	TAM-M1	0.00021	0.00023	0.00035	0.02503	0.00141			TAM-M1	0.00022	0.00041	0.00019	0.02776	0.00145			TAM-M1	0.00038	0.00042	0.00021	0.02759	0.00136
	TAM-M2	0.07255	0.07638	0.05405	0.08532	0.38194			TAM-M2	0.10178	0.10453	0.07005	0.10605	0.41024			TAM-M2	0.10356	0.10363	0.06935	0.10697	0.41251
		1	1	1	1	1				1	1	1	1	1				1	1	1	1	1
		TGFb + IL-4 - Noise level: 8%								TGFb + IL-4 + Insulin - Noise level: 8%								TGFb + IL-4 + Ceramide - Noise level: 8%
		Markov Matrix								Markov Matrix								Markov Matrix
		M0	M1	M2	TAM-M1	TAM-M2				M0	M1	M2	TAM-M1	TAM-M2				M0	M1	M2	TAM-M1	TAM-M2
	M0	0.05126	0.02176	0.01486	0.01764	0.00992			M0	0.05113	0.02007	0.01402	0.01704	0.00947			M0	0.01882	0.0625	0.01181	0.01446	0.00792
	M1	0.0045	0.04817	0.00319	0.00454	0.00929			M1	0.00433	0.04749	0.00343	0.00525	0.00961			M1	0.00827	0.03669	0.00487	0.00768	0.01037
	M2	0.87455	0.85605	0.9289	0.86966	0.59921			M2	0.87176	0.85616	0.92793	0.86566	0.5991			M2	0.87103	0.79578	0.91422	0.84389	0.5697
	TAM-M1	0.00026	0.00041	0.00031	0.02562	0.00116			TAM-M1	0.00025	0.00035	0.00021	0.02551	0.0014			TAM-M1	0.00025	0.00043	0.00017	0.02678	0.00155
	TAM-M2	0.06943	0.07361	0.05274	0.08254	0.38042			TAM-M2	0.07253	0.07593	0.05441	0.08654	0.38042			TAM-M2	0.10163	0.1046	0.06893	0.10719	0.41046
		1	1	1	1	1				1	1	1	1	1				1	1	1	1	1
		TGFb + IL-4 + Ceramide + Insulin - Noise level: 8%								TLR4 + IL-4 - Noise level: 8%								TLR4 + IL-4 + Insulin - Noise level: 8%
		Markov Matrix								Markov Matrix								Markov Matrix
		M0	M1	M2	TAM-M1	TAM-M2				M0	M1	M2	TAM-M1	TAM-M2				M0	M1	M2	TAM-M1	TAM-M2
	M0	0.01861	0.06198	0.01169	0.01366	0.00869			M0	0.01952	0.06291	0.01195	0.01374	0.00853			M0	0.01903	0.06246	0.01161	0.0141	0.00864
	M1	0.00802	0.03763	0.00482	0.00732	0.01072			M1	0.00807	0.03633	0.00526	0.00738	0.01079			M1	0.00821	0.03699	0.00509	0.00725	0.01033
	M2	0.8719	0.79637	0.91323	0.84686	0.56681			M2	0.87012	0.79731	0.91275	0.84562	0.57013			M2	0.87026	0.79754	0.91318	0.84526	0.57111
	TAM-M1	0.0003	0.00037	0.00022	0.02628	0.0015			TAM-M1	0.00037	0.00051	0.00022	0.02706	0.00137			TAM-M1	0.00028	0.0004	0.0002	0.02723	0.00153
	TAM-M2	0.10117	0.10365	0.07004	0.10588	0.41228			TAM-M2	0.10192	0.10294	0.06982	0.1062	0.40918			TAM-M2	0.10222	0.10261	0.06992	0.10616	0.40839
		1	1	1	1	1				1	1	1	1	1				1	1	1	1	1
		TLR4 + IL-4 + Ceramide - Noise level: 8%								TLR4 + IL-4 + Ceramide + Insulin - Noise level: 8%								IL-12 + IFN-g - Noise level: 8%
		Markov Matrix								Markov Matrix								Markov Matrix
		M0	M1	M2	TAM-M1	TAM-M2				M0	M1	M2	TAM-M1	TAM-M2				M0	M1	M2	TAM-M1	TAM-M2
	M0	0.01999	0.06335	0.0115	0.01465	0.00907			M0	0.01937	0.06257	0.01183	0.01364	0.00868			M0	0.41535	0.04432	0.15908	0.05231	0.07286
	M1	0.00803	0.03553	0.0049	0.00675	0.01033			M1	0.00795	0.0365	0.00522	0.0077	0.0107			M1	0.53695	0.91449	0.73712	0.52011	0.71373
	M2	0.86875	0.79625	0.9136	0.84569	0.56817			M2	0.8689	0.79574	0.91323	0.84258	0.56745			M2	0.00813	0.00467	0.04852	0.01929	0.02655
	TAM-M1	0.0004	0.00032	0.00024	0.02714	0.00131			TAM-M1	0.00023	0.00038	0.00024	0.02718	0.00118			TAM-M1	0.0395	0.03652	0.05521	0.40819	0.15689
	TAM-M2	0.10283	0.10455	0.06976	0.10577	0.41112			TAM-M2	0.10355	0.10481	0.06948	0.1089	0.41199			TAM-M2	7e-05	0	7e-05	0.0001	0.02997
		1	1	1	1	1				1	1	1	1	1				1	1	1	1	1
		IL-12 + IFN-g + Insulin - Noise level: 8%								IL-12 + IFN-g + Ceramide - Noise level: 8%								IL-12 + IFN-g + Ceramide + Insulin - Noise level: 8%
		Markov Matrix								Markov Matrix								Markov Matrix
		M0	M1	M2	TAM-M1	TAM-M2				M0	M1	M2	TAM-M1	TAM-M2				M0	M1	M2	TAM-M1	TAM-M2
	M0	0.37759	0.01065	0.10671	0.01499	0.02068			M0	0.03191	0.00374	0.00527	0.00163	0.00235			M0	0.03003	0.00374	0.00594	0.00209	0.00249
	M1	0.57331	0.94559	0.79038	0.5654	0.76873			M1	0.9054	0.94426	0.90629	0.61915	0.81129			M1	0.90623	0.94406	0.90572	0.61709	0.81269
	M2	0.00555	0.00277	0.04354	0.01544	0.02055			M2	0.00422	0.00331	0.02982	0.01399	0.01769			M2	0.00433	0.00296	0.0295	0.01343	0.0176
	TAM-M1	0.04352	0.04099	0.05929	0.40404	0.1594			TAM-M1	0.05845	0.04868	0.05862	0.36517	0.14422			TAM-M1	0.0594	0.04924	0.05883	0.36721	0.1419
	TAM-M2	3e-05	0	8e-05	0.00013	0.03064			TAM-M2	2e-05	1e-05	0	6e-05	0.02445			TAM-M2	1e-05	0	1e-05	0.00018	0.02532
		1	1	1	1	1				1	1	1	1	1				1	1	1	1	1
[truncated: 54 more columns]

## Sheet: VAT probabilities
Equilibrium probabilities
			A	B
		TNF(-) CTGF(-) GLUT4(-)	0.0001	0.0001			A1	A2	A3	B	C	D1	D2	D3	E1	E2	E3	F1	F2	F3	F4	G1	G2	G3	G4	H1	H2	H3	H4	I1	I2	I3	I4
		TNF(-) CTGF(-) GLUT4(+)	0	0		Th0	0.0465	0.2486	0.2521	0.0176	0.0001	0.003	0.0028	0.003	0.0018	0.0005	0.0004	0.0007	0.0006	0.0007	0.0007	0.0004	0.0005	0.0003	0.0003	0.3238	0.3715	0.2059	0.2035	0.0004	0.0005	0.0004	0.0003
		TNF(-) CTGF(+) GLUT4(-)	0.001	0.0007		Th1	0.5677	0.0028	0.0027	0.0455	0.0001	0.0001	0	0	0.0001	0	0	0.0001	0.0001	0	0	0.0001	0.0001	0	0	0.2001	0.2325	0.0006	0.0007	0	0	0	0
		TNF(-) CTGF(+) GLUT4(+)	0	0.0001		Th2	0.0015	0.0019	0.0017	0.4262	0	0	0	0	0	0	0	0.0001	0.0001	0.0001	0	0	0	0	0	0.0564	0.0759	0.001	0.0008	0.0002	0.0001	0.0001	0.0001
		TNF(+) CTGF(-) GLUT4(-)	0.0035	0.0024		Th9	0.0004	0.002	0.0019	0.0522	0.3368	0.0005	0.0005	0.0006	0.0002	0.0002	0.0002	0.0067	0.0068	0.0069	0.0069	0.0047	0.0044	0.0045	0.0046	0.0017	0.0013	0.0012	0.0013	0.3786	0.3791	0.3868	0.3864
		TNF(+) CTGF(-) GLUT4(+)	0.0001	0.0001		Th17	0.0007	0.0038	0.0036	0.0005	0.211	0.9308	0.9315	0.9316	0.0722	0.0677	0.067	0	0	0	0	0	0	0	0	0.0025	0.0029	0.0028	0.003	0	0	0	0
		TNF(+) CTGF(+) GLUT4(-)	0.9933	0.9946		Th1R	0.3748	0.7223	0.7191	0.0053	0.1004	0.0108	0.0106	0.011	0.2045	0.2127	0.2141	0.1895	0.1904	0.1919	0.1931	0.2382	0.2388	0.2456	0.2456	0.0636	0.0352	0.0946	0.093	0.1021	0.1018	0.1029	0.1037
		TNF(+) CTGF(+) GLUT4(+)	0.0021	0.0022		Th2R	0.0007	0.0015	0.0015	0.007	0.0031	0.0031	0.0033	0.0036	0.0014	0.0015	0.0015	0.0318	0.0317	0.0267	0.0269	0.0389	0.0385	0.0292	0.0285	0.0383	0.0017	0.0031	0.003	0.0269	0.027	0.0177	0.0177
						iTreg	0.0001	0.0002	0.0002	0.4354	0.0045	0.004	0.004	0.0039	0.6835	0.6821	0.6821	0.002	0.0018	0.002	0.0021	0.0194	0.0192	0.0259	0.0266	0.2353	0.2654	0.674	0.6769	0.0017	0.0016	0.0017	0.0016
		GLUT4(+)	0.0022	0.0024		Tr1	0.0017	0.0042	0.0044	0.0005	0	0	0	0	0	0	0	0.4403	0.4407	0.4345	0.4335	0.3587	0.3595	0.3348	0.3336	0.0145	0.0053	0.0046	0.0048	0.2681	0.2674	0.2584	0.2585
		CTGF(+)	0.9964	0.9976		Th3	0.0058	0.0127	0.0127	0.0099	0.3439	0.0476	0.0472	0.0463	0.0362	0.0353	0.0346	0.3288	0.3279	0.3373	0.3367	0.3396	0.339	0.3597	0.3609	0.0637	0.0084	0.0122	0.0131	0.2221	0.2224	0.2322	0.2316
		TNF(+)	0.999	0.9993
		Resistin(+)	0.999	0.9993			A1: IFN-g + IL-12 + Insulin (pro-Th1) - Noise level: 8%								A1	A2	A3	B1	B2	C1	C2	C3	C4	D1	D2	D3	D4	E1	E2	E3	E4	F1	F2	F3	F4
		Adiponectin(+)	0.0001	0.0002			A2: IFN-g + IL-12 + Ceramide (pro-Th1) - Noise level: 8%							M0	0.0037	0.0037	0.0036	0.9141	0.912	0.0149	0.0137	0.0122	0.012	0.015	0.0142	0.0118	0.0117	0.012	0.0117	0.0116	0.0119	0.0723	0.0178	0.0037	0.0037
							A3: IFN-g + IL-12 + Ceramide + Insulin (pro-Th1) - Noise level: 8%							M1	0.5126	0.5131	0.514	0.0419	0.0449	0.0041	0.0039	0.006	0.006	0.0039	0.0041	0.0057	0.0057	0.0061	0.0059	0.0057	0.006	0.863	0.9138	0.9208	0.9201
							B: IL-4 + IL-2 + Insulin (pro-Th2) - Noise level: 8%							M2	0.0197	0.0196	0.0196	0.0098	0.008	0.9024	0.901	0.8744	0.8751	0.9017	0.9001	0.8766	0.8749	0.875	0.8755	0.8755	0.8751	0.006	0.0038	0.0042	0.0038
	A: IL4 + IL-10 + TNFR2 + IL-6 + IFN + Ceramide - Noise level: 8%						C: TGFb + IL-4 + Insulin (pro-Th9) - Noise level: 8%							TAM-M1	0.4639	0.4635	0.4627	0.0001	0.0001	0.0004	0.0004	0.0003	0.0003	0.0004	0.0003	0.0003	0.0004	0.0004	0.0004	0.0004	0.0004	0.0586	0.0645	0.0713	0.0723
	B: IL4 + IL-10 + TNFR2 + IL-6 + IFN + Ceramide + Insulin - Noise level: 8%						D1: TGFb + IL-6 + Insulin (pro-Th17) - Noise level: 8%							TAM-M2	0.0001	0.0001	0.0001	0.0341	0.035	0.0782	0.0809	0.1071	0.1065	0.079	0.0813	0.1056	0.1073	0.1066	0.1066	0.1068	0.1066	0	0	0	0
							D2: TGFb + IL-6 + Ceramide (pro-Th17) - Noise level: 8%
							D3: TGFb + IL-6 + Ceramide + Insulin (pro-Th17) - Noise level: 8%								A1: TLR4 + IFN-g + Insulin - Noise level: 8%
							E1: TGFb + IL-2 + Insulin (pro-iTreg) - Noise level: 8%								A2: TLR4 + IFN-g + Ceramide - Noise level: 8%
							E2: TGFb + IL-2 + Ceramide (pro-iTreg) - Noise level: 8%								A3: TLR4 + IFN-g + Ceramide + Insulin - Noise level: 8%
							E3 TGFb + IL-2 + Ceramide + Insulin (pro-iTreg) - Noise level: 8%								B1: IL-10 + TGFb - Noise level: 8%
							F1: IL-10 + IL-6 - Noise level: 8%								B2: IL-10 + TGFb + Insulin - Noise level: 8%
							F2: IL-10 + IL-6 + Insulin - Noise level: 8%								C1: IL-10 + IL-4 - Noise level: 8%
							F3: IL-10 + IL-6 + Ceramide - Noise level: 8%								C2: IL-10 + IL-4 + Insulin - Noise level: 8%
							F4: IL-10 + IL-6 + Ceramide + Insulin - Noise level: 8%								C3: IL-10 + IL-4 + Ceramide - Noise level: 8%
							G1: IL-10 + IL-2 - Noise level: 8%								C4: IL-10 + IL-4 + Ceramide + Insulin - Noise level: 8%
							G2: IL-10 + IL-2 + Insulin - Noise level: 8%								D1: TGFb + IL-4 - Noise level: 8%
							G3: IL-10 + IL-2 + Ceramide - Noise level: 8%								D2: TGFb + IL-4 + Insulin - Noise level: 8%
							G4: IL-10 + IL-2 + Ceramide + Insulin - Noise level: 8%								D3: TGFb + IL-4 + Ceramide - Noise level: 8%
							H1: IL-6 + IL-2 - Noise level: 8%								D4: TGFb + IL-4 + Ceramide + Insulin - Noise level: 8%
							H2: IL-6 + IL-2 + Insulin - Noise level: 8%								E1: TLR4 + IL-4 - Noise level: 8%
							H3: IL-6 + IL-2 + Ceramide - Noise level: 8%								E2: TLR4 + IL-4 + Insulin - Noise level: 8%
							H4: IL-6 + IL-2 + Ceramide+ Insulin - Noise level: 8%								E3: TLR4 + IL-4 + Ceramide - Noise level: 8%
							I1: IL-10 + IL-4 - Noise level: 8%								E4: TLR4 + IL-4 + Ceramide + Insulin - Noise level: 8%
							I2: IL-10 + IL-4 + Insulin - Noise level: 8%								F1: IL-12 + IFN-g - Noise level: 8%
							I3: IL-10 + IL-4 +Ceramide - Noise level: 8%								F2: IL-12 + IFN-g + Insulin - Noise level: 8%
							I4: IL-10 + IL-4 + Ceramide + Insulin - Noise level: 8%								F3: IL-12 + IFN-g + Ceramide - Noise level: 8%
															F4: IL-12 + IFN-g + Ceramide + Insulin - Noise level: 8%

## Sheet: Figure 5
	Panel B	Simulated adipocytes of healthy patients
	Phenotype	Insulin(-)	Insulin(+)
	GLUT4+	0.3	71.15
	CTGF+	0.9	28.36
	TNF+	0.02	27.7
	Resistin+	0.02	27.7
	Adipo+	99.1	72.03
	Panel C	Simulated macrophages without insulin						Panel D	Simulated macrophages with insulin						Panel E	Average macrophages with and without insulin
	Phenotype	TLR4 + IL-4	TGFb + IL-4	IL-10 + IL-4	IL-10 + TGFb	IFNg + IL-12		Phenotype	TLR4 + IL-4	TGFb + IL-4	IL-10 + IL-4	IL-10 + TGFb	IFNg + IL-12		Phenotype	Insulin(-)	Insulin(+)
	M0	1.2	1.5	1.49	91.41	7.23		M0	1.17	1.42	1.37	91.2	1.78		M0	20.566	19.388
	M1	0.61	0.39	0.41	4.19	86.3		M1	0.59	0.41	0.39	4.49	91.38		M1	18.38	19.452
	M2	87.5	90.17	90.24	0.98	0.6		M2	87.55	90.01	90.1	0.8	0.38		M2	53.898	53.768
	M1-TAM	0.04	0.04	0.04	0.01	5.86		M1-TAM	0.04	0.03	0.04	0.01	6.45		M1-TAM	1.198	1.314
	M2-TAM	10.66	7.9	7.82	3.41	0		M2-TAM	10.66	8.13	8.09	3.5	0		M2-TAM	5.958	6.076
	Panel F	Simulated CD4+ T cells without insulin						Panel G	Simulated CD4+ T cells with insulin						Panel H	Average CD4+ T cells with and without insulin
	Phenotype	IL-2 + IL-4	TGFb + IL-4	TGFb + IL-2	IL-10 + IL-4	IFNg + IL-12		Phenotype	IL-2 + IL-4	TGFb + IL-4	TGFb + IL-2	IL-10 + IL-4	IFNg + IL-12		Phenotype	Insulin(-)	Insulin(+)
	Th0	1.58	0.01	0.17	0.04	3.93		Th0	1.76	0.01	0.18	0.05	4.65		Th0	1.146	1.33
	Th1	4.27	0.01	0.01	0	51.88		Th1	4.55	0.01	0.01	0	56.77		Th1	11.234	12.268
	Th2	36.03	0	0	0.02	0.1		Th2	42.62	0	0	0.01	0.15		Th2	7.23	8.556
	Th9	14.13	36.6	0.12	37.86	0.09		Th9	5.22	33.68	0.02	37.91	0.04		Th9	17.76	15.374
	Th17	0.06	13.84	5.08	0	0.05		Th17	0.05	21.1	7.22	0	0.07		Th17	3.806	5.688
	Th1R	1.42	11.26	23.01	10.21	37.39		Th1R	0.53	10.04	20.45	10.18	37.48		Treg	58.824	56.778
	Th2R	3.45	0.33	0.2	2.69	0.46		Th2R	0.7	0.31	0.14	2.7	0.07
	iTreg	32.21	0.44	52.82	0.17	0.03		iTreg	43.54	0.45	68.35	0.16	0.01
	Tr1	0.28	0.01	0.01	26.81	0.94		Tr1	0.05	0	0	26.74	0.17
	Th3	6.58	37.49	18.57	22.21	5.13		Th3	0.99	34.39	3.62	22.24	0.58
	Panel I	Simulated CD4+ T cells in the VAT						Panel J	Simulated macrophages in the VAT
	CD4+ T cells			CD4+ T cells				Macrophages			Macrophages
	Phenotype	In silico		Phenotype	Ex vivo			Phenotype	In silico		Phenotype	Ex vivo
	Th1	11.751		Th1	60 ± 2			M1	18.916		M1	2.9 ± 0.5
	Th17	4.747		Th17	0.9 ± 0.5			M2	53.833		M2	3.5 ± 0.5

[truncated: 6 more sheets: Figure 6, Figure 7, IR data, Transpose of IR matrices, IR probabilities, Figure 8]
